# Supplementary material for: Genomic prediction of fruit texture and training population optimization towards the application of genomic selection in apple
Source: Hortic Res. 2020 Sep 1;7:148. doi: 10.1038/s41438-020-00370-5 (PMC7459338; doi:10.1038/s41438-020-00370-5)
Supplement: Supplementary file 2 — Table S1. Texture genotypic values and coordinates for PC1 and PC2 [file 41438_2020_370_MOESM2_ESM.xlsx]

## Sheet: BLUPs_PC1_PC2_for_pred
Table S1:BLUPs for twelve texture components and coordinates on PC1 and PC2 used as synthetic traits for the entire populaiton (537 individuals). Parental cultivars given as 'Delearly' = "Delear", 'Golden Delicious'="GolDel", 'Fuji' = "FuMoHo", 'Pink Lady' = "CriPin", 'Pinova' = "Pinova", 'Royal Gala' = "RoyGal"
Name	Acoustic_Linear_Distance_BLUP	Acoustic_Max_Pressure_BLUP	Acoustic_Mean_Pressure_BLUP	Acoustic_Npeak_BLUP	Area_BLUP	Final_Force_BLUP	Force_Linear_Distance_BLUP	Initial_Force_BLUP	Max_Force_BLUP	Mean_Force_BLUP	N_Peak_Force_BLUP	Young_Module_BLUP	PC1	PC2
Abbond	-552.368	-3.56368	-2.70648	-6.17651	-231.484	-3.03652	-5.47422	-3.19267	-3.47156	-2.77884	-2.19314	-0.30287	-2.29528	0.414282
AceSpu	785.984	2.16276	0.588066	8.18312	8.27069	0.786625	1.06613	-0.742603	-0.308464	0.0443788	3.49153	-0.0209052	1.9108	0.7588
AdaApf	-364.109	0.156974	-0.807501	-8.14293	206.517	3.48115	0.966694	2.32669	3.58274	2.45874	-1.14433	0.195144	2.6476	-2.10109
Akane	-2303.6	-3.93246	-3.74146	-29.4628	-319.833	-4.95725	-5.99513	-3.31597	-4.48205	-3.82259	-5.65946	-0.319032	-3.84321	-0.382114
Alice	-2616.07	-4.15583	-3.82467	-35.8988	-452.771	-7.36841	-7.27753	-4.52776	-5.93083	-5.44514	-9.89785	-0.510455	-5.51254	-0.0098124
Alka	-1083.22	-2.30081	-1.17372	-17.0022	-369.13	-4.20204	-6.14716	-4.48631	-5.27486	-4.42261	-1.74796	-0.522779	-3.24752	1.35939
Alkmen	-1697.11	-2.55294	-4.25512	-23.1485	-303.134	-4.96157	-5.80448	-2.88993	-3.93429	-3.6482	-6.72185	-0.251019	-3.46692	-0.306119
Almago	1077.36	0.205172	-0.264003	23.2104	-203.958	-2.74324	-3.03029	-2.12608	-3.12058	-2.51385	1.54935	-0.196783	-0.225004	1.95139
Amasia	345.115	0.119082	1.06256	-7.18257	-22.8994	-0.0269826	0.345059	-0.843735	-0.637435	-0.346744	4.52977	0.102124	1.51699	0.378891
AnaRen	-1227.97	-1.77584	-1.46674	-23.2228	1.03974	-0.381158	-1.55122	0.969963	0.282266	0.0446621	-1.69816	-0.090862	0.128784	-1.45906
Angold	1494.83	3.68971	1.67785	30.8452	25.3886	0.722128	0.619604	-0.127551	0.154155	0.246908	2.87733	0.0955295	2.73555	1.32008
Anna	-1416.42	-3.44338	-0.681792	-25.8638	-171.114	-2.20272	-4.17077	-1.91956	-2.30507	-2.10441	-3.69013	-0.102983	-1.62307	-0.626073
Annurc	1115.84	2.20926	2.21914	10.8938	290.198	3.26804	7.22296	3.19547	3.73186	3.33044	2.94977	0.590853	5.1907	-1.1826
Apollo	-2691.28	-3.91877	-2.56348	-42.8381	-92.3506	-1.70381	-3.42777	-1.14582	-0.626812	-1.11612	-4.53521	-0.0494785	-1.70648	-2.08473
AraCox	-2247.77	-4.69474	-0.264506	-41.3644	-236.47	-2.68707	-4.07958	-3.38972	-3.5903	-2.9281	-0.0387151	-0.114212	-2.23694	-0.400259
Ariwa	2788.33	7.79222	3.31583	56.8712	329.912	3.9632	8.34593	3.4737	4.30322	3.82392	3.50189	0.569001	6.93284	0.576127
Arkans	-647.787	-0.029502	-0.838496	-14.8174	248.238	2.35895	4.8977	2.79668	3.9048	2.84102	1.22189	0.563112	3.46891	-2.55144
Arlet	1019.04	1.20852	-0.0067057	15.1697	-201.419	-2.57451	-3.77274	-2.14642	-3.05407	-2.44622	-0.637283	-0.131678	-0.299183	1.70996
Assump	-984.409	-1.72117	-0.528807	-23.5399	-12.9914	-0.934812	-1.67795	0.320876	-0.0320083	-0.203564	-2.47487	0.138452	0.261514	-1.33613
AuvSpu	2496.83	4.0434	2.77402	49.8002	49.6002	0.748865	3.87461	-0.109074	0.453794	0.506784	4.59163	0.216022	3.85351	1.97515
Babine	-2437.64	-3.26985	-1.56218	-34.3015	-93.7951	-2.84162	-2.17558	-0.605021	-1.53185	-1.1792	-2.80172	0.000361851	-1.24899	-1.51663
Baldwi	1529.63	3.52166	1.89572	26.758	147.448	1.91375	3.40655	1.2	1.99514	1.72588	2.30842	0.242731	3.84308	0.37831
Baujad	-1034.19	-1.30049	-0.919262	-20.4355	-50.5281	-2.34337	-1.30355	-0.585256	-0.962658	-0.69794	-0.709718	0.161843	0.00706746	-0.796626
Baunen	514.278	1.58708	1.14291	-2.51014	154.739	2.9226	0.0378464	1.53044	2.25292	1.90559	-0.752618	0.0726095	2.65556	-0.897004
BeaBat	-882.196	-2.88902	-3.01217	-16.2602	-270.123	-3.59753	-5.61857	-2.77136	-4.07329	-3.28401	-2.84505	-0.253839	-2.60219	0.250703
Beacon	-260.79	-1.07802	-0.268717	-13.5174	-42.8017	0.717282	-0.730703	-1.11939	-0.114474	-0.588646	1.02714	0.0143013	0.651276	-0.366565
BelCha	18.2669	0.805769	-0.172546	2.54103	24.7191	-0.172894	-0.0554267	0.772613	0.239736	0.25342	0.449246	0.0112634	1.42157	-0.239881
Belren	644.951	1.20587	0.00194109	3.2613	155.082	2.81933	0.363307	2.23876	2.17673	1.87893	-0.347542	0.116606	2.71033	-1.02222
BelTre	-1277.11	-2.67835	-2.90885	-21.6983	-328.57	-5.33228	-5.06135	-3.70364	-4.68333	-3.98695	-2.20521	-0.345472	-3.19836	0.634928
BenDav	-710.608	-0.043963	0.740359	-17.4847	232.979	4.05987	0.726821	2.61404	3.47542	2.90604	-1.71023	0.139991	2.74622	-2.32831
Bigred	1246.64	2.32873	1.23999	20.9827	117.084	2.22002	3.25888	0.542435	1.60222	1.35967	3.25458	0.175969	3.35316	0.301708
Blairm	-1470.98	-4.29991	-1.86727	-30.6896	-213.468	-2.50895	-5.38031	-2.76252	-3.14102	-2.6132	-2.14485	-0.200737	-2.32693	-0.442571
Boskoo	-780.049	-0.112643	0.157171	-11.1121	-138.067	-2.73205	-2.30388	-1.00041	-2.27379	-1.70866	0.241446	-0.0351172	-0.281455	0.314717
Boutab	1383.85	1.81388	-0.616824	29.2366	-3.42267	0.101371	-1.08865	0.0369678	-0.0780494	-0.0527806	1.18718	0.0098268	1.73372	0.846852
Brina	-1594.46	-3.74464	-2.81038	-24.7408	-158.652	-2.57839	-5.14652	-1.71076	-2.65292	-1.92179	-4.06244	-0.121541	-2.08118	-0.939686
Cakans	-836.233	-1.27506	-3.63383	-15.1078	-22.8118	0.520824	-3.1914	0.453646	-0.0177619	-0.133065	-3.47283	-0.318826	-0.542065	-1.28028
Calama	-720.14	1.07408	0.923655	-25.7995	346.782	4.98031	4.23853	3.88307	5.70888	4.12451	-0.178795	0.530329	4.36085	-3.21744
CalBia	-1089.81	-1.34968	-5.07667	-17.7168	-285.405	-3.93512	-4.59918	-3.35202	-4.37966	-3.51172	-1.5796	-0.228516	-2.77013	0.345024
Cameo	3338.37	5.32441	2.12391	77.1104	55.0056	0.744369	2.79093	0.085604	0.519381	0.621543	4.27775	0.0899422	4.08926	2.74419
Carola	2734.85	6.1981	3.28082	56.413	303.187	4.15947	13.0896	3.8246	4.22678	3.5233	5.65788	0.494986	7.17532	0.563257
Catari	2827.81	6.70197	2.68679	60.7603	246.79	2.42104	10.1616	3.0158	3.48208	2.84215	6.982	0.410001	6.49867	1.25654
Challe	2949.78	3.65849	2.19131	68.131	88.6886	1.16572	3.09125	0.376335	0.852446	0.992059	3.84314	0.227422	4.13088	2.00511
CheCox	-1941.05	-4.66672	-3.0883	-27.0859	-248.278	-4.08258	-4.27664	-2.08028	-3.21944	-2.97288	-3.72785	-0.240529	-2.8198	-0.686179
CleDel	2180.03	3.95629	2.47689	41.3986	117.216	1.98838	5.31518	0.465626	1.43193	1.32383	5.41632	0.229104	4.33532	1.34958
Cleopa	2180.69	3.18959	1.899	44.4125	-141.806	-1.96399	3.14296	-1.79835	-2.2149	-1.76862	5.44728	-0.137169	1.91666	3.03901
CleRed	2219.14	3.65843	2.48626	42.1838	111.755	2.4531	6.45063	0.79213	1.35684	1.27395	5.64979	0.285131	4.54498	1.25235
Clivia	1151.69	1.61198	1.11521	17.0641	54.3661	0.517178	2.45442	0.645174	0.922725	0.586544	2.49101	0.190015	2.72138	0.362842
Commer	1199.76	3.39924	2.37928	15.8637	622.801	10.7355	11.5082	5.64083	9.85324	7.45006	4.15702	0.726202	8.50003	-3.12264
Coop01	-313.682	0.523187	0.355385	-13.3327	-27.8336	0.446159	-1.67188	-0.62826	-0.085897	-0.41603	-0.140195	0.00350947	0.790881	-0.282418
Coop03	-2550.79	-5.8392	-2.10882	-40.2932	-214.625	-1.58162	-5.93042	-2.86764	-2.44723	-2.55468	-4.70423	-0.301733	-2.97294	-1.29846
Coop06	-2223.26	-5.56805	-3.63398	-35.7631	-334.813	-4.85576	-6.7764	-3.75491	-4.91027	-4.01081	-5.77113	-0.334464	-4.23848	-0.502824
Coop07	146.27	-0.689396	0.634898	-3.16797	-171.178	-2.34816	-2.48067	-2.23755	-3.11131	-2.16578	2.6695	-0.0294515	-0.165878	1.14847
Coop08	2916.77	5.32065	3.81395	63.5213	25.8584	1.79967	4.3328	-0.625957	0.730193	0.249613	6.37837	0.126685	4.37873	2.80327
Coop09	-295.445	0.80954	-0.874384	-3.00834	-41.9441	-0.425754	0.0255131	-0.484174	-0.545906	-0.55035	-1.75796	0.0288159	0.628294	-0.264819
Coop11	-112.199	-0.113376	0.281521	-5.72946	-64.2824	-0.130427	-1.50622	-0.733768	-1.02568	-0.825943	1.21651	0.0658641	0.746337	0.0892226
Coop15	-3048.13	-5.29872	-4.11893	-42.634	-289.036	-5.55234	-5.20931	-2.92804	-3.77393	-3.51866	-5.42858	-0.115212	-3.83209	-1.27424
Coop16	-1474.16	-2.43684	-2.7115	-21.5122	-267.673	-4.25823	-5.74567	-3.14097	-4.03895	-3.24322	-3.88932	-0.259529	-2.85848	0.104402
Coop26	-1917.18	-3.2205	-2.05221	-34.1709	-155.496	-2.0079	-3.36409	-2.41097	-2.07053	-1.93359	-1.73438	-0.212219	-1.83243	-0.80079
Coop28	987.662	4.00085	2.81819	12.2863	259.276	3.73472	3.60196	2.16176	3.36901	3.07601	1.35619	0.366748	4.61029	-0.640248
Coop29	854.228	1.36196	0.470859	14.1023	-2.65764	1.00955	0.451601	0.221063	-0.124646	-0.050301	0.840367	0.116194	1.91453	0.336587
Coop36	1305.58	1.43798	-1.52189	33.5505	1.19885	-0.143082	-0.668854	0.0577788	-0.497873	-0.0450685	1.40878	0.110168	1.7023	0.734444
CoOrPi	-1129.69	-3.97722	-2.7858	-24.1866	-157.631	-2.3881	-3.27625	-2.08967	-2.32585	-1.90206	-1.16745	-0.128241	-1.65866	-0.623392
CorRed	465.975	2.25144	3.11316	-5.91241	69.7241	2.14057	-0.116507	-0.412344	1.2615	0.819329	0.414533	0.0497898	2.33424	0.0418918
Cortla	-1504.47	-3.53491	-2.10744	-22.4762	-244.081	-4.00633	-5.57826	-2.78362	-3.79647	-2.98374	-4.9834	-0.337118	-2.89186	-0.137755
Cranda	-1754.43	-2.40853	-2.21739	-25.8855	-195.551	-3.71778	-4.05614	-1.62108	-3.03319	-2.43747	-3.87272	-0.0156847	-1.95298	-0.667052
CriGol	-2089.74	-2.15753	-3.5134	-33.4239	-322.172	-5.37907	-6.56503	-3.91888	-4.58293	-3.86613	-5.74341	-0.368764	-3.87851	-0.0125918
CriPin	1352.66	1.4939	1.91857	15.3277	75.9132	0.736836	2.79547	0.128746	0.978438	0.800904	4.24692	0.305848	3.13861	0.505824
CriRed	-198.905	2.05238	-0.648227	-8.15976	64.1467	1.50819	1.84842	0.333242	0.852873	0.65952	2.47464	0.192456	2.09445	-0.578939
Criter	1410.7	2.52347	1.5826	17.8107	77.3298	3.02031	1.65876	0.0615401	1.88167	0.912596	1.94624	0.133221	3.08567	0.376761
Cronce	-2082.97	-3.33128	-2.24891	-37.069	-294.488	-3.26413	-5.73907	-3.62238	-4.36111	-3.6015	-1.39282	-0.239263	-2.99021	-0.0812717
DanKan	-333.523	-2.46813	0.378088	-19.3795	39.9455	1.49941	0.532604	-0.279645	0.911371	0.357656	2.85628	0.0687542	1.34393	-0.921564
Delblu	179.165	2.32448	3.73962	-7.87902	115.414	1.21925	1.71314	1.13767	1.16851	1.33824	2.15588	0.18643	2.99932	-0.210607
Delbru	-2649.91	-4.77762	-3.42445	-38.0888	-273.292	-5.25732	-5.59935	-2.76256	-3.81732	-3.28242	-3.92236	-0.254775	-3.54691	-0.813573
Delcor	638.241	0.535378	1.6208	10.7017	412.568	4.40239	8.82158	4.58222	5.49722	4.80997	3.23951	0.692276	5.92058	-2.3355
Delear	-3029.05	-5.22123	-5.30819	-44.228	-423.891	-6.58463	-8.18564	-4.85043	-6.22777	-5.07031	-7.78982	-0.43338	-5.6898	-0.482822
DelEst	71.2128	0.251067	-0.745445	1.02616	-187.658	-2.34506	-3.3764	-2.04058	-3.08786	-2.30335	0.124792	-0.0946263	-0.582299	1.01636
Delici	1335.44	2.54363	1.49059	25.1918	18.8932	0.422131	1.70141	-0.178643	0.16736	0.172152	2.66929	0.0722918	2.51083	1.06708
Delori	2055.28	3.91132	2.46386	34.9507	54.969	0.405199	3.07887	0.00694123	0.294153	0.583107	4.76065	0.232654	3.54801	1.58096
Delpri	639.054	1.17802	-0.865696	15.4315	-158.442	-2.12615	-2.78627	-1.63613	-2.56592	-1.9267	0.197227	-0.116324	-0.0511567	1.31998
Delshe	-2497.29	-5.72789	-2.32607	-40.8694	-308.58	-3.52632	-6.49114	-3.8401	-4.273	-3.68027	-4.24547	-0.412768	-3.86242	-0.544599
Diwa	1526.5	0.49968	-1.20931	33.2734	-161.199	-2.99305	-1.91526	-1.11446	-2.29361	-2.04271	0.288139	0.00984878	0.34821	1.6034
Domain	-679.506	-1.90386	-0.691659	-8.38302	-65.1259	0.281865	-2.16687	-0.787469	-0.725728	-0.836961	-0.516557	-0.00342113	0.129203	-0.526789
DurVer	617.803	2.94161	2.58242	0.61801	130.88	2.88957	2.5364	0.91452	2.20469	1.56282	0.87329	0.124626	3.22401	-0.290942
EaReSt	1564.73	1.53391	-0.260177	41.001	-237.933	-4.03682	-1.02157	-2.92402	-3.72037	-2.90185	3.11878	-0.223275	0.00674365	2.95959
EarGol	-3085.66	-4.79089	-3.98151	-43.5344	-449.874	-7.40949	-7.39383	-4.81574	-6.25398	-5.42005	-7.38433	-0.406541	-5.5103	-0.166359
EarSmi	987.231	2.73348	2.84446	6.52651	400.54	6.47938	7.34167	3.04422	6.24948	4.75673	3.25008	0.455145	6.00495	-1.71552
EdelBo	1415.13	0.653751	1.36558	17.4775	58.0841	0.223777	2.99375	0.350779	0.758315	0.599272	2.38934	0.318765	2.80885	0.31035
EdeSpu	1234.6	2.32548	2.25589	19.2489	22.153	0.0900195	1.11722	-0.282535	0.212692	0.21242	2.58759	0.11615	2.49168	0.992951
Elstar	-990.495	-1.83885	-1.71328	-19.9338	-268.199	-3.51113	-5.54581	-2.62113	-3.96908	-3.27728	-2.93371	-0.144205	-2.22329	0.300364
Emilia	892.345	0.442199	-0.696341	16.8	-151.676	-2.56216	-3.76963	-1.71369	-2.41711	-1.87468	-0.744431	-0.0710225	-0.156941	1.25475
Empire	50.4701	0.122199	-0.703086	-3.83333	-72.7394	-0.295468	-2.05144	-0.951271	-0.546951	-0.895696	-0.951169	-0.0886573	0.292702	0.0441614
Enterp	805.131	1.43848	1.12653	10.3606	173.999	2.21068	2.27602	1.9319	2.2399	2.04911	1.99909	0.304266	3.45314	-0.657973
Fantas	-1524.43	-3.81238	-2.17513	-22.3802	-346.356	-5.05984	-5.97038	-3.88279	-4.95132	-4.17181	-3.17252	-0.449894	-3.57684	0.602398
Festiv	-606.884	-0.911932	0.130148	-16.3083	10.9668	0.186175	-1.72101	-0.383017	-0.224368	0.0790766	-0.0442238	0.0907235	0.754012	-0.750393
Fiamma	-1660.91	-2.16915	-1.68034	-31.9885	-225.153	-4.23846	-3.53505	-2.8389	-3.17542	-2.77099	-0.552343	-0.187057	-2.08364	-0.00522529
FjDe_001	-748.044	-4.2005	-0.778533	-20.9073	-59.9375	-0.558351	-3.70179	-0.809641	-1.21325	-0.711903	-0.747209	0.0171341	-0.435142	-0.960424
FjDe_003	585.559	0.576549	1.34623	3.52309	102.469	1.35365	-0.0202336	1.21565	1.59705	1.28514	0.728419	0.0774893	2.37072	-0.43583
FjDe_005	-2547.43	-3.83892	-0.557779	-44.0432	422.485	5.51211	4.81736	8.05693	7.76025	5.82509	-1.76637	-0.431987	3.20348	-5.10772
FjDe_006	-3073.62	-3.57063	-0.201754	-47.1378	116.368	2.46495	-1.92639	3.64364	2.75608	1.91059	-6.10886	-0.594448	-0.0709386	-3.39666
FjDe_008	-2608.72	-6.96042	-5.44718	-36.4722	-252.999	-4.13177	-5.91231	-1.19485	-2.9102	-2.86966	-8.03138	-0.613108	-4.25681	-1.71087
FjDe_009	-600.947	-3.38536	-1.64109	-19.4293	32.8377	0.737858	-0.969867	0.414016	0.410835	0.281951	-0.513742	0.201989	0.660987	-1.65036
FjDe_010	-1292.05	-1.67924	-0.454279	-27.0642	299.987	5.02278	2.26989	5.11775	5.34569	4.17503	-1.08246	-0.39049	2.67503	-3.27285
FjDe_011	-1367.1	-2.34406	-1.19331	-30.3054	-8.45217	1.1329	-4.28454	-0.565059	0.231775	0.071716	-2.96578	-0.274602	-0.533748	-1.46036
FjDe_013	-2368.69	-4.06508	-2.23682	-38.7816	355.888	6.45264	-0.477113	3.6953	5.95825	4.55205	-3.92236	-0.0581388	1.99805	-4.72263
FjDe_014	-622.638	0.601151	0.809665	-19.6215	153.058	2.27574	1.1553	2.81602	2.17163	1.92956	1.01816	-0.0319118	2.37028	-1.52736
FjDe_016	-1449.27	-1.97031	-1.05567	-30.1854	159.089	3.07269	-1.12216	1.77718	2.40906	2.04909	-1.49293	-0.0855589	1.21537	-2.5
FjDe_017	-2.87354	0.287946	0.00856904	-5.02408	253.171	4.29095	2.326	2.84249	3.9944	3.29639	1.23547	-0.139537	3.13179	-1.71881
FjDe_018	691.476	3.39487	2.82528	7.55658	156.296	2.91907	3.76429	2.04266	2.32222	2.06312	3.09464	-0.132293	3.61231	0.0396272
FjDe_019	-1829.19	-1.48118	0.200765	-36.0991	267.607	3.89374	0.899112	3.77373	4.3206	3.49272	-1.5329	-0.119248	2.26327	-3.2468
FjDe_020	-1057.46	-2.07704	-1.64935	-21.7131	60.6159	0.945172	-1.06147	1.08874	1.4045	0.84658	-1.9572	-0.075633	0.57947	-1.83359
FjDe_022	-1364.48	-3.19311	-1.57561	-26.512	-115.981	-1.04365	-3.74977	-1.16822	-1.43012	-1.39626	-3.3521	-0.148037	-1.25744	-1.02663
FjDe_023	-417.407	-0.722215	-0.309038	-12.6349	140.931	2.30687	-0.462956	2.83783	2.36639	1.87297	-1.10661	-0.187834	1.7458	-1.66752
FjDe_026	786.605	0.95313	1.32783	12.1903	127.792	2.84518	0.773309	1.59417	2.17129	1.66828	1.33205	-0.135631	2.71637	-0.260787
FjDe_027	-2473.08	-4.56969	-4.19041	-34.3938	-319.324	-4.49163	-6.08197	-2.70549	-4.38573	-3.80355	-4.62276	-0.355723	-3.87027	-0.639896
FjDe_029	-1338.89	-4.79471	-1.71507	-31.2531	-93.4728	-0.204737	-5.3886	-1.43885	-1.00059	-1.07464	-6.11695	-0.156344	-1.64855	-1.60221
FjDe_030	1526.83	1.8431	1.8966	23.9898	242.039	3.61703	3.81881	1.66912	3.55405	2.87962	2.62281	0.343496	4.46511	-0.450866
FjDe_032	86.0847	-0.651421	-0.735225	-4.60338	194.254	2.8788	0.476392	2.1617	2.84992	2.47133	0.0932724	-0.0517986	2.3219	-1.58563
FjDe_034	-1063.9	-3.97819	-3.81057	-17.5357	-353.364	-4.19402	-6.26229	-4.34879	-4.98944	-4.22487	-3.22196	-0.468003	-3.7342	0.628549
FjDe_036	1393.57	4.19186	2.41959	20.8953	309.555	6.06334	9.4411	2.81741	5.30011	3.72825	5.5645	0.263547	5.99434	-0.59985
FjDe_038	-3134.15	-6.0341	-2.09741	-45.335	-207.033	-3.47313	-4.87461	-1.77628	-2.77266	-2.44776	-4.48692	-0.271193	-3.05511	-1.57802
FjDe_039	-1823.86	-2.76248	-1.29396	-32.1769	-284.407	-3.98141	-5.66928	-2.99531	-4.14898	-3.43292	-2.14801	-0.229549	-2.69474	0.087699
FjDe_040	-2711.29	-7.14698	-4.29317	-44.6437	-282.177	-3.85187	-6.59188	-2.69355	-4.06503	-3.3644	-5.54854	-0.288096	-4.09676	-1.44927
FjDe_041	-1889.16	-3.7803	-1.02374	-32.8697	-217.651	-1.57327	-5.19467	-2.50273	-2.67147	-2.61934	-2.61495	-0.211248	-2.13034	-0.586592
FjDe_043	-2086.15	-4.49219	-1.38272	-35.0866	-117.823	-1.18314	-4.03148	-0.788456	-1.47617	-1.28729	-3.08188	-0.357747	-1.73592	-1.33476
FjDe_044	-2441.65	-5.51485	-2.61818	-36.6108	-390.833	-5.29516	-6.9602	-4.5416	-5.67617	-4.63539	-3.50212	-0.449163	-4.47169	0.142098
FjDe_045	-3115.3	-8.15097	-4.58823	-41.7837	-555.836	-7.83527	-8.64247	-6.13063	-7.49803	-6.63213	-10.4594	-0.760192	-7.22568	0.0114932
FjDe_047	-2792.33	-6.28972	-4.24599	-38.643	-362.249	-5.49922	-6.94463	-4.05275	-5.20168	-4.30086	-5.13639	-0.415168	-4.7609	-0.565048
FjDe_050	775.049	0.816264	0.607155	7.86705	99.0379	2.87501	-1.10309	1.17981	1.82065	1.26862	-0.513742	-0.059218	2.1963	-0.458963
FjDe_051	-3118.25	-4.59337	-5.10484	-40.4905	-368.465	-6.14514	-7.5023	-3.74967	-5.22065	-4.36933	-9.43219	-0.460494	-5.24985	-0.857383
FjDe_052	-3509.47	-6.51889	-4.06847	-41.1833	-459.808	-6.64842	-8.19987	-4.43563	-6.06248	-5.42325	-10.833	-0.677635	-6.22634	-0.58826
FjDe_053	-1233.33	-2.97585	-0.723025	-25.0955	-26.0665	0.134524	-2.38963	0.339068	-0.340057	-0.280326	-1.97583	-0.117757	-0.182112	-1.36413
FjDe_054	-673.934	-1.75911	-0.266537	-16.6684	-198.933	-1.8502	-4.00546	-2.44997	-2.85789	-2.40503	-0.35811	-0.154381	-1.14997	0.402935
FjDe_057	-2748.71	-5.68592	-2.41228	-39.4744	-221.168	-2.09844	-5.735	-2.62359	-3.27664	-2.63789	-4.57607	-0.258507	-3.07362	-1.28444
FjDe_058	-3675.56	-7.49349	-4.07389	-46.6795	-466.567	-6.67378	-8.33238	-4.31946	-5.9205	-5.49214	-11.0544	-0.756218	-6.49858	-0.798498
FjDe_059	-975.256	-2.27498	-0.655205	-23.1268	-170.932	-2.37972	-3.77723	-1.55668	-2.58589	-2.0805	-0.889302	-0.0969464	-1.15458	-0.142044
FjDe_060	2919.22	4.53696	3.02992	63.6607	66.847	1.03736	1.38638	1.17491	1.14999	0.775311	3.54859	0.0377735	3.99335	2.1816
FjDe_061	-1680.5	-2.22964	-1.0295	-28.6667	99.5241	1.43411	-0.831154	2.0947	1.25299	1.33196	-1.91455	-0.150724	0.691103	-2.23419
FjDe_063	-942.499	-2.23638	-1.06108	-19.9096	7.48788	-0.26597	-3.21541	1.05333	-0.046836	0.198284	-2.96578	-0.224885	-0.125621	-1.32906
FjDe_064	611.021	1.53953	-0.384286	12.2086	84.1178	0.904496	-0.209241	2.20846	1.55295	1.29373	-0.513742	-0.461438	1.67874	-0.129841
FjDe_082	1144.41	0.255129	1.21181	12.9938	-20.5667	-0.161835	1.52901	-0.00875523	0.592798	-0.263623	3.64197	-0.0382639	1.96046	0.754468
FjDe_086	247.968	-0.985457	0.213336	4.07973	-272.35	-2.84081	-5.04923	-3.57315	-3.80535	-3.20538	-0.747209	-0.404601	-1.56856	1.75242
FjDe_087	-762.728	-1.66095	-0.0801268	-21.323	108.306	2.89374	-0.931702	1.30445	1.87889	1.41028	-0.933983	-0.108815	1.32735	-1.7305
FjDe_088	355.113	0.990377	-0.457973	0.939034	514.582	8.37686	3.96861	5.95811	7.87808	6.72579	0.233353	-0.139527	5.22734	-3.26118
FjDe_089	-1988.39	-3.71577	-1.19379	-35.4434	-214.238	-2.53	-4.75985	-2.45058	-3.0141	-2.58034	-3.25552	-0.183075	-2.28113	-0.665366
FjDe_092	1513.79	4.42422	1.3744	32.8541	169.705	2.17658	2.57872	1.95895	2.73179	2.17122	1.58746	0.0629994	3.87942	0.355488
FjPi_001	1590.5	2.79996	-0.898819	29.7976	246.386	2.86807	5.9517	2.46164	3.23692	3.00845	3.07774	0.121768	4.21364	-0.409285
FjPi_002	-886.306	-1.1764	-0.566684	-23.6659	-148.371	-1.38668	-4.44577	-1.49946	-2.2107	-1.73108	-2.38794	-0.256599	-1.15279	-0.147448
FjPi_003	892.575	1.15315	-0.578574	18.0855	154.042	1.64135	2.72086	2.04145	2.13401	1.76594	0.581902	0.363566	3.1543	-0.808871
FjPi_004	857.726	3.49829	1.57909	12.9476	126.495	2.1747	1.8218	0.930326	1.60233	1.55285	2.34449	0.110814	3.20836	0.155896
FjPi_005	1813.8	3.58786	1.62151	39.9575	56.4483	1.99124	2.05634	0.24244	0.933842	0.72245	2.85701	-0.0133633	3.18254	1.32049
FjPi_006	1476.09	4.31478	1.86387	28.1933	60.0258	0.127133	4.55377	0.0237395	0.621616	0.66921	3.67247	0.197505	3.35693	1.20133
FjPi_007	1230.61	2.58673	1.36431	19.0823	-64.5646	-0.388962	-0.471627	-0.964861	-1.09438	-0.87671	2.05048	0.0636275	1.6682	1.37947
FjPi_008	2925.92	5.95187	0.640233	66.1004	155.06	2.69897	5.43922	0.760475	1.93039	1.78168	4.10499	0.291335	4.85854	1.59449
FjPi_009	425.503	1.11079	0.0128694	-3.40243	235.139	3.86793	1.31123	1.57535	3.82934	2.79746	0.243871	0.299364	3.31558	-1.61866
FjPi_010	392.232	2.0965	0.46693	1.71147	60.7674	0.640808	0.596518	0.71723	0.454476	0.72574	0.412887	0.0693936	1.98987	-0.149221
FjPi_015	409.498	0.487089	0.00602964	4.54452	-124.848	-0.299885	-3.45648	-1.84342	-1.5788	-1.50524	-0.480482	-0.136285	0.0816807	0.813141
FjPi_016	1752.93	4.27704	1.99878	32.4765	-24.2174	-0.0922968	-0.0678132	-0.63957	-0.469901	-0.361285	2.37734	0.109852	2.47481	1.76487
FjPi_017	1803.96	5.86034	2.17644	36.1162	93.109	1.60243	4.5996	0.67875	1.62374	1.12086	4.97631	0.0705617	4.05835	1.46983
FjPi_018	2408.8	4.97631	3.1958	48.5528	62.0353	0.103834	3.77423	0.299057	0.772786	0.748517	4.66242	0.07048	3.88451	2.12258
FjPi_019	1049.72	3.50067	0.837214	19.6221	35.2162	1.28065	0.433369	0.765848	0.954147	0.499223	1.0648	-0.168138	2.27997	0.709378
FjPi_022	1737.61	3.0882	-0.0739191	36.2123	208.114	1.89699	5.75011	2.51628	2.99664	2.58232	2.63423	0.155141	4.20891	-0.032723
FjPi_023	1058.93	4.47004	2.15371	10.9534	202.585	2.91641	3.69744	1.18628	2.84011	2.31846	1.9104	0.315437	4.13734	-0.218532
FjPi_025	1688.71	2.08236	1.27612	37.5558	51.6888	1.05414	2.36217	-0.00162649	0.861424	0.543565	2.15661	0.214774	3.01014	0.929345
FjPi_026	2028.91	4.65328	1.42397	39.4054	196.152	1.61918	9.38208	1.79673	2.42043	2.30452	4.32439	0.348954	5.0133	0.593378
FjPi_028	1810.14	2.44122	2.23581	29.8739	-10.9466	0.557893	2.55848	-1.47668	-0.0127733	-0.203143	3.60004	0.0878911	2.61922	1.63734
FjPi_029	973.261	4.9287	1.2801	20.5344	84.7278	1.88809	2.13667	1.0772	1.60098	1.04763	2.36864	-0.00819267	3.15896	0.628139
FjPi_032	557.21	0.937378	-0.0211898	0.583051	166.654	3.40541	-0.241372	1.08071	2.25112	2.06576	0.316306	0.0826084	2.56945	-0.966204
FjPi_036	2165.48	3.17624	0.80719	45.5037	87.7707	1.19976	3.2028	0.409066	0.977018	1.01233	3.18957	0.167468	3.47636	1.19544
FjPi_039	2339.93	3.45783	1.61746	46.392	175.211	2.37955	6.91447	0.969522	2.54836	2.165	4.34854	0.0807877	4.51244	0.991204
FjPi_042	1080.41	0.953174	-1.11926	17.4196	215.834	3.80432	1.25669	1.93402	3.05572	2.66212	0.5096	0.0885386	3.15708	-1.00785
FjPi_043	2561.52	5.15197	2.47276	55.661	-13.2012	-0.564574	2.36525	-0.674046	-0.450132	-0.158816	3.79088	0.0670299	3.19976	2.62391
FjPi_044	1887.9	2.73032	1.13615	36.1162	203.257	2.39724	5.81699	1.79824	2.93732	2.42141	2.97227	0.321307	4.49583	0.0880303
FjPi_045	665.6	0.71789	-0.751531	9.41833	266.588	2.76842	3.38967	3.3285	4.30431	3.40357	-0.0700152	-0.00661502	3.41335	-1.58379
FjPi_046	1620.33	3.86219	2.14311	30.4443	55.1337	1.89577	-0.806849	0.270135	1.20902	0.789779	0.696374	-0.170061	2.64779	1.15583
FjPi_048	1681.03	1.37087	-0.327564	38.325	-46.3736	-1.54896	-0.426946	-0.875777	-1.05949	-0.608975	1.45113	0.0737136	1.50765	1.43772
FjPi_049	312.314	-0.728392	-1.66588	3.152	158.356	1.05923	1.07518	1.82779	1.59871	1.89522	0.171436	0.254291	2.21913	-1.37785
FjPi_050	340.326	0.404894	-1.9475	-0.0851872	198.951	3.66209	-0.0690551	1.92996	2.70527	2.41404	-1.68499	0.144476	2.40342	-1.75394
FjPi_052	1609.87	3.24052	2.04623	29.3457	16.9393	1.80277	2.57568	-0.27817	0.776418	0.233655	2.92398	-0.0309473	2.88776	1.30529
FjPi_054	2488.08	4.06289	1.47297	54.6031	117.429	1.3617	3.85523	0.372512	1.66221	1.36622	3.57589	0.208671	4.06962	1.45722
FjPi_055	-245.661	0.309527	-0.301761	-11.8055	-19.7718	-0.340835	-2.0002	0.176889	-0.429409	-0.239623	-0.480482	-0.0250568	0.654079	-0.391327
FjPi_056	1740.02	3.67865	0.965872	38.7812	-11.2976	-1.49505	2.60848	-0.140715	-0.524536	-0.224622	2.65838	0.195349	2.60181	1.61248
FjPi_058	-125.178	2.252	0.235432	-8.21406	-106.063	-0.717272	-3.40661	-1.13906	-1.76943	-1.3083	-1.6383	-0.0815226	0.127684	0.470472
FjPi_059	922.496	3.64353	0.704127	17.9895	69.3547	1.3625	0.572569	1.28116	1.59974	0.92431	0.147291	-0.146102	2.43747	0.34915
FjPi_061	51.8371	1.00133	0.271023	-6.33151	-37.8995	0.0130792	-1.64339	-0.308313	-0.302463	-0.475952	0.461177	-0.0155083	0.934727	0.053658
FjPi_063	433.192	1.62322	0.671077	0.751114	173.189	2.2782	1.09657	1.95623	2.6354	2.30235	1.08895	-0.120642	2.72807	-0.744372
FjPi_064	1503.71	5.65329	1.39986	33.4512	2.85062	-0.677347	2.04802	0.363715	-0.152626	0.0382741	2.87569	-0.00226144	2.75084	1.71624
FjPi_065	1173.35	3.87598	1.92474	15.2045	329.385	3.26985	6.70193	3.76148	4.40819	3.88875	1.78916	0.434832	5.32323	-1.14492
FjPi_070	3417.56	5.97558	2.96368	78.8521	243.632	3.70858	9.41628	2.05636	3.94485	2.98411	3.86563	0.182319	6.25042	1.58823
FjPi_071	759.655	4.46866	2.45445	9.15216	253.023	4.52532	6.89704	1.9091	4.26686	3.07027	3.82483	0.229732	4.94009	-0.563672
FjPi_073	-418.426	0.159774	-0.262383	-15.3589	-55.9817	-0.747441	-1.77118	-0.737708	-0.912437	-0.779459	-0.432191	0.0997776	0.420982	-0.315526
FjPi_075	-870.605	-0.032163	-0.235544	-26.3655	-163.782	-2.19823	-5.2198	-2.18535	-2.8974	-2.0147	-1.87176	-0.112864	-1.16951	0.162352
FjPi_077	662.558	3.00018	1.13917	8.82764	104.123	2.27364	1.39529	0.698293	1.34126	1.33119	1.87644	-0.0161156	2.7254	0.0936598
FjPi_080	590.046	2.10736	1.22391	4.71258	91.0008	0.823968	1.43823	0.957494	1.28058	1.03273	1.08895	0.207683	2.62243	-0.207815
FjPi_084	932.879	3.82969	2.02411	15.5886	-60.2803	-0.593499	0.500778	-1.43852	-1.08367	-0.768976	2.73082	-0.00487084	1.78356	1.61455
FjPi_085	626.379	3.60173	1.03966	10.0297	200.504	3.0909	4.07579	2.44965	2.75013	2.4722	2.23726	0.0854809	3.81176	-0.547207
FjPi_087	140.234	1.34488	-0.00786652	-0.73302	-76.5617	-0.287263	-1.74	-0.277607	-0.484598	-0.871134	-1.57887	-0.191842	0.497673	0.27248
FjPi_092	-170.182	-2.10744	-2.23015	-5.92336	-144.423	-1.50975	-4.80779	-1.95452	-2.38884	-1.76503	-2.77427	-0.0495282	-1.10347	-0.0711709
FjPi_093	-1.31052	0.816106	0.063008	-7.19583	36.2272	1.22003	-1.58349	0.61683	0.661879	0.488184	0.364596	-0.0985658	1.32514	-0.430293
FjPi_095	2633.88	5.45029	2.26492	53.8828	91.2903	1.24853	5.13146	0.716176	1.5131	1.04016	3.3103	0.205348	4.33513	1.73916
FjPi_097	2678.57	4.15477	1.45203	58.5645	55.3996	0.927866	3.67551	-0.355806	0.568768	0.648052	4.759	0.0676986	3.65729	2.14542
FjPi_099	1794.5	3.09524	0.153761	39.0213	-71.1397	-0.689199	-0.280503	-0.876512	-1.04884	-0.873617	2.0789	-0.00128221	1.75264	1.83275
FjPi_100	2352.28	4.58605	0.691699	51.2898	238.923	3.92715	7.72159	2.85885	3.49692	2.97985	3.96221	0.00637997	5.15125	0.53371
FjPi_103	2662.94	4.67941	1.55451	58.2284	73.6442	-0.454564	6.19393	0.0266774	0.829275	0.827052	4.51755	0.141413	3.94996	2.08224
FjPi_104	1075.94	1.21764	-2.33533	23.3777	-323.403	-4.41963	-6.82121	-3.4698	-4.70284	-3.92656	-2.80563	-0.273887	-1.92001	2.29549
FjPi_106	3211.2	5.0234	2.21232	75.1067	49.5348	0.744979	4.84386	-0.384642	0.726201	0.58334	4.44512	0.034131	4.0839	2.74443
FjPi_107	2803.21	5.04464	2.47444	61.1095	48.2725	1.78255	4.18271	-0.02517	1.06262	0.637116	3.62418	-0.0548742	3.89919	2.30721
FjPi_108	1617.74	4.6229	2.83246	27.2089	132.055	1.50503	5.85361	1.08979	1.83551	1.52989	4.22781	0.274909	4.33836	0.831531
FjPi_109	-1014.07	-1.01694	-0.999365	-26.515	-236.881	-2.5081	-6.4388	-2.68201	-3.46338	-2.83505	-3.53081	-0.282847	-2.13814	0.244397
FjPi_110	1278.36	2.75411	-0.586597	28.1453	263.366	2.50684	4.30373	3.63136	4.08122	3.30263	1.35455	0.0283458	4.08764	-0.784542
FjPi_111	-1367.81	0.467831	-0.0572704	-33.2473	-38.8588	-0.221426	-2.83103	0.0120392	-0.619124	-0.40684	-1.5916	-0.216915	-0.107324	-0.843763
FjPi_112	1047.03	4.10803	1.33415	19.5261	60.0544	0.309598	1.77976	0.609299	0.748202	0.657739	2.85154	0.208091	2.96406	0.722762
FjPi_113	761.809	4.67498	2.10641	11.5077	96.8118	2.12735	4.17811	0.570088	1.15248	1.21086	4.61862	-0.0325547	3.37629	0.723547
FjPi_114	291.547	1.61636	-0.00854216	2.77839	88.8638	1.37623	-1.37603	1.38264	1.13768	1.16397	-1.12467	-0.115067	1.72655	-0.4949
FjPi_119	1121.57	1.70001	-0.62381	20.4864	165.917	1.72929	2.38156	1.99873	2.5106	2.06227	0.533612	0.0776794	3.01918	-0.515516
FjPi_120	-412.94	-1.6271	-3.42965	-13.2946	241.586	2.38968	1.83686	2.34045	2.52785	2.8831	1.35008	0.383695	2.42574	-2.58328
FjPL_001	2723.68	7.98804	3.29377	56.9636	356.295	4.93498	12.2563	4.23702	5.16293	4.41462	5.74318	0.230003	7.4105	0.64963
FjPL_002	1773.81	4.36616	3.13183	32.6459	61.8447	0.897887	3.0369	0.866873	0.551883	0.67743	3.55339	0.192809	3.67392	1.35569
FjPL_003	3352.67	5.97713	2.69099	70.6847	217.136	5.01891	6.79716	1.15969	3.70824	2.58845	4.39716	0.222223	5.92381	1.56543
FjPL_004	-6.31057	-2.02212	-0.377536	-5.15762	-56.9904	-0.377003	-1.23927	-0.91468	-1.13845	-0.77843	1.91432	-0.0815661	0.376336	0.0345576
FjPL_005	2827.53	6.72381	2.20709	58.9994	417.854	4.66246	11.1311	4.68736	5.84263	5.05041	4.21039	0.294438	7.31253	0.0461041
FjPL_006	30.4553	3.64174	2.71614	-4.27645	501.743	7.57566	10.7273	5.84359	7.15214	6.07631	3.55668	0.457844	6.9293	-2.82003
FjPL_007	1574.46	1.82362	1.11996	27.2199	203.551	2.09035	2.52097	2.38833	2.56247	2.36954	1.67008	0.344399	3.96443	-0.348348
FjPL_008	2161.17	3.59358	3.102	36.8474	269.508	2.85053	6.5028	2.30793	3.39792	3.15106	4.35018	0.516159	5.59304	0.152231
FjPL_009	-990.146	-0.173138	2.00271	-26.9541	403.455	4.97256	4.2198	5.06729	5.77242	4.91255	-0.92589	0.313369	4.37281	-3.51694
FjPL_010	-746.393	-0.590476	1.17067	-21.227	-108.179	-2.46712	-2.34506	-1.11585	-1.60484	-1.39471	0.84846	0.0657864	0.0331471	0.0563378
FjPL_011	-21.0534	1.56201	2.68272	-9.91123	9.92638	0.565993	-1.25017	-0.304657	-0.00908973	0.0396231	0.00797836	0.116958	1.61465	0.00397646
FjPL_012	1574.87	0.609304	0.944721	31.0613	-33.8179	-0.535332	-2.02754	-0.50351	-0.757525	-0.40743	0.148937	-0.0113621	1.43045	1.15567
FjPL_013	1017.41	1.57223	-0.176415	12.3508	260.919	4.07329	3.43883	2.83519	3.76388	3.21539	0.428219	0.129278	3.81992	-1.29446
FjPL_014	1193.05	4.23615	2.6208	18.7687	310.215	3.65013	9.57518	2.80482	4.09533	3.64758	4.47091	0.458558	5.75414	-0.623647
FjPL_015	-12.033	2.16124	2.803	-10.096	172.325	2.21038	2.32607	1.60117	2.31796	2.06418	2.24926	0.182518	3.28359	-0.782669
FjPL_016	1461.96	2.87768	1.55993	20.3053	481.992	6.46677	9.86779	5.22099	6.51722	5.82651	3.81899	0.456451	6.82066	-1.98642
FjPL_017	2476.4	4.25428	2.91969	48.6598	148.435	0.9167	6.27109	1.26325	1.85361	1.73102	6.01619	0.228463	4.78911	1.51417
FjPL_018	115.078	1.36098	1.41417	-2.095	-30.0399	-0.640141	-1.45176	-0.241912	-0.749405	-0.367117	2.00811	0.0117445	1.26225	0.459569
FjPL_019	1359.52	3.82617	1.11487	22.3461	673.546	7.945	14.0879	8.13245	9.82168	8.20964	4.0363	0.527263	8.63462	-3.23275
FjPL_020	678.269	0.467474	-2.15269	14.1521	293.682	5.03882	3.48626	4.8798	5.11365	4.16288	0.70838	-0.458067	3.44467	-1.80848
FjPL_022	2207.68	5.65953	3.31906	42.9697	396.343	3.75798	13.41	4.54273	5.13002	4.68811	6.982	0.568883	7.5383	-0.184822
FjPL_023	1655.58	4.10778	2.30409	30.6833	694.56	10.1652	21.9769	8.19287	10.5322	8.3841	6.53697	0.723144	10.2528	-3.13397
FjPL_024	296.45	-1.08992	-2.26569	1.17359	-36.8777	1.03814	-2.91686	-0.411843	-0.173169	-0.443799	-1.95315	-0.0401084	0.299983	-0.506577
FjPL_025	-1501.8	-0.0215088	0.98384	-30.1872	333.538	4.28926	3.07089	5.27583	4.95373	4.24871	-0.0387151	-0.0559364	3.42722	-3.19639
FjPL_027	1340.85	5.01353	1.84849	29.0445	67.7444	0.274285	3.40394	1.29207	0.440618	0.809824	3.52925	0.0709077	3.35899	1.17564
FjPL_029	288.481	0.51259	2.33955	-8.52925	621.834	8.79527	11.3814	5.76277	8.98283	7.50537	3.54859	0.729799	7.55272	-3.95528
FjPL_030	1772.09	5.38703	3.88051	29.2977	360.774	4.05255	11.8851	3.02363	5.64632	4.23644	5.32294	0.575341	6.94258	-0.388452
FjPL_031	2446.28	3.81416	2.0229	50.7966	206.516	3.61713	7.32588	2.06349	3.06284	2.4331	4.54334	0.328039	5.34627	0.671085
FjPL_032	1689.26	5.38455	3.53019	29.3086	393.718	4.72904	10.6523	4.88792	5.17071	4.66527	4.54334	0.339664	6.82932	-0.638934
FjPL_033	1801.48	3.86719	2.50228	33.1312	368.605	4.34699	9.67464	3.71639	5.7928	4.34843	3.78205	0.576915	6.52924	-0.88631
FjPL_034	1476.02	2.22324	1.18859	25.1071	636.682	8.57988	13.7626	7.06301	9.14026	7.82509	4.66407	0.51597	8.31012	-3.02696
FjPL_035	3415.38	6.35773	2.72776	80.6637	153.651	1.53639	8.80291	1.33487	1.92413	1.78871	6.54739	0.265798	5.75934	2.42056
FjPL_037	-264.998	1.64955	1.58479	-12.0358	503.657	6.73268	7.80206	6.64671	6.99209	6.17826	0.661686	0.298665	5.88696	-3.49955
FjPL_039	-364.141	3.00794	1.72541	-12.6363	665.445	10.2779	11.7659	7.39267	9.61584	8.19798	3.55668	0.329781	7.70767	-4.15404
FjPL_040	1592.99	4.44431	2.0197	30.9142	392.135	5.74858	8.06063	4.89945	6.05784	4.76204	3.78205	0.292416	6.43044	-1.06645
FjPL_041	1350.85	3.12828	2.8941	22.154	135.346	2.13962	3.21433	0.852608	1.56924	1.595	2.90148	0.21137	3.77019	0.494851
FjPL_042	-591.766	-0.230674	0.806157	-19.6141	722.661	10.6178	7.8313	7.45325	10.0468	8.93642	0.840367	0.496786	7.11415	-5.30823
FjPL_043	938.866	3.08668	-0.806032	21.2186	100.32	0.919986	0.878	2.22856	1.33519	1.34809	0.98854	-0.142001	2.4513	0.0805541
FjPL_044	2519.44	6.11824	2.43805	50.8686	617.259	8.96105	18.9579	6.85128	8.91917	7.51026	6.61982	0.477711	9.66077	-1.54477
FjPL_045	338.294	0.0727637	-0.53582	2.2026	539.961	7.34821	8.78061	7.23134	8.5292	6.72846	0.849145	0.155143	6.01358	-3.76716
FjPL_046	1342.49	2.69801	2.37288	17.9358	154.875	1.87259	5.18368	1.31588	2.30162	1.81444	4.06221	0.303657	4.10968	0.160303
FjPL_047	1811.68	3.81959	1.55419	37.6575	185.753	2.08908	6.10404	2.39334	2.43968	2.12633	3.59528	0.369892	4.71302	0.311529
FjPL_048	2573.27	5.66864	2.00479	54.1098	366.151	4.9355	11.4147	5.08916	5.33125	4.40126	4.95381	0.375057	7.13612	-0.142798
FjPL_050	1475.3	6.78837	1.76708	30.0829	395.254	4.97376	9.78952	5.47593	5.31854	4.71559	4.24899	0.492289	6.89045	-0.965705
FjPL_051	983.131	1.29367	-0.0933439	17.3042	108.347	1.37298	3.77374	1.79193	1.63285	1.26309	3.45681	0.21897	3.15359	-0.206721
FjPL_052	1704.64	2.73423	2.4807	29.3901	593.82	6.95582	19.2179	6.65797	8.59307	7.0442	6.67705	0.774001	9.02467	-2.45271
FjPL_053	746.423	1.11865	1.05484	11.3311	-112.557	-1.74733	-2.71638	-0.986636	-1.58196	-1.34112	0.420126	-0.151533	0.518047	1.22426
FjPL_054	1156.67	5.25483	-0.365719	23.0199	310.246	5.80891	7.86244	5.58745	5.4938	4.14667	2.29596	-0.243804	5.18369	-1.07166
FjPL_055	720.899	1.04302	-0.929824	12.4064	513.141	7.41863	7.5174	7.20959	7.7165	6.5002	1.54935	0.0945115	5.9645	-3.19866
FjPL_056	1633.53	6.74947	4.41597	30.7793	404.646	5.98359	10.9442	3.72436	5.63115	4.92601	6.59175	0.314403	7.29522	-0.209157
FjPL_058	2975.23	7.0338	3.43415	64.3535	449.029	5.36153	12.9857	5.48919	5.88198	5.41889	6.02334	0.516526	8.34949	0.0753601
FjPL_059	1989.79	3.48836	1.66646	33.181	651.231	7.9306	12.7641	7.0763	9.01582	7.90144	3.88353	0.42457	8.38316	-2.52337
FjPL_061	-692.99	0.422968	0.661499	-22.1904	492.339	6.48634	5.16015	5.00392	7.07498	6.0338	0.849145	0.343381	5.09958	-3.76813
FjPL_062	-256.957	-0.412805	-0.650033	-10.9772	-178.767	-2.27927	-4.11578	-1.62476	-2.80058	-2.1898	-0.793903	-0.05661	-0.766215	0.471712
FjPL_063	846.471	2.0879	1.17188	9.0679	112.899	-0.135158	2.69039	1.40534	1.04648	1.2691	2.19448	0.281894	2.95534	-0.0892939
FjPL_064	1026.78	4.06632	1.02299	19.9218	370.114	6.21288	8.64299	4.17873	5.81404	4.35052	3.92213	0.467288	6.15235	-1.52206
FjPL_065	1209.56	4.1557	2.10337	22.4621	78.8969	0.297731	1.97878	0.905429	0.979339	0.953777	2.7548	0.158462	3.20177	0.823615
FjPL_066	989.666	1.88329	0.646138	18.9057	103.763	1.25754	0.750903	0.643367	0.99921	1.3022	2.42794	0.0189777	2.59463	0.287479
FjPL_067	263.423	-0.0126472	-1.15817	2.08255	184.242	2.35974	1.48875	2.82297	2.46784	2.30359	1.62179	0.037763	2.66437	-1.35582
FjPL_069	1458.94	3.48863	-0.224621	23.8975	470.122	6.83159	5.43344	4.69991	7.08955	5.87882	1.45547	0.0836828	5.78204	-1.91729
FjPL_070	964.592	3.46146	2.46249	10.7768	709.435	9.05438	14.1686	7.82185	9.95325	8.63527	3.59528	0.697334	8.94405	-3.70297
FjPL_071	2099.71	3.27679	2.27469	35.2132	130.959	1.5697	1.75847	1.16996	1.58529	1.53273	2.52942	0.195513	3.76908	0.846918
FjPL_072	-647.223	1.23475	-0.682503	-10.5153	59.2904	-0.234204	1.7366	3.1604	1.89365	0.738077	0.280046	-0.0532825	1.77382	-1.15689
FjPL_073	2139.59	1.85006	-0.148177	45.3281	117.899	0.410328	0.438648	1.76888	1.32332	1.42217	0.98854	0.0824238	2.98032	0.61428
FjPL_074	723.624	3.00503	2.74199	6.40415	425.883	5.97095	8.43699	4.80201	6.00857	5.08178	3.14293	0.546297	6.36408	-2.08797
FjPL_075	2128.73	5.56441	1.40859	41.9613	385.554	4.61677	13.3432	4.75461	5.62219	4.65415	4.90552	0.440518	7.08179	-0.619799
FjPL_076	1262.39	2.35568	1.13787	18.4936	-48.0412	0.887443	-2.80605	-0.970825	-0.278202	-0.534672	0.0546718	-0.125274	1.35421	1.13127
FjPL_077	2594.63	3.71703	3.61072	53.2224	38.5324	0.0374868	3.49305	-0.589016	0.119911	0.422897	5.13616	0.173885	3.76786	2.35093
FjPL_078	2069.29	3.24247	2.42916	43.8465	-26.7167	-1.28185	1.00679	-0.599842	-0.755035	-0.387118	3.68867	0.183463	2.70887	2.10142
FjPL_080	1086.38	1.33114	1.83791	12.4395	-38.436	-0.671966	-1.05217	-0.738712	-0.793452	-0.516984	2.7081	0.0339964	1.61937	1.1176
FjPL_081	-310.8	-1.68274	-0.650081	-9.59155	-135.094	-1.82859	-2.17983	-1.14557	-1.81256	-1.6563	0.513513	-0.00836154	-0.264963	0.0994849
FjPL_083	73.1947	2.09895	1.47557	-3.40348	337.282	4.04108	4.54575	3.06191	5.14448	4.09117	1.67008	0.298162	4.52172	-1.92074
FjPL_084	546.218	1.56858	2.63065	2.2026	299.997	4.3267	4.26493	2.84457	4.50743	3.73408	3.21536	0.162103	4.55283	-1.26308
FjPL_085	1722.57	2.33052	0.672075	34.3985	343.687	3.66025	6.34604	3.70679	5.02318	4.19258	2.68417	0.24487	5.26132	-0.907763
FjPL_086	-902.944	-2.3469	-1.86981	-19.5679	-10.1201	-0.81519	-1.93904	0.540288	-0.253572	-0.183734	-0.420355	0.199111	0.298416	-1.3804
FjPL_088	1322.46	1.40404	1.15683	18.4566	312.377	4.37157	4.37635	2.38951	4.27885	3.72033	2.73246	0.372737	4.75251	-1.12122
FjPL_089	1404.56	3.4628	1.0142	26.2595	537.909	7.51529	10.3819	6.41524	7.68113	6.57781	4.10873	0.405243	7.38175	-2.3079
FjPL_090	1537.24	3.2163	3.35442	26.1635	247.675	2.65397	5.83177	2.69176	3.41734	2.90002	4.37433	0.458393	5.25171	-0.130641
FjPL_091	794.53	2.4635	1.73442	10.9154	655.205	8.78699	12.1479	7.70458	10.2545	8.09688	2.0544	0.335538	7.92093	-3.63808
FjPL_093	1715.83	3.95602	2.21153	30.3138	136.826	0.40165	3.42599	1.79591	2.14748	1.62884	3.17504	0.27362	4.01393	0.637782
Florin	-911.552	-0.317724	0.432037	-23.0788	-140.726	-2.28252	-2.98632	-1.61625	-2.10131	-1.74777	-0.913447	0.00478407	-0.516246	0.0200946
Fragon	-81.8527	0.829891	0.831095	-10.3731	643.965	9.6807	7.27912	7.76286	9.42228	7.85307	1.08193	0.445434	6.95876	-4.56341
Freedom	-836.61	-1.71638	1.41827	-26.32	28.2893	0.723441	-0.207407	-0.0692837	0.230803	0.273645	0.486968	0.112528	1.07908	-1.06299
Freibe	396.16	1.64759	0.383444	3.11494	41.6611	0.302213	1.81341	0.00609644	0.67399	0.419127	2.03225	0.191483	2.12917	-0.0184783
Fujion	8.04494	-1.37885	-0.0533608	-5.71803	16.1403	0.243123	0.239699	-0.100933	-0.10823	0.0944347	2.23598	0.140971	1.31726	-0.432827
FuMoHo	2158.79	3.99173	1.70495	38.9327	36.3079	-0.201778	0.760222	0.221734	0.218618	0.386563	2.74808	0.130035	2.98719	1.59961
Gaia	-2163.76	-3.2374	-2.58943	-36.7638	-208.1	-4.67129	-3.75431	-1.69728	-3.04605	-2.60113	-2.89334	-0.0450987	-2.31943	-0.889754
GalBeau	-1278.13	-2.07493	-2.61241	-14.8155	-256.999	-4.88779	-4.22693	-2.76262	-3.63438	-3.17562	-2.32325	-0.210583	-2.38286	0.320473
Galici	-973.674	-2.58396	-2.2527	-10.976	-101.061	-2.34805	-2.63186	-0.533857	-1.54951	-1.21733	-2.83449	-0.0546463	-0.875573	-0.745977
GaPi_003	-570.723	1.0257	0.124603	-17.9038	-39.2898	0.0144243	-2.05385	-0.480008	-0.714111	-0.509959	-0.504627	0.0340069	0.588422	-0.352737
GaPi_007	-717.725	1.00679	-0.489293	-17.1595	86.337	1.84843	0.37004	2.37366	1.77681	1.28713	-1.37385	-0.34345	1.35881	-1.28713
GaPi_008	-3037.6	-4.96465	-3.30276	-49.5475	-264.746	-3.95447	-6.26087	-2.64633	-3.88115	-3.21822	-6.39603	-0.150724	-3.69509	-1.4791
GaPi_010	-397.195	0.20199	-2.23859	-13.2461	-268.801	-3.9013	-4.46086	-3.09586	-4.39527	-3.30571	-0.190741	-0.111211	-1.75822	1.03236
GaPi_011	-2129.99	-2.39725	-1.36557	-42.1288	-110.302	-1.28078	-4.12039	-1.13521	-1.79089	-1.30592	-1.85675	-0.204063	-1.43018	-1.17654
GaPi_012	182.695	1.92263	-0.214676	-0.713429	202.895	3.27711	2.76553	2.94062	3.72266	2.4638	-0.794368	0.147286	3.22666	-1.60234
GaPi_014	-2771.21	-4.88409	-3.29041	-48.5392	-239.655	-2.91626	-6.42338	-2.34056	-3.02135	-2.80567	-7.19282	-0.387149	-3.65248	-1.51758
GaPi_016	-2882.34	-3.95637	-2.19162	-50.983	-178.183	-3.34077	-3.48791	-1.32282	-2.46146	-2.26364	-2.66555	0.120734	-2.05852	-1.70715
GaPi_017	-378.649	-0.219302	-0.298826	-14.8547	-99.38	-1.02838	-3.08601	-1.01476	-1.98848	-1.31075	-1.398	0.1315	-0.036046	-0.174461
GaPi_019	-1136.37	-0.251457	-1.67793	-22.8016	85.8076	1.13873	-0.617299	2.57753	1.60041	1.23475	-2.87085	-0.283725	0.770528	-1.87489
GaPi_020	-861.003	0.527681	-0.135521	-24.6104	-48.8381	0.491385	-2.62625	0.0146057	-0.510258	-0.447973	0.883148	-0.309905	0.215439	-0.354546
GaPi_021	-2544.26	-4.52873	-3.25714	-47.1466	-226.735	-3.5054	-5.07941	-1.93946	-3.30559	-2.77734	-3.8125	-0.167257	-2.98152	-1.32238
GaPi_022	-2159.4	-4.43139	-3.48243	-41.4325	-132.162	-1.90235	-4.53501	-0.921173	-2.0426	-1.63238	-4.89903	-0.0781731	-2.16219	-1.87591
GaPi_023	-917.886	-0.878357	-2.14593	-19.5298	-51.192	-1.70158	-3.24951	0.219225	-0.808089	-0.685928	-1.82507	0.0696079	-0.240011	-1.00047
GaPi_024	-1157.71	0.0985487	-1.16818	-31.3074	81.4664	1.15775	-0.884373	1.39379	1.0678	1.00757	-1.87176	-0.00175301	0.918451	-1.83395
GaPi_025	-155.651	0.591511	0.23112	-12.3259	-190.265	-1.63453	-4.44138	-2.62285	-2.94486	-2.31054	-1.67226	-0.127683	-0.825139	0.805159
GaPi_026	-870.683	-1.41318	-0.935615	-22.7056	-148.827	-1.40767	-4.2628	-2.27885	-2.14939	-1.8525	-2.17064	-0.0716607	-1.09538	-0.213982
GaPi_027	-336.676	0.637038	-0.514855	-12.6218	-134.348	-1.3599	-4.35206	-1.70818	-2.16116	-1.63102	-2.02577	-0.10712	-0.575244	0.290199
GaPi_028	-464.539	-0.844866	-2.29432	-11.7815	8.12285	-0.408822	-0.745541	0.701938	-0.268498	0.0290386	-0.577062	0.126225	0.63145	-1.07571
GaPi_030	-2041.49	-3.18419	-3.24718	-38.0233	-380.8	-5.27904	-7.01396	-3.86763	-5.46444	-4.60254	-5.11634	-0.349636	-4.17895	0.0866394
GaPi_033	-668.072	-1.33772	-1.62386	-16.298	-148.828	-1.86026	-3.88232	-1.26944	-2.08328	-1.80171	-2.23258	-0.135368	-1.03728	-0.198821
GaPi_034	-1051.31	-1.08864	-0.900768	-24.7951	-319.422	-4.58523	-5.03266	-3.9055	-4.90448	-3.91424	0.0426658	-0.376634	-2.58074	1.22506
GaPi_035	-2605.65	-4.15566	-3.20832	-50.0997	-146.384	-2.2144	-4.21231	-0.82611	-1.69266	-1.8439	-4.31955	0.030374	-2.09776	-2.09723
GaPi_036	-1288.07	-1.39426	-1.79528	-29.4521	-14.9341	-0.282761	-1.45072	1.23544	0.505885	-0.128998	-2.21893	-0.171744	-0.0444053	-1.57561
GaPi_038	-1435.19	-2.4683	-2.04187	-33.7497	7.08302	0.285252	-3.13253	0.857758	0.171518	0.0644901	-3.06401	-0.0346749	-0.255394	-1.98988
GaPi_040	-1345.91	-1.19336	-1.08185	-31.963	88.8522	1.62102	-0.757854	1.70005	1.33537	1.1756	-1.38377	-0.145883	0.802009	-1.99878
GaPi_042	-1440.9	-1.81807	-1.45551	-31.2527	-115.49	-2.12525	-2.40521	-0.888661	-1.96562	-1.46536	-1.33763	0.0759425	-0.801334	-0.899238
GaPi_044	1300.47	3.62881	1.76859	19.5501	81.8119	1.15738	0.878642	0.757483	1.10648	1.01694	0.847498	0.0196717	2.80722	0.614052
GaPi_045	-1049.54	-3.2215	-1.92765	-27.4353	-255.639	-3.24147	-5.35556	-3.25153	-3.9341	-3.13298	-0.987529	-0.160165	-2.32832	0.171844
GaPi_046	-1978.49	-3.3006	-3.44335	-37.7111	-49.9475	-1.65189	-2.95842	-0.0358827	-0.937952	-0.695352	-2.46038	0.0321963	-1.09401	-1.97085
GaPi_047	-816.042	-0.219813	-2.34702	-15.743	-48.2327	-1.70161	-3.08495	0.814449	-0.549934	-0.617862	-3.1123	-0.0431555	-0.249112	-0.985115
GaPi_048	-1291	-2.52647	-2.71453	-28.1316	-197.794	-2.9417	-4.94037	-1.95325	-3.1897	-2.44998	-3.23302	-0.0626538	-2.02702	-0.553553
GaPi_049	-1452.58	-1.3216	-2.81841	-30.5565	399.548	4.55597	4.01367	6.08742	6.5594	5.15125	-2.17064	-0.153436	3.08294	-4.30488
GaPi_051	-269.826	0.750611	-0.434537	-11.7815	138.4	1.32566	1.82684	2.45656	1.57402	1.64945	-0.528772	0.175011	2.25044	-1.51176
GaPi_054	-980.636	-1.18598	-1.12997	-25.9228	-24.4324	-0.00555768	-2.06927	-0.105663	-0.415776	-0.337431	-0.987529	0.00794532	0.119454	-1.1069
GaPi_057	438.057	2.66035	1.02659	-1.47079	200.011	2.59931	1.90311	1.41498	2.54228	2.4022	0.64968	0.212869	3.23801	-0.90328
GaPL_004	-605.799	-0.94113	-1.09597	-22.3935	-54.7698	-0.440241	-2.34289	-0.6315	-1.11174	-0.777313	-0.770223	0.149446	0.119739	-0.773903
GaPL_011	1207.38	3.0318	2.29419	13.5861	119.488	1.43611	2.59619	1.41619	1.54953	1.4325	3.82483	0.157336	3.50889	0.362774
GaPL_019	981.896	3.5255	1.20377	11.2294	301.499	4.27622	8.55353	2.71778	3.99665	3.60153	4.16442	0.434988	5.28904	-1.04403
GaPL_027	1367.17	3.1527	1.50867	23.2379	362.973	4.13387	9.84264	3.98573	4.66634	4.29012	3.69749	0.550872	6.0317	-1.24846
GaPL_030	1310.32	1.41917	1.69053	19.2658	-241.891	-3.09739	-3.56673	-3.3318	-3.52539	-2.96963	1.64298	-0.158402	-0.165925	2.59105
GaPL_036	-2793.52	-8.05416	-4.09385	-44.9799	-155.162	-3.51402	-3.3739	-0.33346	-1.75936	-1.90915	-3.86685	-0.0809599	-2.67895	-2.44502
GaPL_041	2336.7	4.8655	2.55143	41.8062	222.085	2.61341	10.153	1.0804	3.158	2.60696	5.55249	0.28513	5.48976	0.900995
GaPL_042	-1742.92	-1.47945	-2.18602	-31.6781	-215.663	-3.30857	-3.69916	-2.40907	-3.48802	-2.64922	-0.925161	-0.0861312	-1.89347	-0.213469
GaPL_044	-895.654	-1.15586	-1.25864	-17.5917	-218.596	-2.65677	-5.37254	-2.74717	-3.41377	-2.67329	-2.31551	-0.132913	-1.7269	0.321633
GaPL_045	723.595	1.147	0.27819	10.2594	330.754	3.64471	4.53298	4.39994	3.94441	3.90902	1.12935	0.47771	4.63517	-1.9655
GaPL_051	-490.037	-2.04306	-1.72517	-14.6814	-239.324	-2.30894	-3.20444	-2.88572	-3.38835	-2.91534	1.40951	-0.153375	-1.39789	0.643466
GaPL_052	-2954.19	-4.59461	-2.82675	-48.9713	-239.761	-3.80393	-4.60818	-3.15708	-3.29392	-2.94973	-2.55696	-0.118054	-3.05122	-1.15173
GaPL_055	-247.503	-0.498615	-2.30476	-12.5094	44.0854	-0.425525	1.44054	1.07125	0.124673	0.436271	-0.0974145	0.283646	1.23972	-1.26555
GaPL_056	-1641.17	-1.93318	-1.70941	-32.7013	-156.186	-2.21652	-2.70303	-1.16591	-2.45732	-1.93629	-0.810465	0.00605708	-1.15536	-0.736614
GaPL_058	-2196.49	-4.03149	-3.33071	-40.2227	-249.411	-2.32292	-5.44973	-3.35633	-3.55462	-3.0067	-3.11975	-0.306187	-3.09768	-0.72824
GDFj_002	1881.93	-5.45987	9.2644	42.6947	44.5469	0.800433	0.0406059	0.928367	0.529894	0.721505	1.04066	-0.295072	2.7338	1.37036
GDFj_005	-2665.84	-4.29313	-2.27714	-52.4148	-204.821	-3.16812	-5.38823	-1.61232	-2.92834	-2.56379	-4.01966	-0.00710396	-2.596	-1.58283
GDFj_012	1544	3.24294	2.60968	22.9146	204.919	2.75011	8.57266	1.47261	2.88	2.39625	6.49909	0.365626	5.06991	0.245486
GDFj_014	-268.341	-18.0684	13.8799	-4.98098	222.535	2.96901	0.516747	5.23331	4.07028	3.38968	-3.36595	-0.653354	2.35461	-2.41159
GDFj_018	3421.05	-11.6099	20.0413	76.9081	-10.8996	-0.414031	2.35368	0.219412	-0.228987	-0.164321	2.98435	0.0936197	4.4508	3.08756
GDFj_019	3001.43	-12.2119	18.3177	64.761	0.530996	-0.202837	0.844087	-0.176061	-0.166771	-0.00544678	2.6108	0.0345795	3.79151	2.54793
GDFj_020	1278.99	3.7667	1.21416	23.3765	236.882	2.82096	5.05846	1.52908	3.01327	2.78889	2.57685	0.404705	4.49485	-0.314337
GDFj_021	-538.462	1.40416	-0.285671	-17.8078	-158.709	-2.10691	-2.96495	-1.91959	-2.62101	-1.96603	-0.359756	-0.014258	-0.441318	0.488263
GDFj_029	-2275.46	-20.4877	10.288	-38.9283	-253.016	-3.60177	-6.07978	-1.23822	-3.00428	-2.87997	-5.65393	-0.583208	-3.13128	-1.24824
GDFj_032	-258.641	1.3479	2.36316	-16.1926	345.318	4.64013	2.48571	3.74578	4.52243	4.22993	0.755073	0.212645	4.19792	-2.27876
GDFj_033	-520.498	-2.77891	-3.61586	-19.7146	-29.6004	0.399671	-3.66044	-0.151516	-0.579239	-0.312686	-1.96515	-0.128422	-0.556665	-1.30884
GDFj_035	1458.62	-5.76554	8.78323	32.1788	-29.9375	-0.175741	-1.3646	-0.047766	-0.236159	-0.0969683	0.0265652	-0.461599	1.62324	1.48932
GDFj_041	2535.2	-13.5378	19.0339	58.572	24.4215	0.687964	1.45611	0.764161	0.440482	0.466039	1.44347	-0.262016	3.61753	2.08551
GDFj_044	1799.72	3.75706	2.53664	33.4914	-6.54828	0.0152206	1.0479	-0.87149	-0.267871	-0.0605107	1.4562	-0.0319456	2.43625	1.77756
GDFj_045	2084.72	5.44294	0.411519	43.8384	273.701	4.63742	7.43446	3.94797	4.80655	3.37851	2.37734	0.0360184	5.39879	-0.119507
GDFj_052	2627.65	6.04444	1.08373	57.6021	177.581	1.55743	5.72577	2.8866	2.42906	2.19097	3.3579	0.128199	4.8806	1.18831
GDFj_054	963.559	2.93401	-0.474279	20.8226	120.671	1.872	3.15151	3.12147	2.56283	1.81444	1.62014	-0.405028	2.82044	-0.0265322
GDFj_059	728.062	1.59494	-1.03184	5.8729	83.0863	0.800018	-0.837419	-0.029398	1.0694	1.02488	1.49016	0.00643079	1.79598	-0.10636
GDFj_060	-1579.62	-1.35048	-0.974217	-36.4627	-74.4058	-0.637046	-1.59932	-0.551663	-0.784028	-0.973997	-0.770223	0.0988929	-0.222446	-1.23612
GDFj_063	-946.833	-0.725311	-1.38098	-17.3276	-382.309	-5.03472	-6.35396	-4.68831	-5.37692	-4.63344	-1.18069	-0.354617	-3.05571	1.58212
GDFj_064	61.7233	-1.76852	-2.34128	-0.785456	-357.991	-4.40203	-6.54551	-4.37088	-5.15955	-4.34114	-1.80846	-0.37074	-2.85312	1.69024
GDFj_065	3025.54	4.57998	1.62711	69.0102	-42.2433	-0.294031	0.804633	-0.872467	-0.696621	-0.51217	2.84427	-0.0764414	2.78361	2.95422
GDFj_071	940.554	1.85231	0.577821	13.2616	27.9006	0.281364	-0.205933	-0.311861	0.236616	0.333977	1.4562	0.0680243	1.92175	0.507171
GDFj_073	-499.214	2.73098	0.423547	-22.7167	115.627	1.71769	-0.345716	1.23332	1.33189	1.44187	0.0893593	-0.0107912	1.90935	-1.01872
GDFj_081	1460.03	1.83401	-0.433071	34.3156	-83.2421	-1.70244	-1.82035	-0.826972	-1.6915	-1.04293	0.388742	-0.00274088	1.02429	1.49359
GDFj_084	1434.58	-15.1489	16.9627	32.2917	-163.85	-1.74964	-3.57422	-1.35352	-2.48678	-1.91051	-0.284188	-0.32978	0.860428	2.07296
GDFj_092	708.072	1.72412	0.43737	12.7556	-24.6254	-0.0146795	-1.09023	-0.239094	-0.555151	-0.240556	1.04066	-0.120163	1.30976	0.731951
Geneva	-2884.53	-4.83223	-3.09545	-44.3204	-436.878	-6.0536	-8.29818	-5.27558	-6.58006	-5.27559	-7.78982	-0.515488	-5.50799	0.00189641
GinGol	-1840.77	-2.62597	-2.96102	-31.4819	-174.822	-4.88385	-2.16079	-1.52487	-2.57755	-2.18754	-2.08046	0.0779944	-1.75549	-0.873842
Gloste	1075.88	1.32984	1.9642	10.5495	-53.2232	-0.830162	-1.50911	-0.864992	-1.15088	-0.756126	2.15588	0.131032	1.53012	1.08545
Goldch	1648.62	1.09777	-1.1883	41.3561	-261.116	-3.40366	-3.56185	-3.18015	-3.90029	-3.16905	2.29596	-0.244748	-0.468572	2.87207
GolDel	-1009.37	-0.885349	-0.455761	-20.598	-223.912	-2.84167	-4.78234	-2.44568	-3.54021	-2.69802	-1.52944	-0.230407	-1.64235	0.487881
GolJon	-636.914	-0.949335	-0.165106	-17.9847	-29.0093	0.265801	-2.61838	-1.06105	-0.292763	-0.373691	-0.270922	0.0763352	0.396624	-0.640219
GolOra	-2047.97	-4.24862	-0.983546	-28.0223	-115.089	-0.685898	-3.90037	-1.63483	-1.67201	-1.36989	-2.93107	-0.100194	-1.37869	-1.22018
Goro	-1755.28	-2.26738	-3.03893	-28.8409	-368.977	-5.46656	-6.294	-4.29699	-5.53979	-4.45437	-3.27967	-0.340299	-3.77395	0.610162
GreDal	-1110.22	-1.26985	-2.8485	-17.3605	-213.288	-3.398	-4.55518	-2.50644	-3.42786	-2.64543	-2.75787	-0.147843	-2.00675	0.0548987
Greens	-1505.08	-1.78899	-2.98017	-23.3669	-263.685	-3.83943	-5.58202	-2.8353	-3.75588	-3.17387	-4.51107	-0.24998	-2.76272	-0.0514116
GriGol	-1961.29	-3.35161	-3.20001	-29.8973	-196.839	-4.62384	-3.40249	-0.872831	-2.29199	-2.42233	-4.60765	-0.0132324	-2.16997	-1.17513
Harals	1507.07	2.7398	0.879321	27.5426	405.596	8.55967	5.18177	3.73128	7.55731	4.93937	1.72754	0.194974	5.90216	-1.71766
Hatsua	-1312.1	-1.16614	-1.42007	-23.2445	-131.828	-1.14251	-4.36912	-0.939923	-1.92974	-1.48158	-3.17252	-0.316572	-1.28074	-0.515435
HeaStr	2045.08	2.90564	1.2325	39.0803	-8.99702	0.0103678	0.927186	-0.317099	-0.418601	-0.197604	2.94977	0.143802	2.60001	1.62807
Holida	1720.96	1.8016	0.141845	36.7754	-11.7385	0.251073	0.220585	-0.328226	0.0881304	-0.219954	2.63588	0.132391	2.24937	1.19716
HonGol	1095.95	1.40408	1.30989	13.4171	-168.33	-1.28235	-2.8446	-2.19295	-2.38608	-2.00973	1.9221	-0.225383	0.337926	1.91362
Idagol	-654.733	-1.35287	-1.5461	-17.1006	-97.3427	-1.45156	-2.92349	-1.42979	-1.49199	-1.25156	-1.58951	-0.010131	-0.565121	-0.432252
IlrPig	-2217.67	-3.69967	-2.33766	-27.4701	-123.703	-3.85706	-2.82479	-0.042659	-1.16781	-1.52346	-5.22485	-0.017818	-1.62059	-1.62255
IngMar	-1937.24	-3.13818	-1.93614	-35.2033	-276.746	-3.3227	-5.53671	-3.1604	-3.93619	-3.36483	-3.49697	-0.24167	-2.8902	-0.257207
Jamba	-19.8828	-1.87679	-1.09721	-6.19821	-145.403	-1.36329	-3.05361	-2.15853	-1.9386	-1.77234	0.0387798	-0.162903	-0.65328	0.38222
JamGri	-495.333	-1.48583	-0.288657	-21.966	221.381	4.26301	1.03644	1.03846	4.17738	2.66321	0.381526	0.222583	2.58365	-2.36985
JerMac	-121.304	-1.94733	-1.7509	-6.9905	-359.457	-4.64402	-5.74964	-4.12588	-5.3557	-4.31988	-1.2892	-0.438153	-2.86176	1.67352
JerMin	938.313	2.87484	2.02355	9.09734	22.9427	0.838544	1.11328	-0.844281	0.259443	0.211267	2.33675	0.00579014	2.23758	0.870618
Joanto	-2612.34	-4.77633	-3.78904	-37.4884	-436.89	-6.54852	-7.81005	-4.91365	-6.05349	-5.19295	-9.24541	-0.4725	-5.45884	-0.109976
Jolly	-1194.41	-1.69344	-3.16918	-20.1497	-10.0617	-2.98035	-1.70809	0.184011	-0.29263	-0.211326	-3.18309	0.257015	-0.257307	-1.6096
Jonade	-1018.64	-1.29554	-0.379465	-24.9515	-147.819	-1.28324	-3.73682	-1.79943	-2.29644	-1.83965	-1.32391	-0.050828	-0.868754	-0.225831
Jonafr	-567.881	-2.70171	-2.06149	-13.6098	138.224	2.43981	1.16451	1.46889	1.99854	1.61229	-0.373662	0.347094	1.80255	-2.28113
Jonago	478.712	0.223156	0.708386	11.374	-165.722	-2.77725	-2.21755	-2.24623	-2.93169	-2.04665	2.15298	-0.107789	0.011397	1.59609
Jonast	669.157	-0.990197	-2.04585	17.5923	-284.093	-3.33055	-4.68378	-3.55482	-4.14907	-3.43459	-0.430545	-0.279195	-1.61794	1.84591
Jonath	-336.465	-1.01089	-0.363391	-14.5861	-121.481	-0.888517	-3.86563	-1.44423	-1.6341	-1.46901	-1.67257	-0.066602	-0.455416	-0.061501
Jonica	-254.051	-0.301946	0.0410535	-10.4501	122.383	1.67873	1.1342	1.89284	1.6155	1.45327	0.897435	0.198609	2.23479	-1.36618
JonMac	-1489.48	-2.79466	-1.68642	-21.3958	-282.334	-3.58586	-6.35644	-3.33405	-4.34454	-3.38373	-4.91096	-0.340891	-2.9945	0.211193
Judeli	-1803.85	-1.12944	-1.31331	-24.541	-355.659	-4.67177	-5.82613	-3.94347	-5.31589	-4.28283	-1.89283	-0.347722	-3.09113	0.954545
Katia	-1736.75	-4.03947	-1.70133	-31.4148	190.776	1.96298	1.61712	2.33555	2.11024	2.25523	-1.05072	0.280882	1.50478	-3.2041
Kendal	-1229.7	-2.66991	-2.61789	-24.4233	-164.454	-1.36123	-5.46623	-2.00858	-2.37588	-1.93556	-3.59355	-0.195055	-1.86201	-0.659685
Kinsei	-806.183	-2.17123	-1.79605	-26.1228	341.415	3.33725	3.82693	3.65745	4.00157	3.90624	-0.552343	0.741894	3.45623	-3.79246
LalDel	1117.53	1.82926	1.27218	14.3534	159.528	3.61252	2.99393	1.29306	2.6214	1.83789	2.69474	0.0899053	3.51635	-0.242793
Libert	1173.89	2.73064	0.270373	23.1167	330.909	4.32144	6.29309	4.37643	4.47082	4.00699	2.57401	0.332627	5.18197	-1.35213
Limini	-1162.44	-2.15335	-1.40731	-22.705	-7.92942	1.11098	-3.60255	-0.409556	-0.138631	-0.10955	-3.54072	0.131751	-0.0430074	-1.61398
Limonc	-343.757	-0.867001	-0.5473	-9.63773	369.12	5.81012	4.79611	4.11014	5.37711	4.51534	0.980448	0.227485	4.14702	-3.04113
Lobo	179.855	-0.3176	-0.0883094	-3.12507	-174.287	-1.25943	-3.55304	-2.18674	-2.24269	-2.09426	-0.927024	-0.143616	-0.502441	0.781233
Lodi	-2985.39	-6.10146	-4.68711	-38.874	-528.336	-8.26276	-8.30481	-4.88481	-6.61244	-6.42514	-13.261	-0.601013	-6.75195	-0.295911
Lygol	2491.86	6.00747	3.62929	49.3299	-36.5796	0.910167	1.87362	-1.32616	-0.159424	-0.471579	4.18093	-0.0364757	3.26414	2.86808
Macoun	-1335.14	-4.03431	-3.32605	-23.4938	-144.722	-2.24677	-4.09018	-1.78836	-2.65486	-1.73781	-2.05463	-0.150409	-1.85967	-0.824703
MagGol	-213.419	0.260418	-0.687739	-5.3362	-66.3918	-0.18977	-3.54667	-0.530761	-1.14188	-0.722011	-1.71023	-0.233053	-0.0369229	0.00439843
Magr	-1149.18	-3.83109	-3.97033	-24.691	-199.898	-2.42408	-4.93861	-2.74623	-3.17882	-2.49894	-1.81307	-0.0732932	-2.22564	-0.557497
Mairac	1691.91	1.91145	1.82385	27.58	79.2717	0.426904	3.77609	0.891421	0.892192	0.885258	3.09464	0.257583	3.33688	0.687278
Maygol	2335.86	4.88716	2.91644	39.8749	140.124	1.94493	6.48942	1.16848	1.72407	1.60486	5.88189	0.34431	4.91814	1.28494
MC38	1996.07	2.55493	2.08024	37.2316	115.274	0.906637	3.48194	1.1291	1.17214	1.26289	4.0363	0.303583	3.86939	0.898796
McInto	-1485.64	-3.00678	-2.10798	-23.7967	-298.28	-4.14985	-6.00579	-3.35313	-4.46797	-3.59117	-4.59708	-0.348122	-3.16501	0.215191
Megumi	-685.263	-1.3866	-0.422274	-15.9458	-170.29	-1.36934	-4.57165	-2.06159	-2.35979	-2.04644	-2.0377	-0.165791	-1.08768	0.125775
MelFor	-327.535	0.571562	-2.36518	-5.09611	-104.396	-2.50691	-1.49192	-1.24778	-1.62438	-1.3655	-1.29977	0.021238	-0.283958	0.0320325
Melody	279.003	-1.365	-0.269619	-10.1837	138.685	1.98489	-0.0877839	1.60966	1.86075	1.63639	-0.685573	0.194412	2.03354	-1.53401
Melros	821.154	0.0882298	-0.98602	19.7291	-268.015	-3.55784	-3.95785	-3.08842	-4.18261	-3.27763	0.269662	-0.277774	-1.14423	2.13008
Meran	-311.718	-0.0399662	0.328595	-7.99888	24.8863	0.0276479	-0.0266767	0.753541	0.167815	0.289656	0.908003	0.0432451	1.34433	-0.532876
MerRig	-2168.85	-0.522543	-2.05642	-31.8142	-267.193	-5.17535	-4.78594	-2.62415	-3.73734	-3.21675	-4.53603	-0.226209	-2.7323	-0.0745664
Mi2071	46.1833	-0.221656	-1.29649	-1.91649	-326.382	-3.64247	-5.49498	-3.51814	-4.78209	-3.93076	-2.11948	-0.319782	-2.16394	1.61816
Monroe	-685.433	-1.60723	-1.78804	-11.9933	-139.399	-1.65226	-3.69133	-1.20511	-2.09676	-1.7204	-3.45543	0.00719667	-0.928127	-0.42443
MorRed	1335.06	1.652	0.518134	23.9066	80.1898	1.16766	2.34097	0.277783	0.917304	0.880578	2.68417	0.234477	2.87715	0.387694
Moseba	1812.14	3.80948	1.53724	31.9256	190.562	2.74157	8.02263	1.61763	2.54859	2.24322	5.21941	0.230381	4.76814	0.458716
Murray	-3703.87	-7.17085	-2.4268	-48.8929	-441.314	-6.70146	-8.28786	-5.32416	-6.37619	-5.30669	-7.64974	-0.482618	-5.82778	-0.443174
Mutsu	414.02	2.67446	3.50017	0.388414	-222.317	-3.41596	0.979837	-2.51553	-3.43166	-2.76866	4.44385	-0.0807126	0.636303	2.37753
Nabell	-1253.6	-1.71283	-0.29137	-22.2385	-127.772	-1.30431	-2.99856	-1.70264	-1.36957	-1.53711	-1.71023	-0.148794	-0.826686	-0.386867
Nevson	-523.228	-0.622034	-0.293173	-11.8186	193.328	1.58806	0.552107	2.68396	2.48276	2.26959	-0.237384	0.296197	2.4516	-2.02869
NewGol	27.7947	0.485015	0.0646213	-4.5656	-0.232747	-0.127256	-0.753193	-0.194261	-0.503935	-0.0281727	1.24603	0.070644	1.17614	-0.0960812
NewPip	2244.59	5.06893	3.58081	41.2139	275.627	3.88312	11.2745	2.51593	3.48027	3.16047	7.33075	0.644499	6.701	0.447518
Niagar	-2079.37	-4.10026	-1.84758	-35.6114	-185.466	-2.55258	-5.14291	-2.12547	-3.1094	-2.26094	-3.25552	-0.121758	-2.27591	-0.950638
Nicogr	3530.57	4.67401	1.64826	83.7048	41.4908	0.427796	3.23388	0.150637	0.28524	0.459797	3.62583	0.117531	3.98403	2.76465
NorSpy	614.069	0.180618	-1.28813	10.0876	-202.829	-2.11871	-2.8743	-2.6404	-2.99686	-2.50345	0.5683	-0.171814	-0.591617	1.41482
NovEas	-55.9096	-2.04866	-1.27461	-4.78812	-98.9754	-0.324642	-4.14659	-1.7479	-1.5883	-1.1987	-1.72777	-0.0887606	-0.505313	-0.0877864
Odin	-2455.69	-2.66077	-1.10195	-39.2608	-255.462	-3.06044	-5.63122	-3.0099	-3.64656	-3.091	-3.88329	-0.148439	-2.65946	-0.52032
Okanag	-2931.18	-7.80001	-2.8117	-44.1106	-381.189	-3.79186	-8.58097	-4.78963	-5.03174	-4.52844	-8.90547	-0.575082	-5.33297	-0.830245
Okanom	2312.36	3.32332	1.762	46.6671	43.4072	1.37281	2.13272	0.0120342	0.734399	0.496535	3.7707	0.115464	3.38346	1.63853
OldCox	-2417.19	-4.252	-3.58924	-39.7169	-230.539	-4.52013	-5.34953	-2.28253	-3.12196	-2.76697	-6.44267	-0.243801	-3.33918	-1.22031
Orin	2075.18	3.30876	0.968505	43.858	192.563	1.59499	3.89313	2.45695	2.41718	2.29927	2.32199	0.242218	4.28275	0.375236
Orion	-2113.86	-3.64116	-2.91302	-33.3777	-401.957	-5.0264	-7.86985	-4.65728	-5.73077	-4.78689	-7.2376	-0.507304	-4.69508	0.25238
Orlean	460.577	1.42056	0.646268	9.69337	-291.613	-3.1223	-4.21565	-3.60541	-4.19941	-3.52784	0.486968	-0.302917	-1.06856	2.3415
OzaGol	1041.49	1.60785	1.09242	16.5359	-104.87	-0.727145	-2.37046	-1.81023	-1.78771	-1.30692	0.595621	-0.0463889	0.802937	1.42242
PacGol	-2295.09	-3.55907	-2.30019	-28.1664	-419.866	-5.65766	-7.42665	-5.05262	-6.33572	-5.02651	-5.00754	-0.684595	-4.7958	0.866867
ParWin	1489.82	1.35575	0.190219	28.2523	66.4065	-0.0599016	6.14387	1.19048	0.645256	0.686546	4.08459	0.283341	3.23628	0.483596
Patriz	-1679.76	-2.38882	-2.06959	-24.8051	-257.259	-4.11082	-5.58987	-2.68699	-3.81302	-3.10669	-4.30734	-0.28943	-2.7605	-0.0479364
Petrel	-3213.74	-4.85499	-1.57461	-47.2301	-395.99	-6.08614	-7.22053	-4.34908	-5.66953	-4.781	-5.26838	-0.364313	-4.63303	-0.187757
Pilot	1415.22	2.11121	1.37285	16.1541	347.776	5.49088	4.99691	3.60083	5.12421	4.22461	1.97039	0.380336	5.28742	-1.49743
Pinova	1734.87	2.74351	0.51833	39.2562	-65.1583	-0.486747	-1.25331	-0.740807	-0.953479	-0.820455	0.476602	-0.0581131	1.56655	1.70201
PinPer	78.8064	0.703898	0.185052	-3.89566	98.4374	1.93268	2.62015	0.649543	1.46344	1.07042	2.5393	0.355692	2.63802	-0.826619
Piros	-2931.43	-4.89527	-2.99628	-43.6304	-330.604	-5.26195	-5.76477	-3.40848	-4.41256	-3.96372	-5.88734	-0.324958	-4.13966	-0.761696
PirPir	-1905.4	-3.37903	-3.25364	-25.8135	-433.111	-6.31136	-6.66778	-4.9883	-6.18449	-5.18145	-3.0035	-0.602032	-4.59833	1.04853
PreRig	-3351.51	-6.40818	-1.6056	-47.0454	-426.526	-5.79013	-7.49452	-5.21692	-6.0239	-5.13351	-4.61467	-0.457662	-5.07641	-0.0756926
Priam	-1316.25	-3.23547	-1.11997	-19.9073	-213.866	-2.99191	-3.84165	-2.16631	-3.20314	-2.62077	-0.299251	-0.118089	-1.63881	0.00595945
PriGol	964.888	2.24229	0.750904	16.0134	-96.1678	-1.20032	-1.00109	-1.41356	-1.70343	-1.20703	2.3166	0.0182507	1.13783	1.4475
Prima	-1826.74	-3.25627	-1.45868	-34.0028	-273.028	-4.18505	-5.18214	-3.20551	-4.36112	-3.34324	-1.69816	-0.232532	-2.75251	0.0508274
Primie	-1660.72	-1.90248	0.0291612	-31.866	34.0292	-1.03641	-1.79557	0.910851	0.165751	0.375694	-2.24143	0.115724	0.336252	-1.76615
Prisci	-1648.13	-3.46066	-2.17605	-22.8604	-151.634	-3.41077	-0.154047	-1.58178	-2.12826	-1.91171	0.376811	-0.0612232	-1.19223	-0.589359
Rafzub	-642.74	-1.19503	-0.936293	-9.34337	-202.852	-2.50549	-3.97051	-1.69365	-2.91439	-2.42909	-1.82039	-0.197965	-1.25289	0.396456
Rarita	-1471.88	-4.19142	-3.64848	-23.012	-233.623	-4.04542	-4.04139	-2.01923	-3.23738	-2.82748	-3.49563	-0.161878	-2.56775	-0.596991
Reanda	-382.096	-0.661046	1.32055	-19.6215	-90.5903	-1.44305	-2.62981	-1.46195	-1.51484	-1.18797	-0.0442238	0.000996109	0.0751303	0.0975498
RedApp	-1660.03	-6.18826	-2.32253	-33.4701	-200.198	-1.06342	-5.38784	-2.95556	-2.08001	-2.37017	-2.80172	-0.291962	-2.5098	-0.98254
RedBar	-1085.78	-2.75942	-1.18397	-23.0308	-352.108	-3.97355	-5.631	-4.31295	-5.01896	-4.25444	0.197227	-0.433933	-2.95205	1.18501
RedEar	-1553.2	-3.41503	-1.68778	-27.9739	-165.786	-2.29019	-4.44374	-1.85859	-2.70534	-2.02374	-3.87567	-0.0976639	-1.84922	-0.803682
RedFre	-983.25	-2.56949	-0.0527444	-21.086	-180.255	-2.43613	-3.79208	-2.48282	-2.66096	-2.2207	-1.05832	-0.0782434	-1.23705	0.0533197
RedHar	2914.61	4.89805	2.89594	54.8324	138.392	2.89725	2.39909	0.90918	2.21989	1.64715	3.90199	0.101772	4.54901	1.67539
RedMir	1327.84	1.26775	1.21031	21.5081	-81.5429	-0.859328	-0.603582	-1.51353	-1.41464	-1.04989	2.91205	-0.0547747	1.30325	1.60284
RedSek	665.948	1.33464	1.47661	2.60176	66.4436	2.73458	-0.513606	-0.756351	1.36016	0.759856	0.74698	0.0638538	2.15885	-0.029464
Reggen	2283.53	3.17492	1.67346	40.7651	182.941	2.77316	3.37741	2.16751	2.8738	2.08836	2.94038	0.376335	4.60501	0.345924
Remoc	-157.565	-0.470849	0.355671	-8.5991	-121.245	-0.931384	-2.18126	-1.63209	-2.0306	-1.52485	0.835568	-0.0508448	0.035717	0.459381
Resist	-1788.52	-4.77598	-1.88546	-26.0776	-115.829	-1.97082	-3.42184	-0.734703	-1.76851	-1.39529	-2.83449	-0.138643	-1.50719	-1.27653
Rewend	1635.96	2.24834	2.39748	24.2691	106.041	1.92176	2.69058	0.935262	1.63697	1.2108	3.20179	0.205863	3.57588	0.548153
RicRed	937.887	0.585627	0.281546	14.9056	38.6935	0.0370084	1.41773	0.0227765	0.3666	0.380617	1.94624	0.230973	2.15899	0.198816
RosRis	45.8521	0.510313	-0.672011	-6.67839	-42.9108	0.203865	-2.63738	0.336406	-0.399285	-0.421876	-1.09604	-0.264541	0.387968	-0.122075
RosRos	426.541	-0.72432	0.402952	-2.29042	48.2176	2.21733	-0.285675	-0.539561	1.13189	0.492326	2.80958	0.134045	1.88435	-0.348658
RoyGal	-681.128	-0.301965	-1.23832	-16.3842	90.5476	0.94517	0.371673	1.92337	1.16099	1.06344	0.0501847	0.161572	1.57494	-1.58749
Rubico	-1396.08	-1.1328	-0.113546	-30.1854	-81.029	-1.3737	-2.83875	-0.516906	-1.59948	-1.04234	-1.27562	0.0907708	-0.296714	-0.854122
Rubin	-356.69	-0.367111	-1.85686	-4.06142	-280.715	-4.23102	-5.29896	-3.13505	-4.25524	-3.37491	-2.15842	-0.285246	-2.11584	1.19926
RubinF	2121.89	3.82138	2.95371	30.1993	186.895	2.41093	5.36772	1.64694	2.36579	2.15827	4.79536	0.143404	4.6203	0.774485
Rubino	-1610.97	-3.38315	-1.34263	-24.637	-269.169	-4.16484	-4.49118	-3.23108	-4.36767	-3.27879	-0.999459	-0.369034	-2.65858	0.403418
Rubis	-1993.48	-3.35835	-3.91562	-27.5421	-369.425	-4.94618	-6.426	-4.38001	-5.46623	-4.43796	-3.31739	-0.49103	-4.15083	0.433869
RubraZ	-2253.58	-2.52676	-4.01244	-26.9659	-253.411	-4.62846	-5.4993	-2.26058	-3.72137	-3.05689	-6.79428	-0.163625	-3.17793	-0.793109
Ruby	1433.81	2.36606	1.20735	24.0027	206.011	2.8437	5.50818	1.96441	2.62038	2.39265	4.10873	0.336728	4.3986	-0.202845
SanFir	1127.78	2.23216	2.06123	11.0379	146.994	2.42437	2.70501	0.553067	2.21057	1.68403	1.45277	0.240443	3.39731	-0.131395
SanLug	-1437.37	-2.21771	-0.280908	-32.6813	-218.048	-1.11869	-6.36151	-2.70484	-2.53864	-2.57398	-4.14774	-0.323978	-2.09238	-0.249631
Sansa	-1558.73	-3.02841	-2.43349	-30.3535	-375.894	-5.55927	-6.49548	-4.06272	-5.55228	-4.54511	-3.835	-0.356872	-3.82001	0.583569
Saturn	-1685.11	-3.14365	-1.22969	-31.4579	-246.236	-3.50862	-5.17946	-3.12593	-3.92547	-3.02471	-0.26153	-0.210798	-2.33803	0.105169
Selena	40.5225	-2.1531	-2.7512	3.35502	-245.225	-3.55808	-4.60319	-2.73334	-3.42192	-2.99363	-1.85511	-0.217617	-1.83365	0.834566
Sella	-2003.36	-0.627193	-2.57829	-26.1736	-44.7532	-4.88094	-0.873181	1.34406	0.519894	-0.68251	-6.35967	0.084356	-0.69485	-1.85926
Septem	-3169.28	-5.69172	-6.1202	-40.3519	-505.441	-8.1009	-7.75402	-4.92359	-6.15242	-6.11942	-11.9069	-0.555192	-6.63401	-0.525178
Serian	490.812	0.723033	1.13682	6.5242	198.864	1.50114	5.39334	2.19012	2.32062	2.22513	4.10873	0.452356	3.8765	-0.902973
Shenan	-1861.13	-4.85613	-2.08408	-35.5154	-343.472	-4.24459	-6.47688	-4.14441	-4.85315	-4.13467	-3.27967	-0.398326	-3.76673	0.115891
Shizuk	1178.78	1.31248	-0.199784	24.4019	-39.5174	-1.23413	1.45044	-0.0504724	-0.912584	-0.546372	2.89488	0.151043	1.80291	0.969264
Smeral	3044.04	5.8451	3.50444	63.3052	174.046	1.94566	6.91066	2.0317	2.69204	2.02995	4.15702	0.336775	5.61079	1.61507
Sobera	-2486.61	-3.20275	-2.76962	-26.9179	-346.919	-5.16795	-6.52844	-3.53847	-4.87275	-4.15168	-7.34962	-0.304954	-3.96937	-0.185138
Sparta	848.404	0.357723	-1.39647	18.9608	-165.712	-2.12433	-4.03041	-1.82859	-2.74385	-2.04419	-0.45469	-0.0745738	-0.294256	1.26876
Spence	-1248.61	-2.61779	-1.90166	-16.45	-297.498	-4.17328	-5.08101	-3.67367	-4.6082	-3.57476	-1.38578	-0.407538	-2.79656	0.800719
SpoBea	-1066.5	-0.909942	-2.7712	-19.3094	-264.484	-4.04015	-1.42029	-3.39233	-3.74069	-3.2458	1.11474	-0.246169	-1.89936	0.730764
SpyGol	405.357	1.31115	0.500809	7.29479	-253.959	-3.6882	-2.33638	-2.79844	-3.77768	-3.10957	2.93619	-0.293975	-0.601058	2.22897
Spyon	-2355.2	-0.65285	-2.06586	-35.2945	-119.664	-4.59418	-0.682363	-1.19398	-1.41149	-1.51947	-2.73168	0.0786026	-1.17159	-1.10496
SumCha	-3360.35	-5.49525	-4.48164	-44.2786	-458.402	-6.72315	-8.72837	-5.56597	-6.87674	-5.48888	-9.14692	-0.57236	-6.21865	-0.252611
SumFre	-648.332	-1.56996	-1.02919	-15.7297	-115.664	-1.35007	-3.73199	-1.52788	-1.91406	-1.42879	-1.50651	-0.106719	-0.749161	-0.201207
SumRed	-2956.4	-5.90977	-3.94459	-44.3026	-342.801	-5.27559	-7.22659	-3.24085	-4.90631	-4.12456	-7.21532	-0.344514	-4.66765	-1.02052
Sungol	-1034.05	-3.03907	-1.99914	-14.1211	-192.129	-3.23204	-3.52895	-2.30861	-2.55419	-2.31343	-1.98941	-0.172186	-1.71298	-0.0792007
Sunris	-1667.16	-2.25697	-3.00771	-26.0799	-269.498	-5.33064	-3.94295	-2.63378	-3.71961	-3.29925	-3.93158	-0.124338	-2.69798	-0.176205
Surpri	1567.79	2.1377	1.72632	29.2551	-14.1761	0.269658	1.88983	-1.23559	-0.423924	-0.284021	3.27652	0.0782869	2.34047	1.49902
TavBia	736.735	0.953185	2.25187	-1.27431	-26.5455	1.26821	-1.35301	-0.927848	-0.101727	-0.420403	1.50217	0.19349	1.76519	0.411403
Tioga	647.472	2.80641	0.740935	10.9762	341.169	4.7871	6.30636	4.65508	5.03948	4.07289	2.74303	0.425264	5.32337	-1.81705
Topaz	1276.88	1.36011	-1.6777	32.3818	-199.077	-3.33994	-3.03271	-2.29221	-3.34248	-2.46574	0.680129	-0.0754734	-0.214043	2.03094
Tsugar	915.112	1.7605	0.135958	11.5444	-136.477	-1.21421	-3.03024	-1.78837	-2.03821	-1.62143	-0.468267	-0.105231	0.279314	1.30439
Tunda	-2325.01	-5.27468	-3.89861	-35.9235	-377.583	-5.50971	-6.9247	-4.41553	-5.59356	-4.51584	-5.50101	-0.389354	-4.64629	-0.174455
Vesna	-63.2227	-0.930674	0.0583285	-5.95812	-224.586	-3.14482	-4.54414	-2.61038	-3.66364	-2.73612	-1.12018	-0.200167	-1.27009	1.08385
Viking	-2970.41	-3.66964	-1.10325	-46.214	-247.439	-3.99434	-6.05136	-2.6257	-3.4178	-3.04075	-5.45515	-0.14353	-3.04909	-1.02567
Webste	-2424.67	-1.04865	-2.43615	-28.6465	-335.739	-6.33562	-6.25786	-3.26289	-4.38355	-4.059	-8.70174	-0.304768	-3.80967	-0.0545856
WelDel	1209.1	2.28657	0.233011	22.9463	-42.9241	-0.899027	0.718149	-0.276863	-0.578291	-0.617695	0.87329	0.0856571	1.68865	1.00218
Wellin	-3077.45	-6.38601	-3.46648	-41.0909	-422.812	-6.53021	-8.09722	-4.94001	-6.09408	-5.02842	-9.85243	-0.507394	-5.74847	-0.474975
WinSpu	-1793.84	-3.64696	-1.85084	-30.7451	-401.927	-5.21977	-5.46446	-4.82074	-5.90583	-4.83992	-0.0468079	-0.726782	-4.04231	1.24933
Winsto	-1978.73	-5.39004	-1.91118	-29.0787	-81.6284	-1.05549	-3.36439	-0.643172	-1.35476	-0.983216	-2.71376	-0.0653399	-1.30071	-1.682
WinWin	-87.3851	-0.694464	0.751335	-11.8163	112.661	1.18855	3.24209	1.21725	0.949544	1.19475	3.80541	0.351067	2.60863	-1.00745
WorPer	-1719.14	-4.53459	-3.30369	-28.8847	-212.809	-2.35244	-5.04342	-2.64341	-2.75119	-2.54802	-3.86854	-0.245878	-2.64938	-0.833323
