# Supplementary material for: Genomic prediction of fruit texture and training population optimization towards the application of genomic selection in apple
Source: Hortic Res. 2020 Sep 1;7:148. doi: 10.1038/s41438-020-00370-5 (PMC7459338; doi:10.1038/s41438-020-00370-5)
Supplement: Supplementary file 3 — Table S2. Additive relationship matrix [file 41438_2020_370_MOESM3_ESM.xlsx]

## Sheet: Feuil1
Table S2: Realized additive relationship matrix for the entire population (537 individuals) calculated with 8,294 SNP markers. Parental cultivars given as 'Delearly' = "Delear", 'Golden Delicious'="GolDel", 'Fuji' = "FuMoHo", 'Pink Lady' = "CriPin", 'Pinova' = "Pinova", 'Royal Gala' = "RoyGal"
	Abbond	AceSpu	AdaApf	Akane	Alice	Alka	Alkmen	Almago	Amasia	AnaRen	Angold	Anna	Annurc	Apollo	AraCox	Ariwa	Arkans	Arlet	Assump	AuvSpu	Babine	Baldwi	Baujad	Baunen	BeaBat	Beacon	BelCha	Belren	BelTre	BenDav	Bigred	Blairm	Boskoo	Boutab	Brina	Cakans	Calama	CalBia	Cameo	Carola	Catari	Challe	CheCox	CleDel	Cleopa	CleRed	Clivia	Commer	Coop01
Abbond	1.13037	-0.0360346	0.189379	0.158321	0.11674	0.148424	0.136933	0.0115797	0.146716	0.146618	0.0560408	0.119698	0.160305	0.123796	0.0673587	-0.0587053	0.186636	-0.0231885	0.187294	-0.0358399	0.197079	0.0770759	0.0792128	0.160671	0.103369	0.139366	-0.0287453	0.160266	0.103097	0.188524	-0.0362073	0.0546288	0.140747	0.00448634	0.0209871	0.178259	0.109758	0.131685	-0.0753433	0.116833	0.00421411	0.145951	0.135456	-0.0357624	0.157324	-0.0355544	0.114733	0.127738	0.129257
AceSpu	-0.0360346	0.863183	0.0513277	-0.0647082	-0.0409214	-0.156909	-0.165131	-0.0477327	-0.019265	-0.0722509	-0.165503	0.13021	-0.01667	-0.116169	-0.039791	-0.0773114	-0.170694	-0.168965	0.000811816	0.86308	-0.021196	0.00884972	-0.0225887	-0.0160065	-0.121146	-0.0310715	-0.0969716	-0.0152231	0.0179345	0.0504729	0.86301	0.0773233	0.000319372	0.367985	-0.0133667	-0.125292	0.046286	0.01057	0.30836	-0.0910423	0.281249	-0.0334003	-0.163637	0.863158	0.203492	0.863069	-0.156133	0.0479238	-0.0827781
AdaApf	0.189379	0.0513277	1.07066	0.0786982	0.158048	0.153779	0.0611733	-0.01872	0.185944	0.0770981	0.0548595	0.141989	0.148724	0.0827999	0.081628	-0.039682	0.0154988	0.0356498	0.154321	0.0512254	0.191441	0.0637124	0.105961	0.12116	0.0270148	0.067766	0.122499	0.121052	0.128954	1.06862	0.0514522	0.00828424	0.0305206	0.0567878	0.0248569	0.102202	0.20752	0.0535476	-0.0839528	0.100201	0.0279914	0.212218	0.0632615	0.0513028	0.160006	0.0515109	0.0232252	0.632266	0.172942
Akane	0.158321	-0.0647082	0.0786982	1.07392	0.0821238	0.301592	0.167091	-0.0215507	0.234516	0.113191	0.0336069	0.0604202	0.14827	0.100174	0.0624553	-0.0321133	0.36714	-0.0346287	0.161295	-0.0648105	0.211489	0.070984	-0.0198797	0.0401852	0.199192	0.0771174	-0.0378085	0.0400773	-0.0500726	0.0787347	-0.0645837	0.0720098	0.0294726	0.325828	0.128992	0.0812462	0.084353	0.138963	-0.0894576	0.053396	-0.0419899	0.0293282	0.0390377	-0.0650302	0.0695227	-0.0648221	0.140731	0.0666776	0.116034
Alice	0.11674	-0.0409214	0.158048	0.0821238	1.16427	0.191672	0.330824	-0.107998	0.140046	0.21839	0.0553138	0.127885	0.158686	0.374735	0.132891	0.0157406	0.0724071	-0.0723471	0.433182	-0.0410238	0.230522	0.132506	0.1287	0.173909	-0.0307677	0.0866421	0.00588565	0.174395	0.004021	0.158084	-0.040797	0.11511	0.115359	0.0132673	0.0321451	0.157921	0.255217	0.0810404	-0.098652	0.298245	0.017452	0.201975	0.259225	-0.0409463	0.0950922	-0.0407383	0.272077	0.157615	0.21232
Alka	0.148424	-0.156909	0.153779	0.301592	0.191672	1.11503	0.0974714	0.0704667	0.1438	0.0578335	0.0430231	0.0582485	0.168383	0.0890882	0.0804882	0.0768402	0.420828	0.062737	0.218549	-0.157309	0.218528	0.0735663	0.0445049	0.0647549	0.278135	0.161409	-0.0396831	0.0649441	0.0737373	0.152925	-0.156785	0.0832088	0.072167	0.209262	0.134842	0.147116	0.119322	0.0063532	-0.114805	0.120752	-0.0227685	0.0485496	0.0478596	-0.157231	0.0373412	-0.15732	0.0815107	0.108778	0.310857
Alkmen	0.136933	-0.165131	0.0611733	0.167091	0.330824	0.0974714	1.14761	-0.100878	0.179553	0.39101	0.0350981	0.154021	0.0487383	0.719391	0.188442	-0.0707342	0.121719	-0.0485881	0.290253	-0.165234	0.239721	0.0882229	0.032123	0.178355	-0.0328586	0.0126465	-0.0791036	0.178247	0.0331283	0.0612098	-0.164413	-0.0400013	0.0520598	-0.069642	-0.0189717	0.107993	0.0451379	0.11609	-0.155711	0.41857	-0.0488183	0.037059	0.651124	-0.165156	0.0451639	-0.164948	0.626241	0.103824	0.146347
Almago	0.0115797	-0.0477327	-0.01872	-0.0215507	-0.107998	0.0704667	-0.100878	0.9079	-0.0593029	-0.0980267	0.089506	-0.0194675	-0.0415544	-0.087868	0.000395175	0.134911	0.0685672	0.236093	-0.0573508	-0.0481322	-0.0820328	0.0205118	0.0886107	0.0711257	0.247068	-0.0140611	0.162197	0.0707206	0.166572	-0.0195748	-0.0482024	-0.0453158	-0.0162456	-0.0015663	0.228271	-0.00904094	0.0139734	0.0133182	0.0909374	-0.00896126	-0.0131293	0.0272876	-0.00549202	-0.0480547	0.0404436	-0.0481438	-0.11357	-0.0536193	0.0515972
Amasia	0.146716	-0.019265	0.185944	0.234516	0.140046	0.1438	0.179553	-0.0593029	1.36536	0.0956433	0.00981967	0.324846	0.427552	0.125709	0.137017	-0.0134115	0.107731	-0.0313774	0.262895	-0.0196645	0.614375	0.130095	0.0169468	0.176549	0.0556624	0.218532	-0.000387756	0.176441	0.0755947	0.186872	-0.0191405	0.123693	0.181287	0.119902	0.0202263	0.127284	0.283411	0.13241	-0.0612478	0.188274	-0.0449783	0.114883	0.140043	-0.0192899	0.021074	-0.0193789	0.148142	0.130246	0.120177
AnaRen	0.146618	-0.0722509	0.0770981	0.113191	0.21839	0.0578335	0.39101	-0.0980267	0.0956433	1.15807	0.046566	0.135479	0.0795193	0.392729	0.184757	-0.0141032	0.0514771	-0.109619	0.09195	-0.0714618	0.188198	0.123758	0.123221	0.218049	0.0115903	0.0425362	0.00308038	0.218239	0.0808456	0.0768375	-0.0718292	0.0576332	0.0611506	-0.0656023	0.0682634	0.232666	0.0405609	0.132609	-0.0952176	0.110627	0.0173209	0.178965	0.17679	-0.0716815	0.0768363	-0.0717706	0.386043	0.0745855	0.0285646
Angold	0.0560408	-0.165503	0.0548595	0.0336069	0.0553138	0.0430231	0.0350981	0.089506	0.00981967	0.046566	0.954927	0.028262	-0.0140296	-0.00507759	-0.0436874	0.149957	0.0539001	0.0966326	0.0676315	-0.165902	0.0465151	-0.0330789	0.0424482	-0.00415523	0.0808666	0.117755	0.161495	-0.00426313	0.141208	0.0545989	-0.166567	-0.0287846	-0.00120001	-0.0640707	-0.0110234	0.0805833	0.0489264	-0.147535	0.0174393	0.078286	-0.155858	0.0990843	-0.0632424	-0.165528	-0.0202781	-0.165617	-0.0120609	0.0508613	0.00781172
Anna	0.119698	0.13021	0.141989	0.0604202	0.127885	0.0582485	0.154021	-0.0194675	0.324846	0.135479	0.028262	1.0659	0.202053	0.121867	0.0550305	-0.081433	-0.0143671	-0.111284	0.12386	0.129513	0.290528	0.0653419	-0.0151223	0.156365	-0.00463384	0.0937598	-0.0083897	0.157148	0.114836	0.142323	0.130335	0.00753672	0.11594	0.0557431	-0.00352335	0.0999685	0.132788	0.0504231	-0.0231951	0.133029	-0.0128682	0.0290344	0.095495	0.129888	0.055264	0.129799	0.0872513	0.10709	0.0747371
Annurc	0.160305	-0.01667	0.148724	0.14827	0.158686	0.168383	0.0487383	-0.0415544	0.427552	0.0795193	-0.0140296	0.202053	1.07967	0.133059	0.155954	0.0991203	0.0467414	0.00687275	0.252714	-0.0164752	0.352231	0.151706	0.10452	0.133684	-0.0216696	0.167348	0.0218176	0.133873	0.0443173	0.149652	-0.0168426	0.0300187	0.154467	0.0372217	0.0522368	0.258832	0.359396	0.102915	-0.0494418	0.121639	0.0262529	0.121044	0.102824	-0.0163977	0.0554615	-0.0161897	0.102602	0.0891629	0.101082
Apollo	0.123796	-0.116169	0.0827999	0.100174	0.374735	0.0890882	0.719391	-0.087868	0.125709	0.392729	-0.00507759	0.121867	0.133059	1.09757	0.232056	-0.0458392	0.0503451	-0.0709362	0.317822	-0.116271	0.22599	0.0798397	0.0543438	0.191662	-0.055801	0.0684427	-0.0497517	0.192445	0.0458411	0.0828364	-0.11545	0.0273828	0.0478364	-0.0509867	-0.0433997	0.0850508	0.124407	0.0970105	-0.174197	0.437225	-0.0337284	0.0649253	0.650169	-0.116194	0.0507457	-0.115986	0.621126	0.0838528	0.164111
AraCox	0.0673587	-0.039791	0.081628	0.0624553	0.132891	0.0804882	0.188442	0.000395175	0.137017	0.184757	-0.0436874	0.0550305	0.155954	0.232056	1.03134	-0.00808759	0.098199	0.0648672	0.117279	-0.0398934	0.128549	0.171074	0.117648	0.258235	0.0214685	0.142147	0.0441569	0.258424	0.154606	0.0819616	-0.0396665	0.0996011	0.0745943	0.0179633	0.0511031	0.11478	0.141657	0.0955415	-0.0372049	0.2037	-0.0298492	0.143086	0.269269	-0.0401131	0.0570019	-0.039905	0.140392	0.108531	0.126689
Ariwa	-0.0587053	-0.0773114	-0.039682	-0.0321133	0.0157406	0.0768402	-0.0707342	0.134911	-0.0134115	-0.0141032	0.149957	-0.081433	0.0991203	-0.0458392	-0.00808759	1.04277	0.0687011	0.158677	0.0179561	-0.0777109	-0.00583452	0.058975	0.0625975	0.0356044	0.0243573	0.0187567	0.142126	0.0357936	0.0855902	-0.0390513	-0.0777812	0.0656462	0.0655981	-0.0225284	0.0727109	0.0760711	0.0729383	0.0497016	0.211705	-0.115199	-0.0911397	0.0161307	-0.104004	-0.0776334	-0.0114196	-0.0780196	-0.125024	0.0374353	0.063319
Arkans	0.186636	-0.170694	0.0154988	0.36714	0.0724071	0.420828	0.121719	0.0685672	0.107731	0.0514771	0.0539001	-0.0143671	0.0467414	0.0503451	0.098199	0.0687011	1.17304	0.13601	0.0841306	-0.171093	0.102235	0.0541363	0.029829	0.0991048	0.297629	0.123261	-0.0386114	0.0989969	0.0596556	0.0158325	-0.170272	0.0878461	0.0693761	0.27689	0.150473	0.136303	0.0161025	0.133109	0.0175964	0.102808	-0.029422	0.120337	0.0899348	-0.171016	-0.0123956	-0.170808	0.0852566	0.017146	0.262012
Arlet	-0.0231885	-0.168965	0.0356498	-0.0346287	-0.0723471	0.062737	-0.0485881	0.236093	-0.0313774	-0.109619	0.0966326	-0.111284	0.00687275	-0.0709362	0.0648672	0.158677	0.13601	0.955729	-0.0514127	-0.16877	-0.100162	-0.0383237	0.000954016	0.0105074	0.155846	-0.038727	0.057901	0.0109938	0.0337519	0.0356863	-0.169137	-0.0257099	-0.0331862	-0.0705041	-0.00854296	0.0456259	0.00832353	-0.0434373	0.223451	-0.0618542	-0.0175907	0.0474878	0.0254047	-0.16899	-0.0121522	-0.168782	-0.102581	0.0696837	0.0643692
Assump	0.187294	0.000811816	0.154321	0.161295	0.433182	0.218549	0.290253	-0.0573508	0.262895	0.09195	0.0676315	0.12386	0.252714	0.317822	0.117279	0.0179561	0.0841306	-0.0514127	1.21506	0.00130371	0.29038	0.100849	0.104768	0.168993	0.0320616	0.10104	0.0559385	0.169182	0.0558566	0.153466	0.00153056	0.0983091	0.0949926	0.055892	-0.00694003	0.113191	0.323989	0.0297731	-0.125258	0.293923	0.0437347	0.151599	0.173491	0.00108404	0.102359	0.00129209	0.288555	0.160722	0.158973
AuvSpu	-0.0358399	0.86308	0.0512254	-0.0648105	-0.0410238	-0.157309	-0.165234	-0.0481322	-0.0196645	-0.0714618	-0.165902	0.129513	-0.0164752	-0.116271	-0.0398934	-0.0777109	-0.171093	-0.16877	0.00130371	0.86387	-0.0212984	0.00904449	-0.0226911	-0.0155146	-0.121545	-0.0317681	-0.097371	-0.0147312	0.0181293	0.0503705	0.862908	0.0772209	0.000514137	0.368477	-0.0137662	-0.125691	0.0467779	0.0107647	0.308555	-0.0905504	0.281444	-0.0335027	-0.163443	0.86365	0.203687	0.863561	-0.155939	0.0484157	-0.0828805
Babine	0.197079	-0.021196	0.191441	0.211489	0.230522	0.218528	0.239721	-0.0820328	0.614375	0.188198	0.0465151	0.290528	0.352231	0.22599	0.128549	-0.00583452	0.102235	-0.100162	0.29038	-0.0212984	1.28187	0.099937	0.0512652	0.283366	0.0727474	0.176192	-0.0147981	0.282664	0.0323631	0.191774	-0.0210715	0.104231	0.13865	0.052306	0.0242378	0.137832	0.254144	0.132261	-0.0920001	0.246957	-0.0466122	0.123352	0.145838	-0.021518	0.0583636	-0.02131	0.201773	0.178529	0.148553
Baldwi	0.0770759	0.00884972	0.0637124	0.070984	0.132506	0.0735663	0.0882229	0.0205118	0.130095	0.123758	-0.0330789	0.0653419	0.151706	0.0798397	0.171074	0.058975	0.0541363	-0.0383237	0.100849	0.00904449	0.099937	0.699277	0.128257	0.159501	0.0344541	0.101352	0.0431775	0.15969	0.034479	0.0649375	0.00897422	0.100405	0.141657	0.0267891	0.123217	0.133411	0.177521	0.200339	-0.0364015	0.132302	0.0470186	0.145375	0.191928	0.00912195	0.0581024	0.00932999	0.102272	0.0187108	0.0523198
Baujad	0.0792128	-0.0225887	0.105961	-0.0198797	0.1287	0.0445049	0.032123	0.0886107	0.0169468	0.123221	0.0424482	-0.0151223	0.10452	0.0543438	0.117648	0.0625975	0.029829	0.000954016	0.104768	-0.0226911	0.0512652	0.128257	1.06159	0.139353	0.0122266	0.123991	0.091369	0.139245	0.0963382	0.104809	-0.0224642	0.0532184	0.134286	-0.0726913	0.163089	0.0692887	0.1443	0.0247944	-0.0315905	0.134439	-0.0780147	0.595876	0.117407	-0.0229107	0.0551882	-0.0227027	0.0886611	0.0345155	-0.010614
Baunen	0.160671	-0.0160065	0.12116	0.0401852	0.173909	0.0647549	0.178355	0.0711257	0.176549	0.218049	-0.00415523	0.156365	0.133684	0.191662	0.258235	0.0356044	0.0991048	0.0105074	0.168993	-0.0155146	0.283366	0.159501	0.139353	1.05277	0.115078	0.0533202	0.108648	1.05147	0.16086	0.121494	-0.0161792	0.0702	0.138194	0.0245144	0.0255646	0.169466	0.189509	0.182911	-0.0342192	0.244718	-0.0277549	0.143992	0.279683	-0.0154372	0.0697927	-0.0155263	0.135355	0.0880436	0.112442
BeaBat	0.103369	-0.121146	0.0270148	0.199192	-0.0307677	0.278135	-0.0328586	0.247068	0.0556624	0.0115903	0.0808666	-0.00463384	-0.0216696	-0.055801	0.0214685	0.0243573	0.297629	0.155846	0.0320616	-0.121545	0.0727474	0.0344541	0.0122266	0.115078	0.966686	0.0138461	-0.0594822	0.11497	0.126437	0.0258628	-0.121318	0.038154	0.012553	0.180847	0.067206	0.0114381	-0.0383436	-0.00661192	-0.0294215	0.0453902	-0.132894	0.0373672	-0.0316618	-0.121468	0.0151652	-0.12126	-0.0458481	0.0271764	0.05514
Beacon	0.139366	-0.0310715	0.067766	0.0771174	0.0866421	0.161409	0.0126465	-0.0140611	0.218532	0.0425362	0.117755	0.0937598	0.167348	0.0684427	0.142147	0.0187567	0.123261	-0.038727	0.10104	-0.0317681	0.176192	0.101352	0.123991	0.0533202	0.0138461	1.21458	0.0629787	0.0538066	0.141635	0.0669111	-0.0306498	0.183197	0.155219	-5.85373e-05	0.118357	0.140139	0.14176	-0.0309315	-0.0896933	0.150618	-0.0645101	0.0971345	0.0747542	-0.0313935	0.0666129	-0.0314826	0.0445232	0.0815953	0.114313
BelCha	-0.0287453	-0.0969716	0.122499	-0.0378085	0.00588565	-0.0396831	-0.0791036	0.162197	-0.000387756	0.00308038	0.161495	-0.0083897	0.0218176	-0.0497517	0.0441569	0.142126	-0.0386114	0.057901	0.0559385	-0.097371	-0.0147981	0.0431775	0.091369	0.108648	-0.0594822	0.0629787	1.01177	0.10854	0.214493	0.123427	-0.0965499	-0.0205702	-0.0200241	-0.109933	0.0381944	0.0436345	0.126074	0.0193449	-0.0189153	0.0365832	-0.0546429	0.0811516	0.048372	-0.0969965	-0.073866	-0.0967884	-0.0504953	0.0507562	-0.0205204
Belren	0.160266	-0.0152231	0.121052	0.0400773	0.174395	0.0649441	0.178247	0.0707206	0.176441	0.218239	-0.00426313	0.157148	0.133873	0.192445	0.258424	0.0357936	0.0989969	0.0109938	0.169182	-0.0147312	0.282664	0.15969	0.139245	1.05147	0.11497	0.0538066	0.10854	1.05225	0.160752	0.121386	-0.0153957	0.0712806	0.13868	0.0252979	0.0254567	0.170249	0.190292	0.182506	-0.0337329	0.244908	-0.0272686	0.144181	0.280169	-0.0146537	0.0702791	-0.0147428	0.135842	0.0882328	0.112928
BelTre	0.103097	0.0179345	0.128954	-0.0500726	0.004021	0.0737373	0.0331283	0.166572	0.0755947	0.0808456	0.141208	0.114836	0.0443173	0.0458411	0.154606	0.0855902	0.0596556	0.0337519	0.0558566	0.0181293	0.0323631	0.034479	0.0963382	0.16086	0.126437	0.141635	0.214493	0.160752	1.04399	0.128693	0.0183561	-0.0946366	0.122218	0.0415192	0.103183	0.096144	0.0487394	0.04749	-0.0222656	0.104543	-0.101077	0.144358	0.134754	0.0179096	0.0541136	0.0181176	0.0311325	0.0304697	0.0486281
BenDav	0.188524	0.0504729	1.06862	0.0787347	0.158084	0.152925	0.0612098	-0.0195748	0.186872	0.0768375	0.0545989	0.142323	0.149652	0.0828364	0.0819616	-0.0390513	0.0158325	0.0356863	0.153466	0.0503705	0.191774	0.0649375	0.104809	0.121494	0.0258628	0.0669111	0.123427	0.121386	0.128693	1.06895	0.0505974	0.00802363	0.03026	0.0571214	0.0254877	0.102832	0.206962	0.0538813	-0.0836191	0.100238	0.0280279	0.211363	0.0638923	0.050448	0.158854	0.050656	0.0232617	0.631708	0.17179
Bigred	-0.0362073	0.86301	0.0514522	-0.0645837	-0.040797	-0.156785	-0.164413	-0.0482024	-0.0191405	-0.0718292	-0.166567	0.130335	-0.0168426	-0.11545	-0.0396665	-0.0777812	-0.170272	-0.169137	0.00153056	0.862908	-0.0210715	0.00897422	-0.0224642	-0.0161792	-0.121318	-0.0306498	-0.0965499	-0.0153957	0.0183561	0.0505974	0.864026	0.0768535	0.00014674	0.368406	-0.0135393	-0.125464	0.0467076	0.0106945	0.30789	-0.0912149	0.281373	-0.033573	-0.162919	0.862985	0.203914	0.863193	-0.155415	0.0477512	-0.0829507
Blairm	0.0546288	0.0773233	0.00828424	0.0720098	0.11511	0.0832088	-0.0400013	-0.0453158	0.123693	0.0576332	-0.0287846	0.00753672	0.0300187	0.0273828	0.0996011	0.0656462	0.0878461	-0.0257099	0.0983091	0.0772209	0.104231	0.100405	0.0532184	0.0702	0.038154	0.183197	-0.0205702	0.0712806	-0.0946366	0.00802363	0.0768535	0.98033	0.0684012	0.0899143	0.071057	0.0200431	0.171416	0.106582	-0.0413182	0.0236883	0.0299197	0.0721194	0.00130758	0.0772984	0.0686363	0.0769121	-0.0203068	0.0946125	0.0488888
Boskoo	0.140747	0.000319372	0.0305206	0.0294726	0.115359	0.072167	0.0520598	-0.0162456	0.181287	0.0611506	-0.00120001	0.11594	0.154467	0.0478364	0.0745943	0.0655981	0.0693761	-0.0331862	0.0949926	0.000514137	0.13865	0.141657	0.134286	0.138194	0.012553	0.155219	-0.0200241	0.13868	0.122218	0.03026	0.00014674	0.0684012	0.734808	0.0387605	0.0772486	0.197082	0.175528	0.0943513	-0.0410692	0.0399822	-0.0408445	0.0771224	0.00631059	0.000294473	0.0272876	0.000205391	-0.0120354	0.00602066	0.102918
Boutab	0.00448634	0.367985	0.0567878	0.325828	0.0132673	0.209262	-0.069642	-0.0015663	0.119902	-0.0656023	-0.0640707	0.0557431	0.0372217	-0.0509867	0.0179633	-0.0225284	0.27689	-0.0705041	0.055892	0.368477	0.052306	0.0267891	-0.0726913	0.0245144	0.180847	-5.85373e-05	-0.109933	0.0252979	0.0415192	0.0571214	0.368406	0.0899143	0.0387605	0.937391	0.111241	-0.01762	0.0808644	0.0195955	0.159908	-0.0225915	0.0665382	-0.0472535	-0.0916211	0.368257	0.0770278	0.368465	-0.112641	0.0269396	0.0632228
Brina	0.0209871	-0.0133667	0.0248569	0.128992	0.0321451	0.134842	-0.0189717	0.228271	0.0202263	0.0682634	-0.0110234	-0.00352335	0.0522368	-0.0433997	0.0511031	0.0727109	0.150473	-0.00854296	-0.00694003	-0.0137662	0.0242378	0.123217	0.163089	0.0255646	0.067206	0.118357	0.0381944	0.0254567	0.103183	0.0254877	-0.0135393	0.071057	0.0772486	0.111241	1.00991	0.0428555	0.0691382	0.07294	-0.0571323	-0.0236212	0.0322303	0.0999829	-0.00202721	-0.0136887	0.101551	-0.0137778	-0.0114595	0.0484915	0.119241
Cakans	0.178259	-0.125292	0.102202	0.0812462	0.157921	0.147116	0.107993	-0.00904094	0.127284	0.232666	0.0805833	0.0999685	0.258832	0.0850508	0.11478	0.0760711	0.136303	0.0456259	0.113191	-0.125691	0.137832	0.133411	0.0692887	0.169466	0.0114381	0.140139	0.0436345	0.170249	0.096144	0.102832	-0.125464	0.0200431	0.197082	-0.01762	0.0428555	0.889461	0.16431	0.0433192	-0.0219795	0.0783851	-0.0553301	0.10364	0.149005	-0.125316	0.057371	-0.125108	0.0914381	0.0952322	0.0937803
Calama	0.109758	0.046286	0.20752	0.084353	0.255217	0.119322	0.0451379	0.0139734	0.283411	0.0405609	0.0489264	0.132788	0.359396	0.124407	0.141657	0.0729383	0.0161025	0.00832353	0.323989	0.0467779	0.254144	0.177521	0.1443	0.189509	-0.0383436	0.14176	0.126074	0.190292	0.0487394	0.206962	0.0467076	0.171416	0.175528	0.0808644	0.0691382	0.16431	1.20053	0.0600938	-0.0990968	0.226192	-0.0234021	0.170035	0.122993	0.0465582	0.138028	0.0467663	0.0270973	0.167867	0.150667
CalBia	0.131685	0.01057	0.0535476	0.138963	0.0810404	0.0063532	0.11609	0.0133182	0.13241	0.132609	-0.147535	0.0504231	0.102915	0.0970105	0.0955415	0.0497016	0.133109	-0.0434373	0.0297731	0.0107647	0.132261	0.200339	0.0247944	0.182911	-0.00661192	-0.0309315	0.0193449	0.182506	0.04749	0.0538813	0.0106945	0.106582	0.0943513	0.0195955	0.07294	0.0433192	0.0600938	0.976371	-0.0361669	0.0133891	0.056167	0.0523121	0.131846	0.0105451	0.0598227	0.010456	0.0873531	0.0450925	0.109008
Cameo	-0.0753433	0.30836	-0.0839528	-0.0894576	-0.098652	-0.114805	-0.155711	0.0909374	-0.0612478	-0.0952176	0.0174393	-0.0231951	-0.0494418	-0.174197	-0.0372049	0.211705	0.0175964	0.223451	-0.125258	0.308555	-0.0920001	-0.0364015	-0.0315905	-0.0342192	-0.0294215	-0.0896933	-0.0189153	-0.0337329	-0.0222656	-0.0836191	0.30789	-0.0413182	-0.0410692	0.159908	-0.0571323	-0.0219795	-0.0990968	-0.0361669	0.872812	-0.182942	0.053562	-0.0819199	-0.172639	0.308335	-0.0161725	0.308246	-0.18118	-0.0680435	-0.0365143
Carola	0.116833	-0.0910423	0.100201	0.053396	0.298245	0.120752	0.41857	-0.00896126	0.188274	0.110627	0.078286	0.133029	0.121639	0.437225	0.2037	-0.115199	0.102808	-0.0618542	0.293923	-0.0905504	0.246957	0.132302	0.134439	0.244718	0.0453902	0.150618	0.0365832	0.244908	0.104543	0.100238	-0.0912149	0.0236883	0.0399822	-0.0225915	-0.0236212	0.0783851	0.226192	0.0133891	-0.182942	1.18793	-0.0445539	0.189292	0.679455	-0.0907701	0.0351662	-0.0908592	0.423705	0.107197	0.152097
Catari	0.00421411	0.281249	0.0279914	-0.0419899	0.017452	-0.0227685	-0.0488183	-0.0131293	-0.0449783	0.0173209	-0.155858	-0.0128682	0.0262529	-0.0337284	-0.0298492	-0.0911397	-0.029422	-0.0175907	0.0437347	0.281444	-0.0466122	0.0470186	-0.0780147	-0.0277549	-0.132894	-0.0645101	-0.0546429	-0.0272686	-0.101077	0.0280279	0.281373	0.0299197	-0.0408445	0.0665382	0.0322303	-0.0553301	-0.0234021	0.056167	0.053562	-0.0445539	0.857514	-0.0870435	-0.0859508	0.281224	0.108845	0.281135	-0.0279353	0.0192392	-0.00538855
Challe	0.145951	-0.0334003	0.212218	0.0293282	0.201975	0.0485496	0.037059	0.0272876	0.114883	0.178965	0.0990843	0.0290344	0.121044	0.0649253	0.143086	0.0161307	0.120337	0.0474878	0.151599	-0.0335027	0.123352	0.145375	0.595876	0.143992	0.0373672	0.0971345	0.0811516	0.144181	0.144358	0.211363	-0.033573	0.0721194	0.0771224	-0.0472535	0.0999829	0.10364	0.170035	0.0523121	-0.0819199	0.189292	-0.0870435	1.06997	0.125611	-0.0337224	0.131435	-0.0335143	0.0903288	0.21535	0.0751405
CheCox	0.135456	-0.163637	0.0632615	0.0390377	0.259225	0.0478596	0.651124	-0.00549202	0.140043	0.17679	-0.0632424	0.095495	0.102824	0.650169	0.269269	-0.104004	0.0899348	0.0254047	0.173491	-0.163443	0.145838	0.191928	0.117407	0.279683	-0.0316618	0.0747542	0.048372	0.280169	0.134754	0.0638923	-0.162919	0.00130758	0.00631059	-0.0916211	-0.00202721	0.149005	0.122993	0.131846	-0.172639	0.679455	-0.0859508	0.125611	1.202	-0.163662	0.0208078	-0.163454	0.574846	0.0545093	0.165371
CleDel	-0.0357624	0.863158	0.0513028	-0.0650302	-0.0409463	-0.157231	-0.165156	-0.0480547	-0.0192899	-0.0716815	-0.165528	0.129888	-0.0163977	-0.116194	-0.0401131	-0.0776334	-0.171016	-0.16899	0.00108404	0.86365	-0.021518	0.00912195	-0.0229107	-0.0154372	-0.121468	-0.0313935	-0.0969965	-0.0146537	0.0179096	0.050448	0.862985	0.0772984	0.000294473	0.368257	-0.0136887	-0.125316	0.0465582	0.0105451	0.308335	-0.0907701	0.281224	-0.0337224	-0.163662	0.863727	0.203467	0.863638	-0.156158	0.0484931	-0.0831001
Cleopa	0.157324	0.203492	0.160006	0.0695227	0.0950922	0.0373412	0.0451639	0.0404436	0.021074	0.0768363	-0.0202781	0.055264	0.0554615	0.0507457	0.0570019	-0.0114196	-0.0123956	-0.0121522	0.102359	0.203687	0.0583636	0.0581024	0.0551882	0.0697927	0.0151652	0.0666129	-0.073866	0.0702791	0.0541136	0.158854	0.203914	0.0686363	0.0272876	0.0770278	0.101551	0.057371	0.138028	0.0598227	-0.0161725	0.0351662	0.108845	0.131435	0.0208078	0.203467	0.664859	0.203378	0.0226664	0.177698	0.114741
CleRed	-0.0355544	0.863069	0.0515109	-0.0648221	-0.0407383	-0.15732	-0.164948	-0.0481438	-0.0193789	-0.0717706	-0.165617	0.129799	-0.0161897	-0.115986	-0.039905	-0.0780196	-0.170808	-0.168782	0.00129209	0.863561	-0.02131	0.00932999	-0.0227027	-0.0155263	-0.12126	-0.0314826	-0.0967884	-0.0147428	0.0181176	0.050656	0.863193	0.0769121	0.000205391	0.368465	-0.0137778	-0.125108	0.0467663	0.010456	0.308246	-0.0908592	0.281135	-0.0335143	-0.163454	0.863638	0.203378	0.863846	-0.15595	0.0487012	-0.0831892
Clivia	0.114733	-0.156133	0.0232252	0.140731	0.272077	0.0815107	0.626241	-0.11357	0.148142	0.386043	-0.0120609	0.0872513	0.102602	0.621126	0.140392	-0.125024	0.0852566	-0.102581	0.288555	-0.155939	0.201773	0.102272	0.0886611	0.135355	-0.0458481	0.0445232	-0.0504953	0.135842	0.0311325	0.0232617	-0.155415	-0.0203068	-0.0120354	-0.112641	-0.0114595	0.0914381	0.0270973	0.0873531	-0.18118	0.423705	-0.0279353	0.0903288	0.574846	-0.156158	0.0226664	-0.15595	1.05656	-0.0045431	0.0189636
Commer	0.127738	0.0479238	0.632266	0.0666776	0.157615	0.108778	0.103824	-0.0536193	0.130246	0.0745855	0.0508613	0.10709	0.0891629	0.0838528	0.108531	0.0374353	0.017146	0.0696837	0.160722	0.0484157	0.178529	0.0187108	0.0345155	0.0880436	0.0271764	0.0815953	0.0507562	0.0882328	0.0304697	0.631708	0.0477512	0.0946125	0.00602066	0.0269396	0.0484915	0.0952322	0.167867	0.0450925	-0.0680435	0.107197	0.0192392	0.21535	0.0545093	0.0484931	0.177698	0.0487012	-0.0045431	1.18954	0.148145
Coop01	0.129257	-0.0827781	0.172942	0.116034	0.21232	0.310857	0.146347	0.0515972	0.120177	0.0285646	0.00781172	0.0747371	0.101082	0.164111	0.126689	0.063319	0.262012	0.0643692	0.158973	-0.0828805	0.148553	0.0523198	-0.010614	0.112442	0.05514	0.114313	-0.0205204	0.112928	0.0486281	0.17179	-0.0829507	0.0488888	0.102918	0.0632228	0.119241	0.0937803	0.150667	0.109008	-0.0365143	0.152097	-0.00538855	0.0751405	0.165371	-0.0831001	0.114741	-0.0831892	0.0189636	0.148145	1.15276
Coop03	0.043847	-0.0633028	0.0361289	0.184536	0.129287	0.196032	0.0261727	0.069884	0.163125	0.0120877	0.0846325	0.0442952	0.0863876	0.0281889	0.122692	0.114587	0.269305	0.0354129	0.129422	-0.0634051	0.173971	0.0426768	0.0549159	0.0834854	0.0787751	0.161124	0.0821503	0.0830804	0.0422535	0.0361654	-0.0634754	0.0980767	0.0861435	0.134101	0.0890965	0.0755206	0.124088	0.122541	-0.0206045	0.0889709	-0.0292937	0.0455899	-0.0350271	-0.0633277	0.0109086	-0.0634167	0.017343	0.125726	0.214303
Coop06	0.127345	-0.0534926	0.135968	0.0769808	0.0544157	0.163056	0.08798	0.195276	0.098951	0.0337829	0.0626501	0.185435	0.115511	0.115549	0.0463352	0.0489269	0.09044	0.137927	0.0833726	-0.0538921	0.120493	0.109535	-0.00480149	0.0686341	0.128697	0.0880359	0.0233243	0.0694176	0.0161113	0.135114	-0.0533681	0.00894379	0.0570301	-0.0215883	0.0519607	0.0829537	0.121716	0.042025	-0.0529863	0.131168	0.0328107	0.0562915	0.142065	-0.0538146	0.0869779	-0.0539037	0.0354727	0.103446	0.183407
Coop07	0.137681	-0.0571206	0.0966852	0.141395	0.137549	0.135657	0.148531	0.0707179	0.230813	0.084529	0.177873	0.215382	0.136247	0.127966	0.0807394	0.0990788	0.156934	0.0279272	0.151946	-0.0575201	0.221453	0.123438	0.0542641	0.137505	0.0495992	0.194047	0.10616	0.137991	0.0817138	0.0961274	-0.056699	0.0195778	0.0739038	-0.00530888	0.0611091	0.140534	0.102934	0.0871257	0.00102816	0.183697	-0.0661949	0.096341	0.0998108	-0.0571455	0.0349183	-0.0569375	0.118606	0.106355	0.0921265
Coop08	0.047189	0.170015	0.0905766	0.073781	0.0200177	0.0184236	0.0690325	0.0212289	0.0734667	0.00859575	-0.0338474	0.145392	0.0398123	0.0609464	0.0389757	0.0448358	0.0417799	-0.0382008	-0.00480537	0.170507	0.0938201	0.0947475	-0.0329599	0.095147	0.0705292	0.0572033	-0.00869678	0.0950391	0.0218254	0.0900189	0.170437	0.0351595	0.0291689	0.0792062	-0.0127442	0.0298367	0.024624	0.13658	0.0760352	0.0765652	-0.0155523	-0.0146531	0.0821144	0.170287	0.107548	0.170495	0.0530718	0.0610256	0.0880978
Coop09	0.026311	0.446264	0.0997084	0.073999	-0.0136367	0.0447887	-0.0332581	0.0366003	0.0285215	-0.0372408	-0.136138	0.112629	0.0103176	-0.0428298	0.0475132	-0.0838991	0.096372	0.0125287	-0.00429024	0.446161	0.0147054	0.0545563	0.00142765	0.0145466	-0.0605827	-0.0415218	-0.104748	0.0159243	-0.00469803	0.0991507	0.446091	0.031812	0.0252271	0.233336	0.0385795	-0.027885	0.0869414	0.0348834	0.267008	0.0592528	0.186415	0.0224085	0.008645	0.446239	0.159169	0.44615	-0.0545671	0.0888763	0.0862359
Coop11	0.0166951	0.15824	0.0288845	0.0958784	0.0596456	0.0735021	-0.0119729	0.0653137	0.0605032	-0.0418056	-0.0506735	0.0198174	0.100239	-0.0473946	0.0714726	0.0440545	0.112606	0.103639	0.0514616	0.158435	0.0214314	0.0924806	0.0429175	-0.0488492	-0.0562337	-0.0288532	-0.0549384	-0.0495514	0.0332263	0.0286238	0.158365	0.00317997	0.0358157	0.129531	0.198623	0.00706807	0.0137404	0.12837	0.0485125	-0.0225649	0.180958	0.0867771	-0.0425686	0.158215	0.175403	0.158126	0.0308974	0.102436	0.0584953
Coop15	0.162804	0.154598	0.228179	0.148393	0.0949268	0.159295	0.00191511	0.0878184	0.161746	0.0445813	0.00926913	0.210793	0.122744	0.0229475	0.0327692	-0.00564252	0.115203	0.022149	0.191628	0.154495	0.152387	0.0828956	0.0493773	0.0696273	0.154946	0.138352	-0.0365935	0.0698165	0.0518683	0.227325	0.154722	0.0390554	0.0241509	0.168674	0.15784	0.0762216	0.150936	0.0456923	0.0300138	0.0810553	0.0626252	0.159199	0.0129171	0.154573	0.162253	0.154484	-0.0167198	0.148711	0.272349
Coop16	0.0254667	0.320923	0.0801451	0.159024	-0.0222064	0.100398	-0.113435	0.0345675	0.00539265	-0.0600725	0.0297056	0.0410683	0.0222497	-0.0959684	-0.042469	-0.0464141	0.086911	-0.0747795	-0.0087001	0.321118	0.0477334	-0.0271064	-0.0243753	-0.007988	0.15191	0.00131145	-0.0408185	-0.00809589	-0.00227398	0.0789931	0.320751	-0.0501479	0.0282454	0.266364	0.049026	-0.0486368	0.00171316	0.0423586	0.064118	-0.0120105	0.0991064	-0.0325128	-0.131255	0.320898	0.0552219	0.321106	-0.0877983	0.0651532	0.0512221
Coop26	0.00616231	0.34084	0.0540069	0.135263	0.0399019	0.0397935	-0.0364706	-0.055453	0.0223377	0.00708688	-0.0514011	0.0740582	0.0276069	-0.0320774	0.016668	-0.048188	0.0227405	-0.113991	0.0712358	0.341331	0.0557647	0.0409444	0.109638	-0.0085734	0.0809054	-0.0254211	-0.050912	-0.00808704	-0.0355433	0.053152	0.341261	0.0871334	-0.000864154	0.257162	0.114997	-0.095871	0.0819461	0.0117634	0.0427338	-0.0429028	0.127342	0.0227615	-0.0596382	0.341112	0.124758	0.34132	-0.0152906	0.067242	-0.0768306
Coop28	0.0491709	-0.0885829	0.053635	0.139051	0.0656772	0.114298	0.0392219	0.139387	0.0769343	-0.0408252	0.0620265	0.0142611	0.0566506	-0.0282894	-0.0089596	0.0435493	0.208073	0.20891	0.0396657	-0.0889823	-0.00224964	0.0658283	0.0343899	-0.0725303	0.120646	0.0443289	-0.0967441	-0.0717468	0.0131107	0.0536716	-0.0884584	-0.036843	0.0118376	-0.0287487	0.225156	-0.0136417	0.0251203	0.0200083	-0.0007214	-0.0215844	0.0565515	0.0458627	-0.000287607	-0.0889049	0.0521848	-0.0886968	0.0066221	-0.0380155	0.186646
Coop29	0.0178703	-0.0946277	0.0793827	0.0432738	-0.0565441	0.083294	-0.0892391	0.218321	-0.040533	0.0443478	0.148388	-0.108555	-0.0412064	-0.0753378	0.0346156	0.191713	0.172315	0.20346	-0.0275873	-0.0947301	-0.0302819	0.0190771	0.111243	0.0682053	0.227806	-0.0247068	0.166408	0.0683945	0.200792	0.0797163	-0.0942061	-0.00485572	-0.0114406	0.0801944	0.098775	0.0745025	0.0475995	0.00920937	0.118621	0.0190195	-0.101622	0.0864667	-0.0205946	-0.0949498	0.00454222	-0.0947417	-0.0561739	0.0216046	0.0988912
Coop36	0.0157971	-0.0764964	-0.00529173	-0.0434805	-0.154292	0.0803294	-0.242253	0.218624	-0.0206189	-0.129465	0.277942	-0.0598191	0.021791	-0.246773	-0.0702634	0.197959	0.0389121	0.107792	-0.0489737	-0.0765988	-0.0400804	0.0482021	0.151362	-0.00309841	0.301797	0.0564154	0.204446	-0.00350343	0.257253	-0.00495808	-0.0772633	-0.0173284	0.0399689	-0.00180588	0.0405449	-0.000960983	0.0743476	-0.111417	0.0291926	-0.0403991	-0.12598	0.066863	-0.129336	-0.0768184	-0.0311063	-0.0772046	-0.216318	-0.0636641	-0.0683843
CoOrPi	0.135691	-0.1637	0.063199	0.0389751	0.258865	0.0480942	0.651655	-0.00496029	0.139981	0.176727	-0.0636021	0.0954325	0.102464	0.650403	0.268612	-0.103472	0.0901694	0.0247479	0.173726	-0.163505	0.146072	0.191272	0.117047	0.279918	-0.0317244	0.0746917	0.0477152	0.280404	0.134097	0.0638297	-0.163278	0.00154218	0.00624807	-0.0916836	-0.00208973	0.148942	0.122634	0.132081	-0.172702	0.679393	-0.0857162	0.125251	1.20164	-0.163725	0.0210424	-0.163814	0.575081	0.0544467	0.165606
CorRed	0.133343	-0.064727	0.0902673	0.151616	0.104687	0.15509	0.0892249	-0.0352373	0.223503	0.0296796	-0.041882	0.0295003	0.14944	0.108177	0.123645	-0.00865916	0.351373	0.0420111	0.17435	-0.0645322	0.195722	0.0700738	0.00446586	0.0666107	0.0203026	0.141575	-0.0286164	0.0673941	-0.0640564	0.0903039	-0.0643054	0.178659	0.0407446	0.00639801	0.0490459	0.0571602	0.0941394	0.107449	-0.0633293	0.0839812	-0.0167529	0.134492	0.0434757	-0.0647519	0.0715838	-0.0645438	0.0890119	0.129055	0.190891
Cortla	0.171634	-0.0606065	0.511553	0.351543	0.175958	0.367496	0.101665	-0.0213117	0.167307	0.0881742	0.0329546	0.097503	0.155937	0.0501984	0.0650714	-0.0164237	0.372133	-0.0513259	0.179956	-0.0607088	0.200734	0.0539897	0.017203	0.0621145	0.225281	0.0862702	0.036415	0.0617095	0.000380789	0.511293	-0.060482	0.0199546	0.0582358	0.195331	0.116157	0.103175	0.150851	0.0518473	-0.112989	0.143961	0.0467928	0.0741362	0.0395738	-0.0606314	0.0543112	-0.0604233	0.0604485	0.359289	0.224725
Cranda	0.125794	-0.129622	0.0372577	0.0852356	0.0971372	0.141895	0.218948	0.100725	0.0852184	0.121073	0.0726876	0.175268	0.0572094	0.133609	0.116095	-0.00848321	0.199718	0.16282	0.0348762	-0.12913	0.101709	0.169193	-0.01378	0.121161	0.0451401	0.104313	-0.0878658	0.121944	0.0282288	0.0375913	-0.130091	-0.0490606	0.0525085	-0.0757301	0.179066	0.136075	0.0446952	0.0832608	-0.0631534	0.13348	0.0808805	0.0728658	0.169039	-0.129349	0.19269	-0.129439	0.138808	0.0828796	0.327746
CriGol	0.2121	0.0404735	0.128317	0.201551	0.108864	0.144708	0.137971	0.0277712	0.277004	0.112893	0.0713409	0.171842	0.196701	0.10047	0.134062	-0.024092	0.130032	0.0253898	0.120885	0.0403711	0.277747	0.149721	0.0475669	0.117734	0.0378508	0.218251	0.0554881	0.117626	0.158212	0.127165	0.0403009	0.0871622	0.183086	0.106844	0.0235107	0.172166	0.233807	0.280692	-0.0163656	0.180565	-0.0416939	0.121139	0.138574	0.0404486	0.0677389	0.0400624	0.050106	0.0476604	0.189721
CriPin	-0.0375894	-0.151276	-0.0209432	-0.0891417	-0.0611952	-0.00276975	-0.185405	0.0591637	-0.0861876	-0.0458758	0.0516276	-0.0478378	-0.093992	-0.134363	-0.107902	-0.0833231	-0.0528037	0.011619	-0.118999	-0.151675	-0.065537	-0.0542102	0.0694513	-0.112939	0.049633	-0.00291361	0.0613277	-0.113938	0.0490636	-0.0206095	-0.151746	-0.0790344	-0.0609578	-0.13096	-0.0229439	-0.10575	-0.0892728	-0.0587297	-0.102041	-0.0765523	-0.240277	0.156691	-0.162815	-0.151598	-0.0532945	-0.151687	-0.158283	-0.0614879	-0.0873042
CriRed	0.0282216	-0.101213	0.0309029	-0.0227364	-0.00845775	0.03422	-0.0768079	-0.0161604	-0.080099	-0.0261193	0.190829	-0.0524457	-0.0240212	-0.109853	-0.0492222	0.131051	-0.0357215	0.070299	-0.0395205	-0.101315	-2.31256e-05	-0.0359395	0.0502842	-0.0349457	0.0857313	0.00644339	0.0798956	-0.0356479	0.087539	0.0324251	-0.101385	0.0450134	-0.0156485	-0.134973	-0.00407887	-0.034591	0.00803359	-0.0273853	-0.019888	-0.038374	-0.170604	0.184767	-0.12434	-0.101535	0.013705	-0.101327	-0.0987112	0.0595886	-0.0812156
Criter	-0.0414593	0.0448203	-0.000151493	0.0320787	-0.100126	0.0328782	-0.0909261	0.139381	-0.0324149	-0.12997	0.083413	-0.0531933	0.000487024	-0.122485	0.00470157	0.0479996	0.183107	0.196722	-0.0405651	0.0453122	-0.0420712	0.0218469	-0.081199	0.0326458	0.0751786	-0.0507582	0.0827136	0.0325379	0.0582673	-0.000114975	0.0446476	-0.0962749	-0.0297668	0.118025	0.0450908	0.0178471	-0.0494651	-0.0429892	0.349287	-0.0718054	0.0705098	-0.0679434	-0.1031	0.0450925	-0.0556787	0.0453006	-0.143433	-0.0552554	-0.000847555
Cronce	0.172251	-0.0445384	0.13482	0.142389	0.165879	0.122093	0.146851	-0.0254482	0.189318	0.124447	-0.00297447	0.0502831	0.072468	0.119749	0.128383	0.0370823	0.222107	-0.0905233	0.0846015	-0.0443437	0.197192	0.131563	0.0246544	0.131071	0.0339544	0.278237	-0.0526997	0.13126	0.0491328	0.133965	-0.0441168	0.181318	0.111742	0.0155929	0.0626977	0.0402079	0.0504458	0.49964	-0.11148	0.0943646	-0.0200374	0.0456353	0.117444	-0.0442662	0.0772131	-0.0443553	0.103258	0.15994	0.117485
DanKan	0.179375	-0.027906	0.150561	0.10227	0.204201	0.171112	0.162295	-0.00584448	0.361347	0.195751	0.172026	0.281738	0.214488	0.213337	0.116491	-0.0612732	0.13534	-0.0851817	0.260197	-0.0280083	0.331784	0.0789649	0.0178139	0.154835	0.143587	0.248221	0.0465339	0.154727	0.165005	0.151786	-0.0274844	0.116834	0.172646	0.0681776	-0.012482	0.16856	0.277741	0.0212599	-0.126046	0.247081	-0.0892745	0.131201	0.0990157	-0.0279309	0.0391743	-0.0277228	0.159705	0.108531	0.0847946
Delblu	0.0205052	-0.102689	0.0217009	-0.0583827	-0.104718	-0.00320907	-0.152566	0.188271	-0.0759304	-0.0950438	0.253829	-0.12553	-0.0281721	-0.176697	-0.0661495	0.21069	0.00350809	0.297907	-0.0772467	-0.103089	-0.12659	-0.0261254	-0.0189374	-0.037611	0.0744494	-0.0398995	0.0888182	-0.0374218	0.000786917	0.0211431	-0.103159	-0.0188599	-0.000783371	-0.102281	0.00751791	-0.00873219	-0.00116847	-0.0689742	0.114422	-0.158107	-0.0315396	0.0136314	-0.184648	-0.103011	0.117411	-0.103398	-0.152779	0.0108687	-0.107057
Delbru	0.0263055	-0.0588569	0.0589966	-0.0261382	0.0817353	0.0596395	0.10906	0.150097	-0.00327658	0.0376295	0.0733306	0.0799393	0.0780569	0.172284	0.146748	0.0206839	0.0494205	0.115032	0.0245255	-0.0589593	0.00459755	0.0569278	0.0296491	0.189549	0.0924319	0.0268118	0.150478	0.190629	0.104936	0.0581417	-0.0590296	0.0300237	0.0255187	-0.0614193	0.0486763	0.144146	0.0949583	0.0176446	-0.0645903	0.137689	-0.0593145	0.074103	0.336073	-0.0585847	0.0224854	-0.0583767	0.0907222	0.0980817	0.1204
Delcor	0.126035	-0.182863	0.0416587	0.0964705	0.183545	0.076174	0.414996	0.0819506	0.0842711	0.098733	0.0598553	0.0215979	0.0838949	0.334114	0.122279	0.0173109	0.0888337	0.165736	0.175064	-0.182668	0.0823401	0.103175	0.120168	0.20222	0.0519181	0.0400779	0.0344944	0.201815	0.00143152	0.0413981	-0.182739	-0.0289119	-0.0028129	-0.0520158	0.011728	0.143744	0.0681123	0.10341	0.0092896	0.297735	-0.108148	0.127778	0.571292	-0.182888	0.0211924	-0.182977	0.309897	0.059945	0.109005
Delear	-0.0510973	-0.115164	-0.0698091	-0.0643203	-0.0577669	0.0161091	-0.081251	0.114292	-0.0191742	-0.0466072	0.166775	-0.0393584	-0.0153907	-0.133015	-0.00166811	0.134333	-0.0556151	0.0605077	-0.109034	-0.115266	-0.00476332	-0.0430567	0.0844676	-0.0203727	0.0346394	0.0017032	0.117347	-0.0207777	-0.020007	-0.0697726	-0.115931	0.0274968	0.0215061	-0.0996014	0.0538746	-0.00397319	0.033006	-0.0362853	0.0654011	-0.0558906	-0.142363	0.031464	-0.150473	-0.115189	-0.0569973	-0.115278	-0.205366	0.013845	-0.0666425
DelEst	0.12303	-0.0863309	0.0787657	0.151108	-0.0134835	0.122789	0.00255031	0.277426	0.152576	0.0556159	0.198877	0.0319636	0.0398864	0.00456656	0.110063	0.0972042	0.199628	0.263754	0.0698475	-0.0864332	0.117367	0.0657032	0.000986662	0.184062	0.319892	0.150575	0.202931	0.183657	0.122922	0.0779109	-0.0868006	0.0637578	0.0657896	0.0109412	0.0271449	0.0768568	0.0859062	0.0181005	0.128701	0.100112	-0.0665839	0.05584	0.000478725	-0.0866529	0.0276954	-0.086742	-0.0460943	0.0236618	0.135118
Delici	-0.0355001	0.862529	0.0515651	-0.0647679	-0.0400898	-0.156969	-0.1643	-0.0480896	-0.0190276	-0.0714192	-0.165562	0.13015	-0.0161355	-0.115338	-0.0395537	-0.0776683	-0.170456	-0.169024	0.00164344	0.862724	-0.0209586	0.00938422	-0.0223513	-0.0157692	-0.121205	-0.0308341	-0.0967342	-0.0149857	0.018469	0.0507102	0.86295	0.0772635	0.000259615	0.368222	-0.0140207	-0.125054	0.0468205	0.0108073	0.3083	-0.0905078	0.280892	-0.0334601	-0.162806	0.862801	0.203432	0.863009	-0.155302	0.0487554	-0.083135
Delori	0.0373988	0.0446427	0.075141	0.0491344	0.0494481	0.0270552	-0.0613911	-0.0049033	0.0312897	-0.0885497	0.0974974	0.0271504	0.106681	-0.0783909	0.00125557	0.264427	0.0174304	0.140387	-0.00508755	0.0445403	-0.0318494	0.0103785	-0.0240312	-0.00794096	0.0390487	-0.0149835	-0.000362303	-0.00775173	-0.0358022	0.0754747	0.0438758	0.0405227	0.081478	0.0991286	0.0428334	0.0357942	0.0605912	0.0391373	0.0329668	-0.0758457	-0.0321764	0.0314164	-0.122591	0.0443206	0.114694	0.0442316	-0.131132	0.080948	0.0771191
Delpri	0.165933	-0.0582848	0.145438	0.147956	0.144704	0.151132	0.103095	-0.082575	0.470915	0.0925757	0.0465671	0.218081	0.330889	0.152057	0.157719	0.000457146	0.162306	-0.0549467	0.221498	-0.0583872	0.477898	0.0821614	0.0848925	0.137529	0.0362529	0.194369	-0.0331679	0.137421	0.0154789	0.145772	-0.0584574	0.0980435	0.152964	0.0508724	0.00467944	0.135507	0.205764	0.112109	-0.103239	0.211354	-0.0397263	0.165002	0.123902	-0.0586068	0.0325656	-0.0583988	0.088323	0.131932	0.109087
Delshe	-0.00499847	0.0848466	-0.070062	0.0236734	0.0314153	-0.0299012	0.111331	-0.069585	-0.085092	0.0461405	0.195047	0.0260537	-0.084874	0.0355004	-0.0488669	0.01315	0.0300016	0.0516381	-0.0439193	0.0847442	-0.0183869	-0.0492521	-0.0622686	-0.0705428	-0.0553456	-0.0814479	-0.0585072	-0.0703536	-0.0508638	-0.0697283	0.0843768	0.0123876	-0.047383	-0.0362692	-0.107421	-0.067514	-0.0519279	-0.0130652	0.123979	-0.0389102	-0.0252507	-0.00682107	-0.0363323	0.0845246	0.0286194	0.0841384	0.0163349	-0.00631535	-0.0291603
Diwa	0.076054	-0.185602	-0.0386296	0.0126166	0.139209	0.0151989	0.171882	-0.0521176	-0.0560367	0.120359	0.142689	0.0286648	0.0654089	0.140323	0.00722687	0.0582502	0.0676736	0.176071	0.0855648	-0.186001	0.00442879	0.0725067	0.0431482	0.0571585	-0.0167823	-0.0402104	0.0778107	0.0576449	0.0266231	-0.0377017	-0.185774	-0.0723565	0.0140591	-0.111208	0.0137437	0.138332	0.00891999	0.0522396	-0.0103849	0.122961	-0.0437356	0.0884934	0.220322	-0.185924	0.0294477	-0.185716	0.153841	0.0384877	0.0221795
Domain	0.182738	-0.105064	0.205921	0.162384	0.175772	0.222312	0.126735	0.040899	0.151671	0.1385	0.10497	0.066713	0.168528	0.1133	0.125202	0.0220168	0.142863	0.0518882	0.210077	-0.105167	0.207976	0.175031	0.109423	0.201281	0.0524642	0.125305	0.0861463	0.200876	0.0869558	0.205958	-0.105237	0.0682003	0.0856826	-0.00363235	0.0532776	0.213818	0.198206	0.0712717	-0.155069	0.217166	-0.0324287	0.199041	0.179334	-0.105089	0.111174	-0.105178	0.0944321	0.15884	0.1045
DurVer	0.124405	-0.0736657	0.0331942	0.0966226	0.0324599	0.0819716	0.101085	0.0110895	0.0654072	0.0575845	-0.0413126	0.0119449	0.0825614	0.0935933	0.138476	0.0947159	0.268153	0.155786	0.105094	-0.0734709	0.0260382	0.100356	0.0148404	0.156912	0.023249	0.0268593	0.0616851	0.157399	0.0725969	0.0335278	-0.0738383	0.0437391	0.0918255	0.0717409	0.143507	0.150433	0.0661846	0.216173	-6.62836e-05	0.00997183	0.00936928	0.0848471	0.132292	-0.0736906	0.0287727	-0.0740768	0.0358014	0.0960494	0.147783
EaReSt	0.119769	0.243189	0.163453	0.0304813	0.049514	0.0687188	0.0031512	0.0590447	0.0447262	0.0434403	-0.0227729	0.0786191	0.0612862	0.00308757	0.0233088	-0.0394674	-0.0267756	-0.0354459	0.0918415	0.243087	0.0508176	0.0686811	0.0268433	0.0301571	0.0334692	0.0679807	-0.0840861	0.0303463	0.0364653	0.162896	0.243016	0.0682213	0.0438088	0.117616	0.0574584	0.0423968	0.123945	-0.00714863	-0.0243128	0.0454477	0.0894141	0.104872	0.0138561	0.243164	0.386928	0.243075	-0.0199406	0.14133	0.0670826
EarGol	0.0275703	-0.0424386	0.0647183	0.111211	0.0200094	0.127461	-0.0566603	0.218215	0.103765	0.0109645	0.174727	0.0687249	0.0840758	-0.0261199	0.0395616	0.0825625	-0.00963132	0.0907437	0.0587714	-0.0422439	0.109857	-0.0154947	-0.0193004	0.0782025	0.26811	0.0334249	0.179376	0.0780946	0.0366734	0.0644577	-0.0426112	0.0396081	0.0544163	0.0485938	0.0273595	0.0553813	0.0932519	0.0726893	-0.0327214	-0.00842124	-0.104699	-0.0158499	-0.0700227	-0.0421664	0.0234532	-0.0425526	-0.105602	0.108557	0.0934378
EarSmi	0.0515225	-0.0874198	0.0384561	-0.0383591	-0.110841	-0.0322113	-0.109664	0.214238	0.0213462	-0.0500615	0.15411	-0.0440012	0.0212671	-0.0648614	-0.0101736	0.108892	0.0773116	0.126581	-0.108032	-0.0878193	-0.0248567	0.0346046	0.27266	0.023119	0.221049	0.0493546	0.00781891	0.0230111	0.218103	0.0373041	-0.0875924	-0.0395426	0.0727231	-0.0715603	0.0441807	6.66649e-07	0.004296	-0.0162666	0.0360968	-0.0135875	-0.17761	0.46746	-0.0511217	-0.0877418	-0.00280903	-0.0875338	-0.0403493	-0.0561656	-0.0959468
EdelBo	0.212689	-0.0332188	0.125044	0.249978	0.235732	0.215716	0.210465	-0.0765252	0.505192	0.0677245	0.00567097	0.198578	0.408844	0.178312	0.154558	0.0579099	0.198366	-0.0485997	0.292322	-0.0330241	0.441756	0.0885084	0.105204	0.163487	0.100242	0.171003	-0.0395974	0.163082	0.0354937	0.125675	-0.0330943	0.093694	0.170304	0.114565	0.057081	0.15879	0.287581	0.156785	-0.0457861	0.145499	-0.0363506	0.130642	0.104697	-0.0332437	0.0692195	-0.0330357	0.133296	0.140062	0.143958
EdeSpu	-0.0356789	0.862647	0.0516835	-0.0646495	-0.0405657	-0.156851	-0.164776	-0.047674	-0.0189092	-0.071598	-0.165147	0.130269	-0.016017	-0.115813	-0.0397324	-0.0772528	-0.170635	-0.168906	0.00116759	0.862842	-0.0211374	0.0092055	-0.0228272	-0.0156508	-0.121087	-0.0310128	-0.0969129	-0.0148673	0.0182903	0.0508287	0.862475	0.077679	0.000378023	0.368043	-0.0139023	-0.125233	0.0466418	0.0106286	0.308418	-0.0903894	0.28101	-0.0336388	-0.163282	0.862919	0.203253	0.86283	-0.155778	0.0485767	-0.0830166
Elstar	0.0238239	-0.18732	-0.0394568	-0.0312939	0.190676	-0.0171237	0.181454	0.0174741	-0.059538	0.0500042	0.167415	0.031106	0.00693915	0.12048	-0.0848181	0.0280075	-0.0677519	0.0210352	0.0303634	-0.188017	-0.0522582	0.102581	0.0509377	0.0242416	-0.0185008	-0.0463859	0.182166	0.0241338	-0.0235271	-0.0388261	-0.187196	-0.0999251	-0.00311003	-0.181266	-0.0120421	0.0364814	0.00898418	0.0133802	-0.0614265	0.0356697	-0.0552593	-0.0172194	0.186514	-0.187642	-0.0492266	-0.187434	0.129541	-0.0814872	-0.102252
Emilia	0.20608	-0.0214057	0.107441	0.0107188	0.129586	0.1375	0.0318203	0.0291799	0.172636	-0.00544057	0.0373916	0.0945118	0.125313	0.0742458	0.178257	0.120235	0.301991	0.07731	0.159434	-0.021211	0.132672	0.128549	0.0442216	0.230862	0.0446078	0.246401	0.0485772	0.230457	0.120994	0.108369	-0.0212812	0.065395	0.173798	0.0737865	0.0564149	0.157233	0.0991313	0.146314	0.0305034	0.0426214	-0.0896081	0.109474	0.00300734	-0.0211335	0.0153677	-0.0212226	0.0155625	0.11622	0.213117
Empire	0.0177674	0.338777	0.00915792	0.268987	0.0610151	0.124492	-0.0486357	-0.0803944	0.0820773	0.0451362	-0.0953587	0.0981426	0.0662505	-0.0665269	0.0710593	0.0210596	0.186177	-0.151412	0.0947259	0.338972	0.0667755	0.0626517	0.0172484	0.0627541	0.145696	0.009657	-0.0306902	0.0632405	0.00993421	0.00860018	0.339198	0.169455	0.0594697	0.472001	0.177411	0.00368349	0.0825576	0.0652634	0.0995021	0.0105971	0.126765	-0.00901383	-0.0824998	0.338752	0.11497	0.33896	-0.0536027	0.071716	-0.0138226
Enterp	0.0881659	0.153944	0.0935214	0.100793	0.0942727	0.205884	0.0660347	0.0529949	0.108204	-0.0452107	-0.109344	0.107333	0.131598	0.10638	0.122145	0.172574	0.267867	0.0226835	0.102134	0.153841	0.111324	0.0828359	0.0472377	0.142661	0.120717	0.0574739	0.00108183	0.142553	0.0868695	0.0932607	0.154365	0.0856445	0.0817337	0.274986	0.136981	0.0473406	0.139882	0.118131	0.0471873	0.0616823	0.028693	0.0723783	0.145376	0.153622	0.0516619	0.15383	-0.0248019	0.106459	0.329338
Fantas	0.18241	-0.119061	0.00948935	0.371233	0.109481	0.348262	0.206036	-0.0450021	0.168575	0.158376	0.0169894	0.0328091	0.0615307	0.129611	0.144781	-0.00208198	0.525827	0.0729527	0.156265	-0.11946	0.136635	0.0347562	0.050858	0.11538	0.312715	0.139238	-0.105235	0.115569	0.0215564	0.0101201	-0.118342	0.0839165	0.0776287	0.197491	0.129608	0.143367	0.00831025	0.0409333	-0.0193142	0.0914498	-0.0253292	0.0846153	0.137408	-0.119383	0.080538	-0.119175	0.124707	0.104731	0.250654
Festiv	0.0909236	-0.0881308	0.0787486	0.106225	0.121989	0.128417	0.150502	0.0872479	0.0705524	0.100762	0.101402	0.0857263	0.0128308	0.118052	0.145107	0.0769824	0.18416	0.163011	0.122719	-0.087936	0.118539	0.0315165	-0.0153724	0.173645	0.22836	0.0994523	0.016616	0.173835	-0.0363544	0.0778937	-0.0883034	0.0884021	0.0815201	0.00171316	-0.0367545	0.0557437	0.0737068	0.0302655	0.0442996	0.175268	-0.0995821	0.0382924	0.0566185	-0.0881557	0.0220328	-0.0882448	0.00945117	0.0845555	0.223942
Fiamma	0.0626495	-0.0216215	0.0691935	-0.015347	0.133233	0.0683508	0.077362	0.0447118	0.110617	0.165488	-0.00590756	0.0586408	0.12688	0.0781897	0.156351	0.138441	0.0967582	0.0509471	0.0917707	-0.0214267	0.102447	0.240052	0.128687	0.248177	0.0298328	0.0233409	0.122346	0.248069	0.138903	0.0701214	-0.0217941	0.114799	0.18309	0.0447495	0.101065	0.164742	0.147941	0.290798	0.0139457	0.0697413	-0.0592199	0.16601	0.101438	-0.0213493	0.0213916	-0.0214384	0.0376311	0.0366712	0.060475
FjDe_001	-0.139622	0.0239108	-0.0513679	-0.12432	-0.0865688	-0.14224	-0.149868	-0.106454	-0.122555	-0.119087	-0.0302	-0.0616235	-0.0337932	-0.148743	-0.0753361	0.0467004	-0.205645	-0.0134574	-0.155367	0.0241055	-0.124486	-0.0626476	0.0113938	-0.157031	-0.0853803	-0.108214	-0.00683213	-0.157139	-0.0595054	-0.0507371	0.0237381	-0.0259666	-0.0061073	-0.0181694	0.00249111	-0.0330722	-0.059678	-0.0992567	-0.018072	-0.187498	-0.0362692	-0.0116	-0.135895	0.024183	-0.050144	0.024391	-0.188707	0.0275322	-0.100198
FjDe_003	-0.0925794	-0.0481947	-0.168934	-0.0437029	-0.0766674	-0.020916	-0.0371606	-0.0285102	-0.0784839	-0.0548111	-0.131424	-0.0484536	-0.0645981	-0.112694	0.0531188	-0.0331303	-0.0320265	-0.0478278	-0.146951	-0.0479999	-0.0729868	-0.0744364	-0.0348616	-0.0440272	-0.122128	-0.0382932	-0.107165	-0.0438379	-0.101898	-0.1686	-0.0483673	0.0353377	0.0519286	-0.00202831	0.0608242	0.0104045	-0.0405657	-0.0415179	0.00906275	-0.12352	0.0208753	-0.0828141	-0.0879609	-0.0482196	-0.0631213	-0.0483087	-0.114329	-0.0906279	0.0541065
FjDe_005	-0.0805848	0.00183212	-0.134357	-0.0691462	-0.157079	-0.0852829	-0.140748	0.0164655	-0.0284571	-0.144731	-0.0264286	-0.00377511	-0.0766707	-0.162205	-0.0917694	0.0258103	-0.0910451	-0.112492	-0.149218	0.00143263	-0.0247427	-0.0657102	-0.0395061	-0.0320326	-0.029909	0.0304525	0.13332	-0.0327347	0.0322154	-0.134024	0.00195661	-0.0409143	0.0214342	-0.058967	-0.0213703	-0.0495055	-0.07314	0.041787	0.0127378	-0.0491287	-0.000408228	-0.123411	-0.11697	0.00180722	-0.134916	0.00201526	-0.187313	-0.121717	-0.0536409
FjDe_006	-0.139763	0.124198	-0.0939981	-0.117628	-0.125336	-0.102863	-0.160111	-0.0293418	-0.0448488	-0.0687163	-0.0330152	0.0472808	-0.0963308	-0.149478	-0.0300169	-0.135876	-0.204003	-0.0810462	-0.120744	0.123799	-0.0351919	-0.0714054	-0.0567892	0.0136751	-0.0445179	0.00247285	0.00431758	0.0132701	0.0283029	-0.0945558	0.124323	-0.0255135	0.00355678	-0.0269272	-0.0419218	-0.0540122	-0.0610076	-0.110094	0.0320012	-0.0601721	0.0637213	-0.051556	-0.132767	0.124174	-0.0639529	0.124382	-0.212024	-0.0650152	-0.0822148
FjDe_008	-0.0990625	0.0508021	-0.0220996	-0.103669	-0.0492781	-0.0452267	-0.173785	-0.0519295	-0.110223	-0.129039	-0.0645167	-0.0608793	-0.0547392	-0.161964	-0.0220005	0.0474446	-0.157063	-0.111656	-0.0984655	0.0509969	-0.0791727	-0.0779483	-0.0532298	-0.0558586	-0.0436327	-0.0513131	-0.0337207	-0.0559664	-0.0554928	-0.0223602	0.0506295	-0.0169029	0.0332633	0.0063449	-0.0648066	-0.0433217	-0.0164448	-0.0881131	-0.0488232	-0.111878	0.00161577	-0.0973196	-0.180314	0.0510743	-0.0574222	0.0509852	-0.208465	0.0131229	-0.0415146
FjDe_009	-0.0507598	0.0236347	-0.245965	-0.029219	-0.0758512	-0.0304993	-0.110329	-0.0490872	-0.0625143	-0.0418128	-0.093764	-0.0345639	-0.0625934	-0.161498	-0.0922513	-0.0361768	-0.0237822	-0.0895008	-0.106023	0.0235323	-0.0641482	-0.0450962	-0.014138	-0.103231	-0.0942731	0.0148172	-0.0689105	-0.103041	-0.0957338	-0.245631	0.0231649	0.0542785	0.0182781	-0.0341932	0.0952156	-0.0586041	-0.0459892	-0.00356098	0.0303806	-0.136372	0.130737	-0.0998255	-0.16618	0.0236098	-0.0626023	0.0232236	-0.157191	-0.152208	-0.0915608
FjDe_010	-0.111882	0.109591	-0.097018	-0.118271	-0.059423	-0.0324929	-0.202946	-0.0112658	-0.0796613	-0.101746	-0.0856553	-0.0903374	-0.0185324	-0.19261	-0.0259058	0.0768175	-0.073316	-0.0498967	-0.0830575	0.109191	-0.0765412	-0.0765052	-0.0517868	-0.0267828	-0.0615028	-0.075423	-0.044757	-0.0268907	-0.0374107	-0.0969815	0.109121	0.125972	-0.0030287	0.066619	-0.0110694	-0.0320735	-0.00519656	-0.0284333	0.0370037	-0.179071	0.0984364	-0.103602	-0.231462	0.109566	-0.0328033	0.109477	-0.256642	-0.0311915	-0.113462
FjDe_011	-0.102325	0.0169352	0.00672723	-0.162791	-0.131577	-0.0597804	-0.14793	-0.0323136	-0.107543	-0.117743	-0.0624313	-0.016899	-0.0918745	-0.149182	-0.0374456	0.0768657	-0.144875	-0.0115192	-0.181952	0.0168329	-0.110068	-0.0639778	-0.0674863	-0.0303001	-0.050461	-0.0982536	-0.0161847	-0.0307052	-0.0394425	0.00706088	0.0170597	-0.00768644	0.00177347	-0.0266306	-0.100753	-0.0284598	-0.0714076	-0.0640403	0.0216013	-0.0999876	0.0417334	-0.0931543	-0.154458	0.0172074	-0.055931	0.0174155	-0.268182	0.0452181	-0.0545826
FjDe_013	-0.0543264	-0.00489058	-0.0629359	-0.0601212	-0.104376	-0.0863602	-0.145094	-0.153974	-0.131152	-0.0171524	0.0149831	-0.0455587	-0.0444698	-0.168333	-0.0435237	-0.00587104	-0.14204	-0.0666232	-0.136925	-0.00439869	-0.126249	-0.10066	-0.0515771	-0.179593	-0.0874403	-0.0966064	-0.150919	-0.179107	-0.169422	-0.0631965	-0.00536034	0.00554869	0.00371779	-0.0303317	-0.0420579	0.0183506	-0.0361851	-0.0513994	0.0271111	-0.230265	-0.0130734	-0.0891301	-0.248783	-0.00461835	-0.0257597	-0.00500456	-0.235633	0.0171527	-0.0573923
FjDe_014	-0.0692292	0.160265	-0.00771687	-0.0901775	-0.0791672	-0.0599624	-0.162077	0.0266325	-0.0165073	-0.0781098	-0.0596421	-0.00846439	0.0169889	-0.138667	-0.0388161	0.0835175	-0.145057	-0.104702	-0.0103954	0.159866	-0.0231923	0.0237896	-0.0299333	-0.0245397	-0.0479689	-0.0835793	0.0353333	-0.0243504	0.0227721	-0.00797748	0.16039	0.0800809	-0.00791662	0.0364753	-0.0376475	-0.0283448	0.0523121	0.0136248	-0.0573193	-0.101952	0.0837433	-0.019649	-0.139487	0.16024	-0.0228349	0.160151	-0.184871	-0.0236001	-0.12043
FjDe_016	-0.134998	0.0594354	-0.0529841	-0.126531	-0.0685747	-0.0603636	-0.130982	-0.0899451	-0.157449	-0.0389932	-0.04073	-0.0290701	-0.10048	-0.158382	-0.0359489	-0.025929	-0.167446	-0.0542943	-0.0922092	0.059333	-0.158489	-0.0871426	-0.0802517	-0.124775	-0.130971	-0.0881402	-0.0432121	-0.124883	-0.141643	-0.0526505	0.0592627	0.0603666	-0.0234712	0.0280517	-0.00179924	-0.0652925	-0.0393069	-0.0566011	-0.00928882	-0.195354	0.0316421	-0.0922518	-0.217735	0.0597076	-0.020859	0.0596185	-0.219442	0.0437435	-0.159457
FjDe_017	-0.10767	0.00951093	-0.162631	-0.111385	-0.148212	-0.153966	-0.0769125	-0.0219103	-0.0650501	-0.0116647	-0.070747	-0.0727549	-0.0639407	-0.0820273	0.00326463	-0.0247477	-0.123478	-0.0807458	-0.146888	0.00940856	-0.0981794	-0.0298044	-0.049952	-0.0121716	-0.0965118	-0.0358531	-0.0577785	-0.0119823	-0.0994581	-0.162594	0.00963542	0.0255956	0.0225762	-0.0411859	-0.012503	-0.0430152	-0.0517934	0.0149992	0.0263592	-0.137422	0.0643189	-0.132668	-0.101863	0.00948603	-0.0820743	0.00939694	-0.190628	-0.122952	-0.0652753
FjDe_018	-0.132761	0.0967339	-0.0661971	-0.0823985	-0.0565319	-0.0720909	-0.140927	0.0257948	-0.0146709	-0.19037	-0.20518	-0.0410946	0.00902014	-0.143665	0.00729216	0.071389	-0.128662	-0.0288809	-0.0757096	0.0966315	-0.0754329	-0.0254797	0.00399278	-0.0583584	-0.0624745	-0.0963021	-0.0784125	-0.0584663	-0.0467019	-0.0655663	0.0968584	-0.00632918	0.0269008	0.0620818	-0.0138237	-0.0481986	-0.00646529	-0.024948	0.0811953	-0.138742	0.0335826	-0.0727809	-0.130519	0.096709	-0.0530881	0.096917	-0.206508	-0.0523677	-0.0847208
FjDe_019	-0.168975	0.11638	-0.0816123	-0.079689	-0.0695701	-0.0619532	-0.141189	-0.02171	0.00170652	-0.161216	-0.140074	0.00172699	0.00756992	-0.140658	-0.0161454	-0.0171192	-0.129221	-0.0740087	-0.0581437	0.116277	-0.0409309	-0.0468374	-0.0812471	-0.0788247	-0.138503	-0.0704166	-0.0133064	-0.0789326	-0.0799446	-0.0815758	0.116504	0.0575884	0.0260449	0.0948012	-0.00576591	-0.0743103	-0.0099954	0.0190621	0.0550836	-0.145541	0.12335	-0.149998	-0.16911	0.116355	-0.0800912	0.116266	-0.232025	-0.0862047	-0.0249629
FjDe_020	-0.0322434	0.133072	-0.0515494	-0.037741	-0.0858589	-0.0515007	-0.186299	0.128986	-0.0190392	-0.0521176	-0.00126309	0.0537772	-0.0414028	-0.176854	-0.0478848	0.0346339	-0.127979	-0.063259	-0.0123331	0.132672	-0.0723731	-0.0354935	0.0444905	0.0121491	0.0451738	-0.0629354	0.0066542	0.0123383	0.0243999	-0.0524042	0.132602	0.054076	-0.0190652	-0.016271	0.0486613	-0.0801997	0.00580542	0.00277329	0.0272068	-0.0712062	0.135585	0.0399185	-0.189262	0.133047	0.0230648	0.132661	-0.204636	0.0127915	-0.109294
FjDe_022	-0.125143	-0.0483717	-0.120679	-0.0973627	-0.0857582	-0.0665534	-0.127961	-0.0509717	-0.0207213	-0.0124991	-0.121201	-0.113404	0.0231743	-0.134859	0.0514561	0.185972	-0.130255	-0.0242348	-0.113553	-0.048177	-0.0761351	-0.00983992	-0.0181025	-0.0572778	-0.0554513	-0.0607548	0.000218117	-0.0570886	-0.056912	-0.119751	-0.0485444	0.0945859	0.0383809	-0.0628192	0.0166724	0.0369688	0.0368073	-0.0556599	0.0665282	-0.106166	-0.026842	-0.0764543	-0.0801156	-0.0483966	-0.0680524	-0.0487828	-0.162938	-0.124974	-0.0158953
FjDe_023	-0.13009	0.157939	-0.134837	-0.0963668	-0.0574266	-0.0759569	-0.135582	0.0159863	-0.101435	-0.112526	-0.119017	-0.0844784	-0.0827952	-0.148125	-0.0521364	-0.0602413	-0.0686455	-0.094252	-0.102454	0.158133	-0.081973	-0.0456876	0.0224113	-0.0865887	-0.0910019	-0.0493594	-0.0650451	-0.0866966	-0.0740408	-0.134503	0.158063	0.0287284	-0.0141059	0.0659412	0.0247994	-0.110004	-0.056683	0.00297857	0.120116	-0.179452	0.127471	-0.09804	-0.224712	0.158211	-0.0744846	0.158419	-0.192546	-0.0811923	-0.141178
FjDe_026	-0.0809134	0.0425069	-0.137955	-0.0566985	-0.0501451	-0.0612472	-0.0543159	-0.0432885	-0.0519616	-0.0300716	-0.0704349	-0.00915492	0.0044133	-0.0962744	-0.0201934	0.0299385	-0.0744375	-0.127974	-0.0621917	0.0427017	-0.042899	-0.0455371	-0.0454802	-0.0582112	-0.0970911	-0.0316784	-0.00754922	-0.0577249	-0.00168858	-0.137621	0.0423343	0.00510881	0.0335848	-0.0334457	0.0166303	0.0259331	-0.00156409	0.0643371	-0.0455305	-0.0714447	0.110388	-0.075605	-0.130075	0.0427791	-0.0820593	0.0429872	-0.126136	-0.0733165	-0.0367362
FjDe_027	-0.0644514	0.0637229	-0.0436454	-0.0794571	-0.0607216	-0.113719	-0.107976	-0.060996	-0.0551099	-0.0786803	-0.0655608	-0.000121061	-0.052812	-0.116359	-0.047409	-0.070073	-0.178015	-0.0666458	-0.109315	0.0636206	-0.0421846	-0.0997912	-0.0655647	-0.0102538	-0.0339802	-0.0470089	-0.0745797	-0.0103617	-0.0915978	-0.0433117	0.0635503	-0.043797	0.00607212	0.00648931	-0.0557484	-0.0205957	-0.0430417	-0.11887	0.0137177	-0.0585482	0.0796073	-0.0624114	-0.156399	0.063698	-0.0489582	0.0639061	-0.218423	0.0358489	-0.0208685
FjDe_029	-0.115061	-0.0177876	-0.2033	-0.0875775	-0.163922	-0.0793498	-0.143135	-0.0441577	-0.0593676	-0.125427	-0.109931	-0.126201	-0.0728174	-0.184796	-0.0561236	-0.00331752	-0.0363832	0.0206114	-0.147742	-0.01789	-0.0547619	-0.0817644	-0.0677425	-0.072154	-0.0640879	-0.119903	-0.0443708	-0.0728562	-0.169543	-0.202967	-0.0176631	0.00780508	-0.0198758	-0.0268868	-0.0192998	-0.104186	-0.100782	-0.0452804	0.128608	-0.210775	-0.0393412	-0.180469	-0.172245	-0.0178125	-0.120367	-0.0179016	-0.178111	-0.143713	-0.124664
FjDe_030	-0.0939068	-0.00227896	-0.118264	-0.0322539	-0.0812631	-0.0724578	-0.111284	0.01384	-0.055744	-0.113484	-0.0768915	0.00607876	-0.0668168	-0.172259	-0.0141707	0.0840957	-0.0707918	-0.0135001	-0.112326	-0.00238132	-0.111455	-0.125087	-0.0406459	-0.0239614	-0.00341601	-0.0755729	-0.0276736	-0.0246636	0.0489031	-0.117633	-0.00215447	-0.0679041	0.0318823	0.0120949	-0.0127049	-0.0140987	-0.0748741	-0.030366	0.0668635	-0.0826553	-0.0223469	-0.0639368	-0.147525	-0.00230386	-0.0742538	-0.00209582	-0.194098	-0.0500604	-0.0164514
FjDe_032	-0.147527	0.0127367	-0.118402	-0.0900342	-0.146472	-0.131724	-0.234432	-0.057311	-0.137889	-0.074401	-0.0452367	-0.139651	-0.0583379	-0.245787	-0.086213	0.0494913	-0.111636	-0.00502116	-0.208138	0.0126344	-0.162996	-0.0972947	-0.0755475	-0.104918	-0.0736756	-0.130085	-0.0860481	-0.105026	-0.182399	-0.118365	0.0125641	0.0451633	-0.0484796	-0.00705899	-0.041664	-0.0112652	-0.0360883	-0.0581365	0.110998	-0.239676	0.0818067	-0.141625	-0.300386	0.0127118	-0.0467588	0.0126227	-0.278323	-0.0163258	-0.160695
FjDe_034	-0.15491	0.0725045	-0.0907236	-0.110788	-0.102154	-0.0954289	-0.189818	-0.0129938	-0.20232	-0.0999085	-0.0454885	-0.158622	-0.161693	-0.215731	-0.0460556	0.0519137	-0.11991	-0.0593499	-0.182837	0.0724021	-0.148094	-0.0933867	-0.0181567	-0.104575	-0.0581797	-0.122017	-0.0681752	-0.10498	-0.144619	-0.0909842	0.0720347	0.0359978	-0.0852779	0.0215105	-0.0413215	-0.128585	-0.14598	-0.0833469	0.15888	-0.202192	0.0197527	-0.0628407	-0.278353	0.0724796	-0.0660267	0.0723905	-0.227766	0.0098667	-0.121429
FjDe_036	-0.0942864	0.184234	-0.180446	-0.0596719	-0.104819	-0.0600609	-0.194859	0.0125691	-0.0365132	-0.0960359	-0.101635	-0.0721479	-0.0033142	-0.203539	-0.0249497	0.0750995	-0.0785995	-0.0531003	-0.0452577	0.184429	-0.0592431	-0.0190951	-0.023495	-0.0614818	-0.065895	-0.00761341	0.023944	-0.0609955	0.0217822	-0.180409	0.184061	0.0562123	0.0231832	0.0750032	0.013954	-0.0495392	0.0635044	-0.00489556	0.0652954	-0.0987825	0.112466	-0.0866009	-0.180886	0.184209	-0.0588857	0.18412	-0.20458	-0.130367	-0.117557
FjDe_038	-0.0978862	0.0706974	-0.0539043	-0.0760482	-0.0344339	-0.0291941	-0.118829	0.0199629	-0.0142631	-0.060415	-0.0395703	0.0202241	-0.0407864	-0.118001	0.0130482	0.0263365	-0.109535	-0.0522432	-0.0253846	0.0702979	-0.00341767	-0.0354714	-0.0128328	-0.0558707	0.0196431	-0.0204241	0.130281	-0.0556815	0.0321473	-0.0535706	0.071119	0.0814338	-0.0502414	-0.0227857	-0.0359976	-0.0902798	-0.00576038	-0.0913937	0.00227034	-0.0141358	0.0515208	-0.0655392	-0.113472	0.0706725	-0.0437666	0.0708805	-0.137464	-0.0344295	-0.0623256
FjDe_039	-0.106426	0.000355337	-0.119492	-0.0296196	-0.034357	-0.0716063	-0.0875537	-0.100594	-0.025477	-0.0187404	-0.109912	-0.0224852	-0.0502176	-0.089103	0.0137194	-0.0181556	-0.0818253	-0.0411726	-0.102263	0.000252975	-0.0859419	-0.0692669	-0.0490053	-0.0486628	-0.115473	-0.0839323	-0.113583	-0.0487707	-0.157045	-0.119456	-0.000114421	0.0571463	-0.0100524	0.00343837	0.0288529	-0.034046	-0.0475783	-0.10855	0.116147	-0.0767526	0.0750707	-0.0996319	-0.13776	0.000330438	-0.0225937	0.000241356	-0.104406	-0.0126623	-0.0750251
FjDe_040	-0.0678471	-0.0193026	-0.0933928	-0.0864183	-0.0168741	-0.0351073	-0.0965151	-0.0266566	-0.0721734	-0.0279989	-0.0523174	-0.0483828	-0.0478881	-0.146793	0.0172373	-0.00691236	-0.0741476	-0.0572651	-0.0993397	-0.019405	-0.0473631	-0.0690173	0.0106696	-0.0980334	-0.0697626	-0.0495132	-0.067576	-0.097547	-0.0456705	-0.0936534	-0.0194752	0.036597	0.0365489	-0.0257276	0.056141	0.061284	-0.0312839	-0.0194597	0.0400347	-0.159698	-0.00252684	-0.0488708	-0.212089	-0.0193275	-0.0416573	-0.0191194	-0.17309	-0.00201337	-0.0786382
FjDe_041	-0.107133	-0.0152076	-0.0848408	-0.0728152	0.00861401	-0.0393318	-0.0597361	-0.0296926	-0.109082	-0.0761982	-0.0939798	-0.0638981	-0.0708316	-0.106151	-0.0199682	-0.00489722	-0.0947141	-0.017812	-0.0904907	-0.0153099	-0.102693	-0.0753217	-0.0440664	-0.057986	-0.104294	-0.0474981	-0.0723947	-0.0574997	-0.137547	-0.0848043	-0.0153802	0.0198932	0.0296502	-0.0210383	-0.0202853	0.0142732	-0.0524446	-0.0358664	0.0102573	-0.127971	0.100808	-0.0926131	-0.125987	-0.0152325	-0.0387508	-0.0150244	-0.160378	-0.00267236	-0.0935593
FjDe_043	-0.133653	0.114857	-0.079866	-0.0274312	-0.0375169	-0.0209863	-0.0788286	-0.100485	-0.0616179	-0.0123923	-0.10297	-0.0514952	-0.0465436	-0.121678	0.0352209	-0.0245839	-0.0739916	-0.0832562	-0.0807618	0.114755	-0.0549323	-0.0629188	-0.0705871	-0.120162	-0.109124	-0.0392549	-0.0579119	-0.119378	-0.159314	-0.0795324	0.114388	0.114303	-0.0212347	0.0733715	-0.0215501	-0.0128416	-0.0124089	-0.11587	0.0434591	-0.165782	0.0698309	-0.0926895	-0.159936	0.114833	-0.0409071	0.114446	-0.158077	0.00319381	-0.0487696
FjDe_044	-0.124717	0.0462434	-0.0845979	-0.0874286	-0.151888	-0.0904918	-0.199143	-0.00508534	-0.104085	-0.0952685	0.0530435	-0.0389937	-0.0747485	-0.206634	-0.0179426	-0.00792271	-0.150034	0.0475016	-0.150862	0.046141	-0.0985878	-0.0854782	-0.0150023	-0.0482351	-0.0380891	-0.0172454	-0.0376851	-0.048343	-0.0879814	-0.0848585	0.0457736	0.0394493	0.00166612	-0.0106931	0.0286864	-0.0232189	-0.0272431	-0.154474	0.0604175	-0.122379	-0.0582085	-0.0308651	-0.191409	0.0462185	-0.0518786	0.0461294	-0.248382	-0.0279823	-0.0701405
FjDe_045	-0.128071	0.13173	-0.103997	-0.0904857	-0.156728	-0.146437	-0.189126	-0.0437975	-0.097931	-0.0617789	-0.0222152	-0.0949393	-0.076617	-0.182653	-0.0652714	0.0291323	-0.154279	-0.0426135	-0.134011	0.132222	-0.10521	-0.0326755	0.00125391	-0.0670398	-0.0779898	-0.13529	0.0715716	-0.0665534	-0.0461723	-0.103663	0.132152	-0.00312552	-0.0637875	0.00734583	-0.0343902	-0.101152	-0.0258432	-0.0401662	0.0906386	-0.1706	0.12325	-0.0734399	-0.209322	0.132002	-0.0368109	0.13221	-0.197064	-0.0331192	-0.185214
FjDe_047	-0.157471	0.199194	-0.064463	-0.0970064	-0.105904	-0.0982868	-0.191784	0.0477334	-0.0818701	-0.137827	-0.0373526	-0.00875654	-0.0774923	-0.176397	-0.0180123	-0.0412706	-0.187839	-0.0749842	-0.161925	0.198794	-0.0710247	-0.0258255	-0.00645533	0.00933774	-0.0384559	-0.00186453	0.0641595	0.00922985	-0.0315971	-0.0647237	0.199318	0.0414595	0.00635043	0.0584676	-0.0254604	-0.0720174	-0.0056226	-0.0558978	0.12423	-0.117398	0.033831	-0.052625	-0.192073	0.199169	-0.0427374	0.199377	-0.259742	-0.0274578	-0.0615936
FjDe_050	-0.102007	0.142641	-0.126067	-0.0849233	-0.154137	-0.0900663	-0.204363	0.0408005	0.0398527	-0.114156	-0.104899	-0.00855846	-0.0395592	-0.188678	-0.0118717	-0.0181938	-0.124947	0.00484377	-0.129637	0.142538	-0.031606	-0.0710878	-0.0392383	-0.0522665	-0.0382578	-0.00731185	0.0120633	-0.0526715	-0.0382329	-0.126031	0.142468	0.100191	0.0136795	0.0857042	0.0142555	-0.0905382	0.0225054	-0.0334153	0.127102	-0.11304	0.01739	-0.094916	-0.170779	0.142616	-0.0544244	0.14223	-0.257761	-0.0875764	-0.0569386
FjDe_051	-0.0746649	0.0163686	-0.123981	-0.0492615	-0.0138868	-0.0350912	-0.068272	-0.0667526	-0.0617579	0.0501614	-0.0332852	-0.0397501	-0.0148911	-0.101614	0.0377551	-0.00986758	-0.0298597	-0.101818	-0.0440581	0.0162663	-0.0396217	-0.0184898	-0.0466598	-0.0406719	-0.0884655	-0.0257271	-0.0191283	-0.0404827	-0.101811	-0.124241	0.0164931	0.0892044	0.0157661	-0.0658236	-0.02377	0.0107885	-0.00512075	-0.0304374	0.0332169	-0.0955031	0.113963	-0.0934237	-0.145517	0.0166409	-0.0348074	0.0165518	-0.126722	-0.0593427	-0.138345
FjDe_052	-0.0376226	0.00230519	-0.149632	-0.0805582	-0.103717	-0.0883754	-0.0591596	-0.0909184	-0.0597765	-0.0310526	-0.106774	-0.0582704	-0.0375712	-0.0696226	-0.0354365	-0.0788994	-0.067099	-0.104293	-0.0807032	0.00249996	-0.0718099	-0.057809	-0.0663686	-0.0461187	-0.0606342	-0.0819824	-0.0765722	-0.0468208	-0.13192	-0.149298	0.00213256	0.0118531	0.00883368	-0.0359123	-0.00425815	-0.0472496	-0.0619704	0.0170044	-0.0390834	-0.152353	0.147142	-0.145519	-0.138484	0.00257742	-0.0901714	0.00248834	-0.144351	-0.0347797	-0.088823
FjDe_053	-0.110461	0.0450494	-0.11907	-0.0502934	-0.0728584	-0.0943599	-0.172704	0.00144591	-0.181343	-0.136872	0.0135202	-0.0850539	-0.134179	-0.16326	-0.106492	0.0214873	-0.125972	-0.0710574	-0.162752	0.0446499	-0.129197	-0.0768671	-0.083644	-0.18373	-0.0823664	-0.0754877	-0.0213487	-0.183838	-0.145035	-0.119628	0.0442825	0.0293415	-0.046771	-0.079632	-0.0337157	-0.0957233	-0.112227	-0.0617762	0.110626	-0.138727	0.042809	-0.116146	-0.206865	0.0450245	-0.0495071	0.0446382	-0.205007	-0.0256109	-0.058261
FjDe_054	-0.0430578	0.0340109	-0.13516	-0.0607376	-0.0479446	-0.0646921	-0.0996557	-0.0440593	0.00817856	-0.04867	-0.0848735	-0.0250791	0.00364254	-0.1327	0.00726284	0.111769	-0.0508439	-0.104677	-0.0686079	0.0339085	-0.0314875	-0.0492792	-0.0810147	0.0173795	-0.0678521	-0.0597848	-0.0407068	0.0172716	-0.0538622	-0.134826	0.0335411	0.0385076	0.0360824	-0.0258969	-0.0138531	0.00644339	0.0131157	-0.00893249	0.127518	-0.0653815	0.0715855	-0.121836	-0.121635	0.033986	-0.0783732	0.0335997	-0.138495	-0.0856752	0.0617332
FjDe_057	-0.106647	-0.0373034	-0.157448	-0.0809461	-0.0102134	-0.0709356	-0.110059	-0.0256413	-0.0785862	-0.0257951	-0.117561	-0.0925307	-0.0860935	-0.120225	-0.030179	0.000639737	-0.0766978	-0.082694	-0.137842	-0.0374057	-0.0817058	-0.046906	-0.0159479	-0.103555	-0.0461657	-0.0366128	-0.102216	-0.103366	-0.0713965	-0.157709	-0.037476	-0.0114135	0.0473694	-0.059179	0.0535908	-0.0396151	-0.105739	-0.0555852	0.0160914	-0.0876699	0.0546454	-0.0475584	-0.173933	-0.0373283	-0.0638179	-0.0374173	-0.159298	-0.0711199	-0.0912907
FjDe_058	-0.074816	0.0304796	-0.0914479	-0.099924	-0.214004	-0.111901	-0.121906	-0.0452135	-0.0414073	-0.111329	-0.0687943	-0.0431695	-0.0367324	-0.178423	-0.0458885	0.00394631	-0.0805223	0.00499649	-0.191287	0.0306744	-0.0885015	-0.0994592	-0.0551304	-0.06905	-0.0672235	-0.125415	-0.0923725	-0.069455	-0.124544	-0.0911142	0.0306041	0.0266568	-0.0146919	0.0127638	-0.0467998	-0.037497	-0.0854959	0.0344823	0.136763	-0.22639	0.0942014	-0.149732	-0.205984	0.0307519	-0.0893326	0.0306628	-0.249289	-0.0648421	-0.0719393
FjDe_059	-0.12546	0.137907	-0.178936	-0.0875775	-0.16422	-0.143529	-0.201669	-0.000777285	-0.0617446	-0.0814524	-0.0213869	-0.0320115	-0.0948048	-0.229662	-0.0745454	0.0920601	-0.0987798	-0.069715	-0.165867	0.138101	-0.152516	-0.0550231	0.0481368	-0.115832	-0.0952862	-0.0720655	-0.0268403	-0.11594	-0.0524751	-0.178899	0.137734	0.068716	0.0157794	0.0479891	0.00328178	-0.0798218	-0.0472994	0.0319725	0.131876	-0.202752	-0.0280504	-0.0372536	-0.223945	0.138179	-0.0695579	0.137793	-0.242291	-0.117566	-0.160616
FjDe_060	-0.0612323	0.154594	-0.0460716	-0.102088	-0.123464	-0.0730615	-0.228064	-0.0319269	-0.0361431	-0.131618	-0.0602618	-0.0254261	0.0374652	-0.195444	-0.0382473	0.00772485	-0.168853	-0.0408451	-0.0493445	0.154789	-0.068381	-0.0404152	-0.00648576	-0.0462553	-0.0459145	-0.0330932	-0.0532359	-0.0463632	-0.0607459	-0.045738	0.154422	0.0913463	0.0164223	0.015651	-0.0721396	-0.0328271	0.0730855	-0.0541455	0.00772595	-0.187253	0.0584621	-0.0336394	-0.194183	0.154569	-0.0097868	0.15448	-0.255018	-0.0583894	-0.0726177
FjDe_061	-0.016323	-0.0462199	-0.0380061	-0.0990736	-0.031015	-0.0534079	-0.066087	-0.0553567	-0.0123298	-0.0234209	-0.0581387	-0.00755531	-0.0138946	-0.0991317	-0.0254277	-0.0106538	-0.10671	-0.0654634	-0.0299881	-0.0460252	0.00148685	-0.0608737	-0.0361552	0.0230183	-0.0675616	0.0156787	0.0130665	0.0229104	-0.0523832	-0.0373753	-0.0460954	-0.0256784	0.00517465	-0.106128	-0.0616971	-0.0030713	0.00597805	-0.0594506	-0.0884999	-0.0145796	0.15418	-0.0757882	-0.119264	-0.0459477	-0.0436161	-0.0457397	-0.154844	-0.0357646	-0.014932
FjDe_063	-0.0978358	0.0832271	-0.127541	-0.0424226	-0.0857864	-0.081438	-0.079855	0.0206075	-0.0100529	-0.0862147	-0.136086	0.0205716	-0.0282568	-0.143801	-0.0142371	0.0480771	-0.0524363	-0.0123779	-0.0808968	0.0828276	-0.0639811	-0.0514658	-0.0787445	-0.00471462	-0.0355721	-0.124071	-0.0737946	-0.00482252	0.00605054	-0.127505	0.0833515	-0.0100308	0.0181481	0.0818532	0.0469511	-0.0507117	-0.043148	-0.00636514	0.0650144	-0.176019	0.0108649	-0.0761854	-0.158882	0.0832022	-0.0449047	0.0831131	-0.187331	-0.0525038	-0.118135
FjDe_064	-0.109541	0.0961839	-0.142217	-0.069875	-0.159591	-0.091657	-0.129592	-0.0300207	0.0480671	-0.105645	-0.0714292	0.0626468	0.0476908	-0.118959	-0.00989691	0.0209218	-0.126835	-0.0035809	-0.120234	0.0963786	0.00899524	-0.0741642	-0.0946089	-0.0119624	-0.0662928	-0.0279187	-0.0195372	-0.0120703	0.0285154	-0.141586	0.0963084	0.0763162	0.0349675	-0.0279032	-0.0206134	-0.0306238	0.019429	-0.0626388	0.0420189	-0.115522	0.0553171	-0.118197	-0.105219	0.0964561	-0.0646318	0.096367	-0.160706	-0.106698	-0.0496156
FjDe_082	-0.046646	-0.101501	-0.155684	-0.0476867	-0.0859995	-0.0216315	-0.121963	-0.0622067	-0.0893016	-0.0873191	-0.0459726	-0.111268	-0.0376807	-0.127375	0.00872578	0.0270652	-0.0232338	-0.0746904	-0.101017	-0.101604	-0.0481493	-0.0344455	-0.0222064	0.0571718	0.00105859	0.0201195	-0.0588542	0.0564696	-0.0821119	-0.155648	-0.101674	0.0714659	0.0497276	-0.0838593	0.0286133	0.0346477	-0.0216708	-0.0591695	-0.032359	-0.0588674	-0.00687861	-0.100763	-0.107692	-0.101229	-0.0893896	-0.101021	-0.165853	-0.0848065	-0.0315871
FjDe_086	-0.126819	0.166557	-0.0569873	-0.134991	-0.0693095	-0.0887311	-0.190845	-0.029769	-0.00991793	-0.122032	-0.0685033	0.0474479	-0.0337672	-0.169516	-0.0325239	-0.0195328	-0.195813	0.0121214	-0.0682825	0.166158	-0.0540409	-0.0623245	-0.0349319	-0.033698	-0.0737664	-0.0166733	-0.0109659	-0.0335088	-0.00153974	-0.0572479	0.166682	0.0132801	-0.0346054	-0.00893249	-0.0316524	-0.0963341	0.00036751	-0.106362	0.0274143	-0.116162	0.172934	-0.0415838	-0.169147	0.166533	-0.0141657	0.166741	-0.221662	-0.0283016	-0.10047
FjDe_087	-0.0875266	0.0406478	-0.158533	-0.0166628	-0.121829	-0.115103	-0.191368	-0.111704	-0.110869	-0.0874934	-0.0728883	-0.101935	-0.0625165	-0.196482	-0.0541422	0.00371502	-0.046584	-0.142907	-0.156754	0.0405454	-0.14489	-0.0982049	-0.0259462	-0.0963198	-0.150056	-0.0602789	-0.10538	-0.0964277	-0.111405	-0.158496	0.040178	0.0733715	0.0311314	-0.0186657	-0.00662188	0.00446365	-0.0720594	-0.0272542	0.0901799	-0.195126	0.00304939	-0.0801383	-0.233551	0.0406229	-0.0533144	0.0402367	-0.194255	-0.07369	-0.1622
FjDe_088	-0.0879637	0.0547699	-0.0909278	-0.00967171	-0.0747258	-0.0638406	-0.139808	0.0156233	-0.106552	-0.0472242	0.0413654	-0.0503747	-0.113762	-0.137494	-0.0150615	0.0163515	-0.104069	-0.13651	-0.0817213	0.0549646	-0.104918	-0.044565	0.014323	-0.0456511	-0.042339	-0.0063419	0.0504712	-0.0451648	-0.0280521	-0.0911884	0.0545972	0.0512442	0.0289116	-0.0137546	-0.0037906	-0.0473763	0.01575	-0.0116465	-0.0852647	-0.0734438	0.00469217	-0.0196645	-0.125834	0.0550421	-0.0332498	0.0546559	-0.214302	-0.064322	-0.0461635
FjDe_089	-0.149855	0.147979	-0.0743772	-0.116429	-0.0825396	-0.102853	-0.120286	-0.045079	-0.0873274	-0.0330506	-0.0365702	-0.0454121	-0.0386778	-0.13372	-0.0258466	0.0391417	-0.140704	-0.0129938	-0.126973	0.14758	-0.0586544	-0.0419794	-0.0389511	-0.101302	-0.0590666	-0.0492166	-0.00428858	-0.101113	-0.0536935	-0.0740436	0.148104	0.0591781	-0.0600178	-0.0218655	-0.0285406	-0.0293402	-0.0782305	-0.0854224	0.108076	-0.193274	0.111569	-0.0230214	-0.187428	0.147954	-0.0517602	0.148162	-0.148726	0.00600849	-0.13123
FjDe_092	-0.11453	-0.025576	-0.194449	-0.0213814	-0.117931	-0.0339525	-0.154191	-0.000543235	-0.0900347	-0.123113	-0.0927603	-0.108733	-0.0604012	-0.214572	-0.0214229	0.0670384	0.00544854	0.0285707	-0.152262	-0.0256784	-0.132672	-0.0601373	-0.0642401	-0.0576579	-0.0647452	-0.033205	-0.0946482	-0.0574687	-0.209124	-0.193819	-0.0260458	0.0374546	0.0371094	0.0182134	0.0534331	-0.0115458	-0.06727	-0.0117682	0.0765475	-0.247087	0.0310147	-0.115461	-0.254018	-0.0256009	-0.0829917	-0.0259871	-0.22928	-0.0914822	-0.0962025
FjPL_001	-0.0813223	-0.0393146	-0.133312	-0.0761235	-0.101363	-0.0785923	-0.190809	-0.136698	-0.169141	0.0238936	-0.130566	-0.110587	-0.0907789	-0.167994	-0.0728966	-0.00731407	-0.120901	-0.229406	-0.157087	-0.0391199	-0.150868	-0.038815	-0.0414321	-0.124285	-0.102254	-0.0442695	-0.0694633	-0.124393	-0.0820245	-0.132979	-0.0394873	-0.0306581	-0.0256551	-0.0727782	0.00166225	-0.0184505	-0.102402	-0.0537338	-0.0937768	-0.160694	-0.00679119	-0.0489754	-0.218433	-0.0393395	-0.05127	-0.0397257	-0.143184	-0.0648116	-0.0962733
FjPL_002	-0.124654	-4.52579e-05	-0.0301607	-0.107273	-0.118844	-0.133512	-0.172338	-0.0201757	-0.132546	-0.106199	-0.112096	-0.0157548	-0.0934044	-0.103766	-0.0196622	-0.067582	-0.104808	-0.0953531	-0.15169	-0.000444746	-0.134477	-0.110374	-0.023853	-0.111163	-0.0362432	-0.0647225	-0.0863508	-0.111568	-0.0344356	-0.0304213	-0.000812143	-0.0808238	-0.0262007	-0.0263777	-0.0684109	-0.0802041	-0.102056	-0.107465	0.00283803	-0.146086	-0.0308097	-0.00287211	-0.188969	-7.01568e-05	-0.105595	-0.000456366	-0.229302	-0.027325	-0.0504671
FjPL_003	-0.0520214	0.0541657	-0.0820239	-0.0940656	-0.151394	-0.0778155	-0.251834	-0.0426234	-0.133601	-0.127458	-0.0563991	-0.0777203	-0.136354	-0.192473	-0.103615	0.000296686	-0.0954627	-0.10651	-0.130757	0.0543604	-0.11295	-0.114103	-0.0370898	-0.0979553	-0.0304639	-0.0684513	-0.0137181	-0.0983604	0.00194776	-0.0819874	0.0542901	-0.0688049	-0.00705069	-0.0422887	-0.077785	-0.130285	-0.142331	-0.0241357	0.019611	-0.145061	-0.0232477	-0.0731572	-0.225085	0.0541408	-0.0799086	0.0540517	-0.217283	-0.090479	-0.0773717
FjPL_004	-0.0990409	-0.0412855	-0.0580303	-0.104539	-0.106602	-0.0879914	-0.159799	-0.0593361	-0.116738	-0.0892026	-0.143234	-0.0561037	-0.17238	-0.162833	-0.10042	-0.136752	-0.117227	-0.0343819	-0.155195	-0.041685	-0.0809339	-0.131409	-0.134027	-0.0971375	-0.0468795	-0.0827869	-0.0937187	-0.0984339	-0.0640879	-0.0588851	-0.041161	-0.0816549	-0.0540703	-0.091091	-0.118268	-0.0958915	-0.182517	-0.114536	-0.0149292	-0.118096	-0.0473885	-0.0916526	-0.167516	-0.0413104	-0.0612633	-0.0411024	-0.190913	-0.0667825	-0.0756626
FjPL_005	-0.0708028	-0.0504854	-0.0987255	-0.0869971	-0.111939	-0.0541079	-0.155033	-0.0302066	-0.0816659	-0.0823576	-0.153325	0.0170005	-0.102841	-0.168765	-0.1117	-0.124559	-0.0794804	-0.0483358	-0.134682	-0.0505877	-0.0945907	-0.14982	-0.0894466	-0.0873213	-0.00437932	-0.00790002	-0.099353	-0.0883206	-0.00881132	-0.0989861	-0.0503609	-0.103037	0.00685173	-0.0711725	-0.0320901	-0.0483402	-0.139125	-0.0913488	-0.130797	-0.135913	-0.067582	-0.0613346	-0.140763	-0.0505103	-0.0377792	-0.0505994	-0.196547	-0.09381	-0.043859
FjPL_006	-0.0688021	0.0792798	-0.0881081	-0.136399	-0.0445705	-0.00961804	-0.156598	-0.0409823	-0.093333	-0.033708	-0.141519	-0.0659769	-0.0645909	-0.11863	-0.0190757	-0.126718	-0.0869877	-0.120617	-0.063451	0.0791774	-0.0602031	0.0138173	-0.00603316	-0.0704642	-0.0650722	-0.00203661	-0.066154	-0.0708692	0.0496435	-0.0880716	0.0794042	-0.0187321	-6.13039e-05	0.00689267	0.0230963	-0.0543619	-0.0438269	-0.0590412	-0.104729	-0.0652759	0.00572907	0.0728874	-0.0671549	0.0792549	-0.0227049	0.0791658	-0.115511	-0.0656621	-0.03443
FjPL_007	-0.0654933	0.0166265	-0.0794511	-0.096841	-0.0596836	-0.0577121	-0.18835	-0.101556	-0.0900242	-0.00484631	-0.109686	0.0440003	-0.0948574	-0.142062	-0.107876	-0.0405109	-0.133596	-0.13157	-0.0749986	0.016227	-0.11008	-0.0687434	-0.0256031	-0.150945	-0.0448272	-0.0465652	-0.043532	-0.15135	-0.0150897	-0.0794145	0.0164538	-0.0433532	-0.0493439	-0.112512	-0.0954168	-0.108398	-0.116582	-0.0575152	-0.0758678	-0.174578	0.0191401	-0.0200728	-0.227563	0.0166016	-0.054457	0.0165125	-0.1434	-0.106031	-0.158886
FjPL_008	-0.0814247	0.038133	-0.0668583	-0.106533	-0.125829	-0.0567073	-0.247959	0.0227566	-0.0337539	-0.124772	-0.0638151	0.00370451	-0.0475008	-0.210882	-0.0507144	-0.0811038	-0.140317	-0.0449927	-0.0826104	0.0380306	-0.110561	-0.061499	0.00511434	-0.0768472	-0.0441196	-0.000991415	-0.0107346	-0.0772522	0.0194904	-0.0671189	0.0385546	-0.0179841	-0.010604	-0.0850627	-0.0290441	-0.0886747	-0.0451587	-0.106428	-0.0739716	-0.139107	0.00647714	0.00975327	-0.166836	0.0381081	-0.0284936	0.038019	-0.234802	-0.108889	-0.0494297
FjPL_009	-0.110943	0.142025	-0.0755773	-0.0585006	-0.143759	-0.0484901	-0.217755	-0.0513303	-0.0273195	-0.102293	-0.0600548	0.0238067	-0.0606768	-0.170278	-0.0921174	-0.109136	-0.0976328	-0.0712422	-0.0437892	0.14222	-0.079762	-0.037237	0.0400729	-0.110822	-0.0572955	0.0152482	-0.0357956	-0.11093	-0.0655901	-0.0764322	0.142149	0.0315337	0.0166292	0.0708263	-0.0648017	-0.0807546	-0.0149541	-0.0304656	0.00139611	-0.159413	-0.0381942	0.00489689	-0.201405	0.142	-0.0737592	0.141614	-0.224505	-0.107803	-0.0406182
FjPL_010	-0.0749244	0.0217545	-0.0737287	-0.14579	-0.0970446	-0.0846737	-0.175497	-0.015015	-0.138082	-0.112923	-0.172897	-0.0257475	-0.0956718	-0.143174	-0.0439171	-0.0864886	-0.112423	-0.0818729	-0.123056	0.021355	-0.0954439	-0.0582671	-0.0371141	-0.0691584	-0.0364308	-0.00697046	-0.0523688	-0.0692663	0.0669941	-0.073098	0.0221761	-0.0388194	-0.00856067	-0.0663803	0.0220251	-0.0515704	-0.129579	-0.0987388	-0.09243	-0.150731	-0.0238663	-0.00157405	-0.173409	0.0217296	-0.0225876	0.0216405	-0.189081	-0.0812925	-0.0200507
FjPL_011	-0.1139	0.0306163	-0.0458509	-0.152379	-0.121164	-0.136426	-0.319358	8.64294e-05	-0.197262	-0.16111	-0.0243858	-0.200807	-0.107312	-0.206811	-0.119736	-0.0274124	-0.170415	-0.0828163	-0.179562	0.0308111	-0.181663	-0.0657473	0.0635597	-0.162508	-0.0593615	-0.0114794	0.0316659	-0.162616	-0.0251671	-0.0455172	0.0301466	-0.0314433	-0.00980119	-0.0881225	-0.0187332	-0.0795523	-0.0621834	-0.047388	-0.0538556	-0.173959	-0.00995335	0.0334349	-0.23972	0.0305914	-0.0440327	0.0305023	-0.264306	-0.0890698	-0.0735854
FjPL_012	-0.0674769	0.121906	-0.0731151	-0.152307	-0.0771178	-0.0864371	-0.249462	-0.0524336	-0.0943848	-0.0519931	-0.0433305	-0.0688115	-0.122988	-0.17673	-0.139572	-0.0552709	-0.164401	-0.159701	-0.119174	0.1221	-0.123652	-0.0567621	0.00361156	-0.12797	-0.0771178	-0.0238873	-0.0238253	-0.128078	0.0170962	-0.0736729	0.12203	0.017654	-0.0204264	0.0340678	-0.0608538	-0.129398	-0.0552781	-0.0146327	0.0136635	-0.154871	0.0551887	0.0121131	-0.236677	0.121881	-0.029105	0.121494	-0.238681	-0.064634	-0.0607376
FjPL_013	-0.128486	-0.0279442	-0.140067	-0.0546507	-0.125647	-0.0568224	-0.144972	-0.101557	-0.17233	-0.035452	-0.101962	-0.0932738	-0.121006	-0.112054	-0.0633088	-0.0574488	-0.0628817	-0.10067	-0.143934	-0.0277494	-0.151976	-0.0969721	-0.100481	-0.132228	-0.0760272	-0.0670686	-0.133563	-0.132336	-0.102447	-0.14003	-0.0281168	-0.0380066	-0.0451858	-0.00851917	0.00322756	-0.0590771	-0.0901399	-0.0765329	-0.0194155	-0.157346	-0.00255174	-0.0952474	-0.15358	-0.0279691	-0.0648581	-0.0280581	-0.113986	-0.0406647	-0.0691551
FjPL_014	-0.113209	0.0467574	-0.0109908	-0.119004	-0.102051	-0.141678	-0.220022	-0.0622138	-0.0836634	-0.144672	-0.117587	0.0144088	-0.104838	-0.19691	-0.0753682	-0.148841	-0.150114	-0.105004	-0.161935	0.0463579	-0.162847	-0.13399	-0.0578687	-0.121706	-0.0138049	-0.0381245	-0.0104297	-0.122111	0.00493894	-0.0109543	0.0468819	0.02273	-0.019213	-0.0327607	-0.082222	-0.11422	-0.132209	-0.101963	-0.0781237	-0.171188	-0.0621513	-0.0374821	-0.199809	0.0467325	-0.0537416	0.0466434	-0.22588	-0.0357879	-0.108847
FjPL_015	-0.118379	0.0620896	-0.0556782	-0.128631	-0.177343	-0.106438	-0.226083	-0.0602524	-0.109038	-0.0883361	-0.104038	-0.0605855	-0.051177	-0.171178	-0.116787	-0.107659	-0.210252	-0.13543	-0.104411	0.0622843	-0.124042	-0.0565585	-0.00985264	-0.116179	-0.0887992	-0.0213067	-0.00638838	-0.116881	-0.026972	-0.0556417	0.0622141	-0.0267114	-0.0163601	-0.0575406	-0.03896	-0.0932423	-0.00515727	-0.10119	-0.0892358	-0.146942	-0.0337456	-0.0447315	-0.160112	0.0620647	-0.0559399	0.0619756	-0.194503	-0.124153	-0.109263
FjPL_016	-0.0971885	-0.0905388	-0.0490468	-0.08367	0.0161811	-0.060586	-0.149627	-0.123446	-0.133902	-0.0106915	-0.182385	-0.149926	-0.064156	-0.0783798	-0.035577	-0.168475	-0.0921982	-0.076207	-0.124818	-0.0906412	-0.118896	-0.0294254	0.030354	-0.165704	-0.0783052	-0.091631	-0.158125	-0.165515	-0.139785	-0.0490103	-0.0910086	0.0592528	-0.0334988	-0.0812161	-0.0596642	-0.0714574	-0.069242	-0.0764339	-0.11202	-0.108221	0.0334996	0.0795619	-0.141299	-0.0905637	-0.0605993	-0.0906528	-0.108539	-0.0372973	-0.135315
FjPL_017	-0.111126	0.0604285	-0.0650645	-0.101471	-0.0693642	-0.0968083	-0.162673	-0.0482456	-0.124366	-0.0617701	-0.115504	-0.0720517	-0.137222	-0.15204	-0.0501091	-0.137547	-0.0957366	-0.143925	-0.107261	0.0603262	-0.113818	-0.0493057	-0.0866867	-0.112491	-0.0399487	-0.0829872	-0.00983217	-0.112896	-0.0137767	-0.0644337	0.0602559	-0.0595707	-0.0649671	0.0183484	-0.0626084	-0.111542	-0.12656	-0.0315407	-0.0448422	-0.100469	0.0216417	-0.0395586	-0.187623	0.0604036	-0.0890963	0.0603146	-0.149218	-0.0726282	-0.0452588
FjPL_018	-0.124541	0.0580073	-0.0942271	-0.151432	-0.16746	-0.203818	-0.248884	-0.0233312	-0.0837043	-0.0719167	0.00657065	0.0012943	-0.0828921	-0.187442	-0.0902655	-0.0439962	-0.215523	-0.178436	-0.142366	0.0579049	-0.130501	-0.0894621	-0.0623666	-0.0685608	-0.0628717	-0.0170694	0.0736161	-0.069263	0.0349078	-0.0941906	0.0581318	-0.0462443	-0.045401	-0.00695165	-0.0489848	-0.110695	-0.0567798	-0.012866	-0.0674681	-0.178658	-0.00128135	-0.0601046	-0.229265	0.0579824	-0.0772555	0.0578933	-0.247908	-0.11011	-0.107403
FjPL_019	-0.0961001	0.0507932	-0.0782653	-0.0724794	-0.0798909	-0.156361	-0.16904	-0.086405	-0.0980494	-0.0678399	-0.143858	0.0368665	-0.100803	-0.165835	-0.100451	-0.145994	-0.120822	-0.059371	-0.199794	0.0506909	-0.121076	-0.0874652	-0.118012	-0.131932	-0.0617662	-0.0337915	-0.113954	-0.132337	-0.141965	-0.0782288	0.0509177	-0.0876278	-0.0636087	-0.031399	-0.120972	-0.0813627	-0.106483	-0.00760068	-0.00545163	-0.175175	0.110949	-0.0554336	-0.225486	0.0507683	-0.0503	0.0506793	-0.209068	-0.114056	-0.0644022
FjPL_020	-0.0665462	0.0399379	-0.0819896	-0.0770951	-0.0963917	-0.0911519	-0.138892	-0.0627937	-0.00758463	-0.0222412	-0.177592	-0.0221234	-0.0142005	-0.088444	-0.0602004	-0.145558	-0.123061	-0.147479	-0.046636	0.0398355	-0.0234806	-0.0620711	-0.0658767	-0.0197768	-0.0435032	-0.0294934	-0.0487447	-0.0201818	-0.0200053	-0.0810617	0.0400624	-0.0800614	-0.0174158	-0.053248	-0.0278335	-0.0904353	-0.0231492	-0.0416319	-0.131295	-0.0368729	0.106631	-0.0356849	-0.0937203	0.039913	-0.046299	0.0398239	-0.100181	-0.0684574	-0.0283116
FjPL_022	-0.0485964	0.00351362	-0.0699823	-0.0959889	-0.0867614	-0.0645853	-0.149763	-0.0715852	-0.136712	-0.0545057	-0.137952	-0.0416114	-0.102028	-0.138833	-0.114452	-0.0708571	-0.0816383	-0.130421	-0.0581017	0.00341126	-0.0821894	-0.0886902	-0.0681315	-0.106118	-0.0187194	-0.0941447	-0.0379258	-0.106226	0.00507561	-0.0702429	0.00393524	-0.149764	-0.0698849	-0.0522344	-0.0630693	-0.0870447	-0.0996855	-0.0444809	-0.080364	-0.136288	0.078229	-0.0554701	-0.183033	0.00348872	-0.0619245	0.00369676	-0.15681	-0.0716035	-0.0709755
FjPL_023	-0.196485	0.0630191	-0.0693078	-0.107497	-0.0617225	-0.145918	-0.215942	-0.0346613	-0.137226	-0.0880008	-0.0401175	-0.0849117	-0.114724	-0.150044	-0.0784197	-0.0493837	-0.150194	-0.110136	-0.159342	0.0629168	-0.12341	-0.0689996	-0.0127857	-0.121489	-0.0361696	-0.0691059	0.064663	-0.121597	-0.0403045	-0.0698655	0.0628465	-0.0177594	-0.0929805	-0.0277898	-0.0722	-0.156195	-0.0681099	-0.092238	-0.0104591	-0.14215	-0.0411356	0.0111664	-0.227522	0.0629942	-0.091854	0.0629052	-0.176935	-0.096779	-0.163004
FjPL_024	-0.196662	0.0628421	-0.0691877	-0.107377	-0.0616024	-0.145798	-0.215525	-0.0348384	-0.137106	-0.0878807	-0.0399974	-0.0847916	-0.114604	-0.149924	-0.0782996	-0.0492637	-0.150371	-0.110313	-0.159221	0.0627397	-0.12329	-0.0688795	-0.0126657	-0.121369	-0.0363467	-0.0689858	0.0647831	-0.121476	-0.0401844	-0.0697455	0.0626694	-0.0176393	-0.0928605	-0.0279668	-0.0720799	-0.156075	-0.0679898	-0.0924151	-0.0106361	-0.14203	-0.0413126	0.0112865	-0.227402	0.0628172	-0.0917339	0.0627281	-0.176814	-0.0969561	-0.163182
FjPL_025	-0.0959286	0.0545303	-0.06918	-0.117471	0.0263547	-0.0646744	-0.194124	-0.0666232	-0.14007	-0.0542977	-0.17132	-0.089835	-0.0426915	-0.089005	-0.0776976	-0.114327	-0.13729	-0.124864	-0.0385804	0.0544279	-0.107534	-0.0635235	0.00784381	-0.0969965	-0.0497096	-0.0716522	-0.0573281	-0.0968072	-0.0547359	-0.0691435	0.0540605	0.0343655	-0.03937	-0.0410327	-0.0634555	-0.0930763	-0.0614453	-0.127468	-0.0551973	-0.0760604	0.118549	0.0133741	-0.151924	0.0545054	-0.0358664	0.0544163	-0.160762	-0.0497052	-0.122765
FjPL_027	-0.0115723	-0.0132422	-0.0950577	-0.064016	-0.0892551	-0.0168647	-0.115413	-0.027133	0.0025232	-0.0685874	-0.109248	0.0144287	-0.0468789	-0.0976494	-0.0533609	-0.147038	-0.0116332	-0.158467	-0.0365282	-0.0133446	0.00623756	-0.0377012	-0.0260563	-0.0471069	-0.0512229	-0.0214655	-0.029723	-0.0475119	0.0296204	-0.0953183	-0.0131177	-0.0105282	-0.0260269	-0.0404661	-0.0521923	-0.08627	-0.0834603	0.0629621	-0.0932572	-0.0573691	0.0439427	-0.00626389	-0.105897	-0.0132671	-0.094428	-0.0130591	-0.149202	-0.1255	-0.0131526
FjPL_029	-0.0528386	-0.0512401	-0.0590711	-0.0761639	-0.0508915	-0.029904	-0.12875	-0.136441	-0.202757	-0.0132876	-0.163588	-0.13618	-0.142222	-0.103558	-0.061349	-0.119668	-0.0407173	-0.13912	-0.0962163	-0.0516396	-0.137537	-0.0724307	-0.0578145	-0.101744	-0.0529714	-0.0431214	-0.0911939	-0.102446	-0.0481925	-0.0587374	-0.0511156	-0.0823985	-0.0447116	-0.0567737	-0.0771166	-0.049392	-0.136315	-0.076653	-0.095897	-0.0754595	-0.0350586	-0.0115779	-0.128147	-0.051265	-0.0872627	-0.0510569	-0.10341	-0.0511842	-0.0591729
FjPL_030	-0.127407	0.0417704	0.00927798	-0.154001	-0.089508	-0.0961532	-0.142408	-0.0778974	-0.0538866	-0.0435845	-0.079788	0.00050805	-0.0893237	-0.133855	-0.0699557	-0.0465652	-0.113503	-0.0547259	-0.102149	0.041371	-0.0893929	-0.0168581	-0.0572103	-0.129961	-0.0785143	-0.0894632	-0.000560388	-0.130366	-0.0609589	0.00961163	0.0418949	0.0132861	-0.059558	0.0109811	-0.104442	-0.0987051	-0.102135	-0.0362338	-0.0578549	-0.142006	0.0677571	-0.0112708	-0.185483	0.0417455	-0.0658596	0.0416565	-0.187487	-0.031861	-0.0766934
FjPL_031	-0.161982	0.0814775	-0.0915558	-0.1033	-0.121111	-0.09121	-0.222145	-0.0655259	-0.1155	-0.121242	-0.103963	-0.0608079	-0.11439	-0.217455	-0.138997	-0.0627179	-0.112126	0.0108311	-0.160791	0.081078	-0.106734	-0.130171	-0.115555	-0.181472	-0.0153343	-0.0390596	0.0168622	-0.18158	-0.0209548	-0.0912221	0.0818991	-0.0376304	-0.0641228	-0.0354786	-0.105442	-0.10743	-0.144138	-0.104978	0.0047309	-0.192328	-0.0393163	-0.12399	-0.223326	0.0814526	-0.0540824	0.0816606	-0.208393	-0.106251	-0.138901
FjPL_032	-0.186922	0.0173164	-0.142346	-0.0456395	-0.0637476	-0.0216641	-0.182312	-0.0515427	-0.0884429	-0.064473	-0.0617529	-0.0652465	-0.0790139	-0.121465	-0.024585	-0.0178336	-0.0841774	-0.0726432	-0.107884	0.016917	-0.0966136	-0.0398264	-0.0590827	-0.136587	-0.0542396	0.00731042	-0.00896956	-0.136695	-0.0583744	-0.142012	0.0171438	0.0987689	-0.0272608	0.0272334	0.0193698	-0.117217	-0.0600327	-0.100206	-0.0549733	-0.135262	-0.105854	-0.0369133	-0.150808	0.0172915	-0.0822912	0.0169053	-0.154595	-0.103855	-0.095502
FjPL_033	-0.0833746	0.00409349	-0.049495	-0.148298	-0.0838045	-0.0289445	-0.227625	-0.0100944	-0.12603	-0.163863	-0.0838897	-0.120067	-0.0705467	-0.177177	-0.0493959	-0.133565	-0.0822469	-0.0320862	-0.0515793	0.00428825	-0.118156	-0.0554264	0.0307972	-0.114452	-0.0133855	-0.0276028	-0.0260552	-0.114857	-0.101904	-0.0494584	0.00362373	0.0754437	-0.00482861	-0.0219419	-0.0283199	-0.0722027	-0.0521597	-0.0590545	-0.032541	-0.125903	-0.0655946	0.0354362	-0.1673	0.00406859	-0.0750124	0.00397951	-0.236454	-0.0558702	-0.00918757
FjPL_034	-0.0309392	-0.0391459	-0.04252	-0.0471334	-0.0925772	-0.0291006	-0.187669	-0.0714585	-0.0923138	-0.0686411	-0.0831543	-0.044456	-0.0986326	-0.138706	-0.0929324	-0.120053	-0.0476392	-0.0958273	-0.0939273	-0.0395454	-0.0927592	-0.104905	-0.0466117	-0.0744962	-0.0177013	-0.00963409	-0.0425532	-0.0751983	-0.0628396	-0.0430777	-0.0390214	-0.010879	-0.0352915	-0.0324973	-0.0596742	-0.102369	-0.125706	-0.0553478	-0.101036	-0.074359	-0.0387121	-0.00215779	-0.176072	-0.0391708	-0.0665518	-0.0392599	-0.164409	-0.0468153	-0.0702545
FjPL_035	-0.0899064	-0.0401734	-0.07534	-0.0594517	-0.137877	-0.0458758	-0.157201	-0.0305912	-0.115032	-0.102352	-0.0176255	-0.0541001	-0.123133	-0.148945	-0.0752409	-0.0188694	-0.0347017	-0.0793243	-0.164482	-0.0399786	-0.124391	-0.0878082	-0.0544731	-0.102265	-0.0748857	-0.0837547	-0.103897	-0.102967	-0.0715924	-0.0758977	-0.0406431	-0.029437	-0.00838914	0.0241177	-0.0342574	-0.0344627	-0.122871	0.010181	0.0408542	-0.193346	-0.0860913	-0.0254698	-0.19879	-0.0401983	-0.0539115	-0.0405845	-0.193366	-0.0282324	-0.0183935
FjPL_037	-0.0465657	-0.0307052	0.000684555	-0.195278	-0.104044	-0.0824622	-0.221717	-0.0136948	-0.144487	-0.0500981	-0.0607487	-0.0238331	-0.110099	-0.164732	-0.103508	-0.0391138	-0.139033	-0.0532171	-0.177596	-0.0308075	-0.147606	-0.0887394	-0.0286629	-0.108247	-0.0279796	-0.0499221	-0.0350038	-0.108652	0.0766338	0.000126821	-0.0308778	-0.0716688	0.0114785	-0.0903158	-0.0761921	-0.0493588	-0.136876	-0.0237313	-0.150238	-0.114647	-0.00858114	0.0273789	-0.17714	-0.0307301	-0.0138392	-0.0311163	-0.202914	-0.0160901	-0.081127
FjPL_039	-0.11576	0.076594	-0.0783146	-0.126011	-0.0603298	-0.0815343	-0.202962	-0.0350514	-0.18278	-0.10087	-0.178077	-0.111152	-0.116302	-0.153999	-0.0473144	-0.102959	-0.125626	-0.0546662	-0.122294	0.0761945	-0.162129	-0.0827604	-0.0556649	-0.0995942	-0.0487419	-0.0484	-0.0569547	-0.0997021	-0.0258383	-0.0785752	0.0767185	0.0124545	-0.0428591	0.0315425	-0.0321808	-0.103102	-0.105344	-0.094708	-0.0144147	-0.1467	0.00155768	-0.0284443	-0.158087	0.0765691	-0.0366814	0.0767771	-0.203769	-0.0386352	-0.0576175
FjPL_040	-0.0880345	-0.106046	-0.0574233	-0.125622	-0.0459754	-0.112937	-0.166026	-0.0774481	-0.105732	-0.037787	-0.0719106	-0.0783754	-0.0588647	-0.0959673	-0.0314743	-0.0437389	-0.10206	-0.10152	-0.0981341	-0.106446	-0.110337	-0.0386933	0.00682406	-0.141694	-0.0254736	-0.0393938	0.0186079	-0.141802	-0.0269344	-0.0567925	-0.106516	0.0437452	-0.00354604	-0.112174	-0.0142608	-0.0617092	-0.0770242	-0.0446983	-0.177742	-0.133237	-0.0280626	0.067917	-0.149972	-0.106071	-0.0960143	-0.10616	-0.134446	-0.0450796	-0.112196
FjPL_041	-0.128408	-0.104822	-0.0986885	-0.0732922	-0.0711957	-0.0276266	-0.158265	-0.0162046	-0.148779	-0.123027	-0.103965	-0.0934935	-0.0906218	-0.139015	-0.114634	-0.0454862	-0.0981623	-0.119312	-0.111172	-0.104925	-0.134369	-0.0243958	-0.0210704	-0.160674	-0.0533681	-0.0672882	-0.0199832	-0.160782	-0.090484	-0.098652	-0.105589	-0.0370378	-0.0480796	-0.105008	-0.0115513	-0.0411721	-0.139683	0.00198594	-0.102533	-0.106757	0.0097079	-0.0396073	-0.17549	-0.104847	-0.119749	-0.105234	-0.14481	-0.10031	-0.119589
FjPL_042	-0.031451	-0.0182646	-0.015399	-0.0654728	-0.0196988	0.0027744	-0.108551	-0.0984146	-0.000419294	-0.0433029	-0.221236	0.0307995	-0.00852083	-0.0741476	-0.0259965	-0.156815	-0.0962855	-0.116247	-0.0320425	-0.0180698	-0.0424624	-0.0168736	-0.0266218	-0.053912	-0.0663476	-0.0324304	-0.0475219	-0.054317	0.0329175	-0.0150654	-0.017843	-0.0497202	0.00579436	-0.0639103	-0.0667228	-0.0458321	-0.0670896	0.0124794	-0.207919	0.0312034	0.0493198	0.0460591	-0.0455515	-0.0182895	-0.0528015	-0.0183786	-0.0888562	-0.09873	-0.00777553
FjPL_043	-0.119184	0.0678213	-0.106103	-0.0824898	-0.0634571	-0.114077	-0.139235	-0.083639	-0.0664621	-0.0106998	-0.0578969	0.0158623	-0.0914999	-0.124443	-0.0275629	-0.0805339	-0.119542	-0.132075	-0.0968969	0.0680161	-0.0942432	-0.0386446	-0.0454215	-0.0560727	-0.147247	-0.0387508	0.0186566	-0.0564777	0.0132264	-0.105473	0.0679458	-0.028705	-0.028456	-0.0170451	-0.0204518	-0.043833	-0.0419146	-0.0060232	-0.0190276	-0.0921849	-0.0199915	0.00408353	-0.114863	0.0677964	-0.0855662	0.0677073	-0.123107	-0.143083	-0.075304
FjPL_044	-0.133336	0.00553541	-0.087868	-0.103178	-0.118612	-0.109212	-0.248764	-0.0781801	-0.203624	-0.0893276	-0.00103513	-0.101689	-0.132987	-0.224761	-0.136201	-0.109244	-0.131316	-0.0764018	-0.162748	0.00513592	-0.210606	-0.102119	0.0188685	-0.208091	-0.0253143	-0.0540907	-0.0564058	-0.208199	-0.115616	-0.0881286	0.00506565	-0.0407765	-0.0262654	-0.0781425	-0.064613	-0.0793775	-0.110737	-0.1209	-0.0700227	-0.217164	-0.0454337	-0.00709662	-0.296296	0.00551051	-0.0899124	0.00542143	-0.249275	-0.0639363	-0.139967
FjPL_045	-0.0894787	0.0155199	-0.0285605	-0.151133	-0.107439	-0.107845	-0.153802	-0.111279	-0.0955877	-0.0855828	-0.12862	-0.0299023	-0.058526	-0.128313	-0.0911552	-0.0576623	-0.139754	-0.0396759	-0.0918529	0.0154175	-0.095736	-0.0769811	-0.0864321	-0.150863	-0.0943655	-0.145724	-0.0912874	-0.151565	-0.0337268	-0.0282269	0.0156443	-0.059019	-0.0572844	-0.0149724	-0.100683	-0.0943516	-0.119769	-0.0491137	-0.0591469	-0.154292	-0.0425803	-0.00929436	-0.146365	0.015495	-0.0546723	0.0154059	-0.145992	-0.040284	-0.0666945
FjPL_046	-0.15064	0.000710561	-0.0968526	-0.140093	-0.110958	-0.0896729	-0.196541	-0.0678515	-0.136247	-0.0608743	-0.152343	-0.0904691	-0.0462968	-0.166298	-0.107747	-0.0270113	-0.171797	-0.114505	-0.101017	0.000608199	-0.12867	-0.0558381	-0.0400334	-0.119024	-0.0646058	-0.078823	-0.109068	-0.119132	-0.090728	-0.0974103	0.000835055	-0.054218	-0.0411926	-0.0737564	-0.0554729	-0.0705345	-0.0882265	-0.0939328	-0.0917837	-0.189008	0.0430392	-0.0769922	-0.189699	0.000685662	-0.0668074	0.000596579	-0.181303	-0.141854	-0.11597
FjPL_047	-0.111802	0.0496507	-0.0800021	-0.0762961	-0.142242	-0.069554	-0.200787	-0.0566465	-0.139898	-0.14059	-0.13995	0.014925	-0.132252	-0.213032	-0.0727721	-0.104944	-0.10384	-0.106271	-0.134084	0.0495483	-0.140641	-0.134068	-0.0983559	-0.094745	-0.0667714	-0.0462249	-0.0963773	-0.0957443	-0.0824942	-0.080857	0.0497752	-0.130665	-0.0436553	-0.00995999	-0.051696	-0.0804254	-0.0990088	-0.0901559	-0.0838471	-0.175723	-0.106501	-0.0696498	-0.205235	0.0496258	-0.0502541	0.0495367	-0.202782	-0.0848917	-0.0322666
FjPL_048	-0.107878	0.110622	-0.0748901	-0.0940628	-0.13713	-0.0451288	-0.184681	-0.0663908	-0.11161	-0.053471	-0.17911	-0.0150239	-0.1209	-0.166323	-0.0712256	-0.124791	-0.100511	-0.156127	-0.120949	0.110817	-0.154248	-0.0407095	-0.0358985	-0.129151	-0.0738416	-0.0868704	-0.122464	-0.129259	-0.0788679	-0.0745565	0.11045	-0.0414665	-0.0492399	0.0147624	-0.0213283	-0.115723	-0.0695325	0.000825649	-0.00534484	-0.179822	0.0866919	-0.0785027	-0.19626	0.110598	-0.03088	0.110211	-0.162609	-0.121972	-0.100842
FjPL_050	-0.101464	0.0412697	-0.159396	-0.0418908	-0.111402	-0.132903	-0.145582	-0.113162	-0.149765	-0.00902434	-0.0609755	-0.0867536	-0.139445	-0.125144	-0.106112	-0.0954975	-0.0890454	-0.15625	-0.119883	0.0414645	-0.110395	-0.0758927	-0.0110622	-0.0897553	-0.113779	-0.050149	-0.0200772	-0.0901603	-0.0561114	-0.159063	0.0413942	-0.0457485	-0.0496593	-0.0409226	-0.0556201	-0.116736	-0.0981789	-0.0563449	-0.0224033	-0.0810014	-0.00940225	-0.0444554	-0.136957	0.0412448	-0.0708172	0.0411557	-0.116974	-0.163989	-0.097993
FjPL_051	-0.16163	0.133232	-0.0341556	-0.0970059	-0.148986	-0.179402	-0.255666	-0.0125827	-0.157637	-0.223399	-0.0952917	-0.0836318	-0.150882	-0.218886	-0.115469	-0.115552	-0.143566	-0.0512135	-0.211842	0.13313	-0.189875	-0.12358	-0.131248	-0.124369	-0.065791	-0.0972416	-0.0659813	-0.124774	-0.0464529	-0.0344162	0.133357	-0.06194	-0.061691	0.103631	-0.0955816	-0.11302	-0.131307	-0.0814502	0.103432	-0.204158	-0.028565	-0.131957	-0.282102	0.133207	-0.0673983	0.133415	-0.292723	-0.0500389	-0.0904143
FjPL_052	-0.0149337	-0.0590926	-0.0345368	-0.062029	-0.116684	-0.0677663	-0.0899534	-0.0774403	-0.0935416	0.0216461	-0.180057	0.00839324	-0.101049	-0.0864515	-0.0507797	-0.168821	-0.0987842	-0.0872499	-0.0939665	-0.059195	-0.0645715	-0.0966252	0.00267204	-0.0706728	0.0289082	-0.0741498	-0.0880528	-0.071375	0.0125912	-0.0347974	-0.0589681	-0.0724235	0.0098324	-0.108304	-0.0380232	-0.0729923	-0.140007	0.00552379	-0.157827	-0.129961	0.0153256	-0.0122994	-0.103613	-0.0591175	-0.0624313	-0.0592066	-0.107103	-0.0857781	-0.0233478
FjPL_053	-0.142512	0.0444938	-0.12438	-0.12929	-0.0579633	-0.158203	-0.154243	-0.0941901	-0.154563	-0.0325416	-0.145701	-0.0796668	-0.111262	-0.127566	-0.0562387	-0.125849	-0.164857	-0.0564594	-0.192723	0.0446886	-0.149957	-0.100896	-0.0072438	-0.123078	-0.157798	-0.0709921	-0.156503	-0.122591	-0.0932965	-0.124046	0.0443212	-0.0217255	-0.0259334	-0.0168996	-0.0425908	-0.0612179	-0.067322	-0.0813478	-0.0197735	-0.179097	0.0217518	0.0220566	-0.153047	0.0444689	-0.0402575	0.0443798	-0.163667	-0.0671698	-0.127453
FjPL_054	-0.090619	0.0639996	-0.0285124	-0.161782	-0.053611	-0.121761	-0.202185	-0.113311	-0.104453	-0.105442	-0.122332	0.0206573	-0.0572894	-0.152035	-0.0747651	-0.133679	-0.181601	-0.0960818	-0.158955	0.0638972	-0.108464	-0.0703962	-0.0531058	-0.100304	-0.0788668	-0.00454033	-0.0998559	-0.100114	0.00583917	-0.0281788	0.0635298	-0.0245042	0.00367463	-0.0568191	-0.0988522	-0.0740989	-0.0983277	-0.106708	-0.0442424	-0.12869	0.0436345	0.0299745	-0.207228	0.0639747	-0.0278827	0.0638856	-0.245482	-0.0515267	-0.0708062
FjPL_055	-0.16529	0.0454854	-0.092487	-0.114334	-0.121151	-0.120071	-0.229613	-0.0417957	-0.19101	-0.12871	-0.0835013	-0.121462	-0.134635	-0.19729	-0.122992	-0.091579	-0.184367	-0.12767	-0.120124	0.045383	-0.176302	-0.064546	-0.100144	-0.155959	-0.0652913	-0.0702977	-0.0408202	-0.156364	-0.0619981	-0.0924505	0.045907	-0.0474754	-0.0192965	0.00102816	-0.0576441	-0.137182	-0.112682	-0.140376	-0.0440377	-0.189991	-0.0782797	-0.126109	-0.238519	0.0454605	-0.0761096	0.0453714	-0.229826	-0.0878685	-0.110416
FjPL_056	-0.0969096	0.00125502	-0.0657041	-0.080717	-0.117247	-0.103688	-0.185894	-0.126732	-0.141051	-0.0534959	-0.0709805	-0.124094	-0.117657	-0.151194	-0.11374	-0.0374605	-0.143322	-0.128817	-0.151281	0.00115265	-0.117429	-0.0731212	0.00567429	-0.162751	-0.0622786	-0.0589654	-0.0306764	-0.163156	-0.0720589	-0.0656676	0.00197376	-0.0349546	-0.0659039	-0.0812344	-0.10544	-0.120799	-0.0965959	-0.106165	-0.00120997	-0.146569	-0.0360462	-0.0292046	-0.17311	0.00123012	-0.0846848	0.00143816	-0.11866	-0.0818845	-0.176931
FjPL_058	-0.0932279	-0.0746932	-0.112534	-0.0446485	-0.160214	-0.14814	-0.135861	-0.112057	-0.152523	-0.0290154	-0.086612	-0.0146354	-0.131506	-0.155832	-0.0889619	-0.139259	-0.102797	-0.0888855	-0.172855	-0.0750926	-0.116719	-0.127676	-0.0797819	-0.109746	-0.0594883	-0.0600377	-0.0287774	-0.110151	-0.0695657	-0.1122	-0.0748658	-0.0636596	-0.0470687	-0.0811182	-0.0765025	-0.0633371	-0.158579	-0.0778216	-0.0159501	-0.177651	-0.0653456	-0.123872	-0.179827	-0.0747181	-0.0911054	-0.0748071	-0.168163	-0.108213	-0.0731179
FjPL_059	-0.122139	-0.00376957	-0.0924189	-0.0120543	-0.0839423	-0.0641432	-0.14843	-0.118089	-0.091107	-0.0724855	-0.151178	-0.0373067	-0.0938603	-0.144334	-0.0679555	-0.0662552	-0.0987266	-0.0527257	-0.138478	-0.00387194	-0.14355	-0.0490274	-0.0528331	-0.172233	-0.0399675	-0.0319003	-0.112954	-0.172638	-0.0966938	-0.0923824	-0.00364508	0.0259829	-0.0542894	-0.0595176	-0.0593588	-0.0708549	-0.145298	-0.0621635	-0.0620943	-0.157833	-0.043745	-0.0250183	-0.15169	-0.00379447	-0.0335525	-0.00388356	-0.133489	-0.0221355	-0.0972748
FjPL_061	-0.162487	0.0414551	-0.127418	-0.117176	-0.0523854	-0.083395	-0.176298	-0.0660306	-0.146311	-0.0917373	-0.0994166	-0.0797343	-0.0929075	-0.132387	-0.0503636	0.0089792	-0.0805405	-0.0681149	-0.0899849	0.0413527	-0.141111	-0.0456976	-0.0492061	-0.0883814	-0.0767498	-0.0969096	-0.0504959	-0.0887865	-0.027699	-0.126491	0.0409853	-0.00277694	-0.0580906	-0.019047	0.00161356	-0.129922	-0.163956	-0.0680446	0.00749467	-0.133705	0.0430774	-0.0169344	-0.189363	0.0414302	-0.0623123	0.0413411	-0.144124	-0.0401988	-0.126926
FjPL_062	-0.162533	0.0417057	-0.127465	-0.116925	-0.0524319	-0.0831444	-0.176048	-0.0657799	-0.146358	-0.0914866	-0.0994631	-0.0797808	-0.092954	-0.132136	-0.0504101	0.00893272	-0.080587	-0.0681614	-0.0897343	0.0416033	-0.141158	-0.045447	-0.0492526	-0.0884279	-0.0764992	-0.0969561	-0.0505424	-0.0888329	-0.0274484	-0.126537	0.041236	-0.00312054	-0.0581371	-0.0187963	0.00156708	-0.129968	-0.164002	-0.067794	0.00744819	-0.133454	0.0430309	-0.0169809	-0.189113	0.0416808	-0.0623588	0.0415917	-0.143874	-0.0405424	-0.12727
FjPL_063	-0.153676	0.0270895	-0.0363041	-0.0905377	-0.130633	-0.114994	-0.262568	-0.0655398	-0.164242	-0.137598	-0.107245	-0.0994482	-0.113513	-0.202612	-0.15773	-0.0651088	-0.148983	-0.147551	-0.174769	0.0269872	-0.182515	-0.0348074	-0.0585205	-0.168412	-0.0477349	-0.0860194	-0.0164298	-0.168817	-0.0896048	-0.0362676	0.0275111	0.00751902	-0.0887981	-0.0120194	-0.0980273	-0.133293	-0.084132	-0.0244705	-0.0603536	-0.175703	0.00969573	-0.0405109	-0.269691	0.0270646	-0.0597417	0.0269755	-0.245548	-0.0376282	-0.16417
FjPL_064	-0.168646	0.00796	-0.0370118	-0.158099	-0.0549793	-0.0732125	-0.223461	-0.146472	-0.185452	-0.0886858	-0.105873	-0.153341	-0.0880733	-0.174499	-0.0731622	-0.0298641	-0.151771	-0.0377278	-0.144576	0.00815477	-0.182629	-0.0334352	-0.0229788	-0.196158	-0.106976	-0.0644426	-0.0655691	-0.196266	-0.0944723	-0.0366781	0.0080845	0.0264217	-0.0428569	-0.0287719	-0.0601085	-0.0674448	-0.0729547	-0.0955971	-0.03224	-0.193941	0.00750242	-0.044487	-0.197306	0.0079351	-0.0509413	0.00784602	-0.19931	-0.0888473	-0.136354
FjPL_065	-0.0967253	0.0281806	-0.113951	-0.128964	-0.0389185	-0.0696309	-0.169962	-0.124765	-0.0793614	-0.00547432	-0.12309	-0.030018	-0.0978624	-0.117435	-0.0279829	-0.0616406	-0.0768787	-0.0932743	-0.112767	0.0283754	-0.0851551	-0.0253967	-0.0419788	-0.123643	-0.113497	-0.0406564	-0.0554508	-0.123751	0.0454903	-0.113024	0.028008	-0.0216968	-0.0273903	-0.0611426	-0.042562	-0.124774	-0.0931432	-0.0355616	-0.0325211	-0.0798284	0.0232662	0.0289193	-0.105478	0.0281557	-0.06905	0.0277695	-0.0854943	-0.137857	-0.108408
FjPL_066	-0.120525	0.0860904	-0.0367285	-0.108493	-0.0624213	-0.0966993	-0.177123	-0.102808	-0.0805798	-0.104744	-0.164124	0.030566	-0.0393584	-0.13856	-0.0565369	-0.0497854	-0.155647	-0.109052	-0.134785	0.0856909	-0.146393	-0.0432542	-0.0256667	-0.114462	-0.096888	-0.0204817	-0.0646916	-0.11457	-0.104886	-0.036692	0.0862149	0.0284877	0.0257655	0.00300679	-0.0529913	-0.0630018	-0.0619748	-0.06055	-0.023043	-0.140175	0.0490863	0.037209	-0.200588	0.0860655	-0.0337218	0.0859764	-0.218043	-0.0291388	-0.0421786
FjPL_067	-0.154158	0.011157	-0.0697671	-0.0779461	-0.0835749	-0.107453	-0.1855	-0.0868206	-0.128475	-0.0991566	-0.201025	-0.0473387	-0.108943	-0.179027	-0.0702623	-0.151163	-0.119752	-0.0265083	-0.122066	0.0110547	-0.161604	-0.0881778	-0.110702	-0.152849	-0.055645	-0.134636	-0.141111	-0.15266	-0.114748	-0.0706219	0.0109844	-0.10082	-0.039957	0.0100803	-0.0462149	-0.134964	-0.1274	-0.133404	-0.0355798	-0.222834	-0.0112879	-0.0929899	-0.235706	0.0111321	-0.0590351	0.011043	-0.181256	-0.0773308	-0.157521
FjPL_069	-0.118718	0.0641274	-0.0946438	-0.117976	-0.154209	-0.143918	-0.180367	-0.0460324	-0.135821	-0.0135023	-0.0776357	-0.0891517	-0.16591	-0.124274	-0.111184	-0.0479783	-0.123533	-0.154488	-0.168633	0.0637279	-0.101503	-0.0729425	-0.0699142	-0.0689775	-0.0826016	-0.0151091	0.0170426	-0.0693825	0.00121296	-0.0949044	0.064549	0.0029592	-0.106134	-0.0456976	-0.0615836	-0.125077	-0.110679	-0.0168481	-0.0479772	-0.118163	0.0339572	-0.0349684	-0.191353	0.0641025	-0.0720268	0.0643106	-0.143142	-0.0671466	-0.125647
FjPL_070	-0.13519	-0.072086	-0.0718945	-0.0958212	-0.101747	-0.100667	-0.20605	-0.0963762	-0.166257	-0.073057	-0.0893531	-0.0910639	-0.140486	-0.150551	-0.0896231	-0.111396	-0.100784	-0.118665	-0.141129	-0.0721883	-0.17116	-0.0950593	0.00928905	-0.178449	-0.0452931	-0.0981368	-0.0371639	-0.178855	-0.177489	-0.0715609	-0.0725557	0.00490962	-0.0608035	-0.0642489	-0.0697355	-0.104407	-0.127448	-0.109978	-0.0620716	-0.160485	-0.0882913	-0.0446059	-0.222383	-0.0721109	-0.0962235	-0.0724971	-0.180115	-0.0696531	-0.0930923
FjPL_071	-0.117179	0.120635	-0.040216	-0.14199	-0.103941	-0.138516	-0.237956	-0.0644005	-0.10546	-0.0847589	-0.137304	-0.0504715	-0.0871177	-0.185428	-0.0921141	-0.128446	-0.200435	-0.194249	-0.0515112	0.120533	-0.147801	-0.0298055	0.0124435	-0.0929911	-0.0406531	-0.0468479	0.0625566	-0.093099	-0.0115098	-0.0401795	0.121057	-0.0748343	-0.0273422	-0.00582899	-0.0704438	-0.125023	-0.0589255	-0.0518554	-0.0921954	-0.140988	0.0821453	-0.066113	-0.191002	0.12061	-0.0461231	0.120818	-0.228661	-0.118496	-0.103606
FjPL_072	-0.0594241	0.00813651	-0.0213847	-0.16535	-0.121656	-0.0875952	-0.200109	-0.040221	-0.0334435	-0.00561098	-0.0938116	-0.0313431	-0.0302542	-0.124108	-0.0301994	-0.100107	-0.139709	-0.0212093	-0.0745747	0.00803415	-0.0707326	-0.0264248	-0.00794594	-0.0518753	-0.0286557	-0.0306908	-0.0416225	-0.0516861	0.0524847	-0.0213482	0.008261	0.0521511	0.00367131	-0.0244356	-0.0890504	-0.0342873	-0.000576434	0.00768224	-0.0879233	-0.11562	-0.000343491	0.0647349	-0.0928378	0.00811161	-0.0201608	0.0077254	-0.219932	-0.0705461	-0.048525
FjPL_073	-0.0220453	-0.0507537	-0.131084	-0.0828085	-0.0352517	0.0225795	-0.154113	-0.0723698	-0.166615	-0.0743064	-0.111104	-0.049527	-0.110538	-0.166359	-0.10246	-0.12037	-0.0752918	-0.125263	-0.123957	-0.0508561	-0.126652	-0.0897719	-0.0181074	-0.103634	-0.0557534	-0.0467948	-0.148647	-0.10404	-0.08039	-0.131047	-0.0512235	-0.0177329	-0.0133241	-0.112147	-0.00977684	-0.0717844	-0.136125	-0.0633902	-0.118289	-0.130536	-0.00693948	-0.0179254	-0.173715	-0.0507786	-0.00120389	-0.0511648	-0.140956	-0.0720909	-0.0521497
FjPL_074	-0.139747	0.0101174	-0.0529791	-0.0361995	-0.0843174	-0.0841287	-0.152073	-0.0174413	-0.140211	-0.0505761	-0.0790543	-0.0608577	-0.134348	-0.145303	-0.129539	-0.0416717	-0.0509673	-0.0958871	-0.146281	0.010015	-0.151056	-0.0167186	-0.0496427	-0.152997	-0.0489594	-0.103586	-0.0402359	-0.153699	-0.0611166	-0.0526455	0.0102418	0.0208537	-0.0897254	0.014686	-0.0300213	-0.0976743	-0.132897	0.00847458	-0.0110666	-0.115125	0.0664109	0.0176899	-0.191583	0.0100925	-0.0657202	0.0100034	-0.141887	-0.011517	-0.111912
FjPL_075	-0.0748564	0.127897	-0.0736607	-0.106798	-0.032203	-0.0545959	-0.200388	-0.0404998	-0.110975	-0.116124	-0.133311	0.0310717	-0.101546	-0.142214	-0.0824754	-0.0840435	-0.0778885	-0.100821	-0.078122	0.127794	-0.126871	-0.0789979	-0.0608162	-0.130596	-0.0443852	0.00735966	-0.0641858	-0.130703	0.0379438	-0.0739213	0.128021	0.0200797	-0.0278058	0.0501614	-0.0661534	-0.0972598	-0.0757312	-0.0683639	-0.0843395	-0.0677646	0.0383012	-0.00239737	-0.179283	0.127872	-0.0174684	0.127783	-0.175048	-0.0274445	-0.0728711
FjPL_076	-0.13971	0.0615573	-0.10791	-0.128866	-0.14638	-0.141437	-0.262864	0.0129027	-0.0234032	-0.10729	-0.0513845	-0.0281367	-0.0576518	-0.202314	-0.0766131	-0.0787755	-0.129966	-0.00463218	-0.14357	0.0614549	-0.0538583	-0.0496626	-0.0383148	-0.0742217	-0.043574	-0.036101	0.0100155	-0.0749239	0.053017	-0.107577	0.0616818	-0.0227868	-0.0451194	-0.0203378	-0.0409779	-0.101203	-0.0550125	-0.0333832	-0.000927231	-0.171839	-0.0726072	0.0492224	-0.189466	0.0615324	-0.0728141	0.0611462	-0.206326	-0.138947	-0.119303
FjPL_077	-0.107847	-0.00255119	-0.126261	-0.079175	-0.0452859	-0.0700559	-0.214956	-0.0624966	-0.113956	-0.122967	-0.110442	-0.126118	-0.0831339	-0.170748	-0.0916958	-0.0834587	-0.0666071	-0.05537	-0.108735	-0.00265355	-0.122721	-0.0445406	-0.00763996	-0.157941	-0.0761871	-0.0416756	0.00117257	-0.158048	-0.0630886	-0.125631	-0.0024267	0.0670162	-0.0462371	-0.0345291	-0.0165427	-0.0830072	-0.0686095	-0.0166733	-0.147934	-0.107886	0.0100648	0.0341398	-0.157305	-0.00257609	-0.039168	-0.00236805	-0.188725	-0.0666746	-0.120124
FjPL_078	-0.0764018	0.0514755	-0.113535	-0.0269311	-0.145468	-0.101602	-0.176974	-0.0569015	-0.0418045	-0.13312	-0.130103	0.0559705	-0.13429	-0.203779	-0.12443	-0.155414	-0.0348649	-0.134159	-0.0761019	0.051076	-0.0654258	-0.105205	-0.0769208	-0.0697444	-0.0379081	-0.0530168	-0.0449324	-0.0710408	-0.0634361	-0.113499	0.0516	-0.0726835	-0.0560926	-0.0304197	-0.0858235	-0.156448	-0.171466	-0.0538644	-0.0677602	-0.0814922	-0.00305913	-0.0758474	-0.178749	0.0514506	-0.066554	0.0513615	-0.2069	-0.102974	-0.0634228
FjPL_080	-0.0574299	-0.0356268	-0.0856498	-0.0908575	-0.0964863	-0.127496	-0.200492	-0.038524	-0.195166	-0.0903778	-0.130741	-0.108385	-0.141762	-0.161335	-0.114372	-0.0603774	-0.0788839	-0.0688353	-0.151022	-0.0360263	-0.148963	-0.132585	-0.0644857	-0.0968271	-0.0712306	-0.117835	-0.0865743	-0.0975293	-0.0302022	-0.0862075	-0.0357995	-0.124725	-0.061188	-0.0741415	-0.0249568	-0.0819133	-0.120107	-0.0981805	-0.11683	-0.162949	-0.0964011	-0.0286485	-0.185627	-0.0356517	-0.0163839	-0.0354437	-0.140982	-0.0554784	-0.127349
FjPL_081	-0.189689	0.135777	-0.118074	-0.0528629	-0.135447	-0.132585	-0.195478	-0.00855182	-0.108443	-0.0963579	-0.122756	0.00597141	-0.177455	-0.165235	-0.128375	-0.210464	-0.0997204	-0.0985856	-0.163836	0.135675	-0.148703	-0.087162	-0.0395647	-0.147971	-0.0757251	-0.0634981	-0.0378832	-0.148078	-0.0715404	-0.118335	0.136496	-0.0320591	-0.0713279	0.0696301	-0.05441	-0.169306	-0.0821125	-0.0471124	-0.0104967	-0.168038	0.0265716	-0.054239	-0.214783	0.135753	-0.071687	0.135961	-0.183806	-0.143465	-0.153534
FjPL_083	-0.0479557	-0.102514	-0.108859	-0.146454	-0.178824	-0.0585963	-0.174081	-0.0519284	-0.207382	-0.123393	-0.108787	-0.144371	-0.130208	-0.17563	-0.105195	-0.0672451	-0.119624	-0.0682748	-0.15789	-0.102616	-0.150482	-0.0256529	-0.0264873	-0.128059	-0.0177815	-0.0331873	-0.0967104	-0.128761	-0.13631	-0.108823	-0.102687	-0.0219529	-0.038343	-0.167176	-0.0662912	-0.0988832	-0.132026	0.00577997	-0.145982	-0.145452	-0.0848469	-0.075034	-0.162485	-0.102539	-0.0523699	-0.102925	-0.183208	-0.108104	-0.0881623
FjPL_084	-0.148749	0.116104	-0.120812	-0.118889	-0.128677	-0.162658	-0.263287	-0.0341683	-0.123957	-0.0545267	-0.0562636	0.00858192	-0.159988	-0.225318	-0.152803	-0.0931626	-0.134548	-0.138464	-0.154095	0.115704	-0.132425	-0.0720721	-0.0425996	-0.0909859	-0.0695491	-0.0873318	0.0202899	-0.0913909	-0.0204983	-0.120775	0.115931	-0.00330148	-0.0663404	-0.0433416	-0.0517995	-0.175312	-0.169234	-0.0085496	-0.0539408	-0.167507	0.0909844	-0.0296412	-0.289128	0.116079	-0.0503576	0.11599	-0.220416	-0.063305	-0.196978
FjPL_085	-0.0761782	-0.114692	-0.125791	-0.0706822	-0.0742311	-0.0529465	-0.109897	-0.10303	-0.0864471	-0.0152341	-0.118588	-0.0501772	-0.0559222	-0.0974817	0.0175228	-0.0806113	-0.0417724	-0.113434	-0.108562	-0.115091	-0.0687678	-0.0523899	-0.0345053	-0.0671438	-0.0388731	-0.0361541	-0.0565939	-0.0675488	-0.0153752	-0.12516	-0.115162	0.0247003	-0.00268343	-0.086353	0.00769774	-0.0278656	-0.120731	-0.0313564	-0.0957637	-0.11633	-0.140702	0.0054917	-0.069777	-0.114717	-0.0901006	-0.114806	-0.115162	-0.12355	-0.0025855
FjPL_086	-0.10109	0.0651162	-0.0933579	-0.0768754	-0.218885	-0.0909322	-0.231078	-0.0334557	-0.0982857	-0.0407405	-0.116462	-0.0210123	-0.124512	-0.199647	-0.091179	-0.204764	-0.0735185	-0.0465336	-0.152193	0.0650138	-0.143003	-0.0862158	0.0368515	-0.0908675	-0.0147594	-0.0447243	-0.0764549	-0.0912725	-0.0242425	-0.0936185	0.0649435	-0.0207135	-0.0433433	-0.0640221	-0.0288023	-0.133002	-0.139403	-0.0440864	-0.0823465	-0.206015	0.0147413	0.00553817	-0.211757	0.0650913	-0.0772777	0.0650022	-0.177215	-0.117264	-0.202208
FjPL_088	-0.103442	-0.0159739	-0.110863	-0.0682333	-0.0774276	-0.0754562	-0.122305	0.0313434	-0.0581481	-0.109054	-0.128916	-0.030792	-0.0392112	-0.0760167	-0.0501501	-0.100744	-0.139455	-0.120493	-0.0668926	-0.0160763	-0.0458171	-0.0627174	-0.0516667	-0.0563753	-0.0171109	0.0405764	-0.0101702	-0.0570775	-0.0194631	-0.111124	-0.0158494	-0.0643657	-0.0171707	-0.046169	-0.043039	-0.0646373	-0.0570736	-0.0116741	-0.0835096	-0.0505927	-0.0238596	-0.0280117	-0.0673281	-0.0159988	-0.0864631	-0.0160879	-0.141534	-0.119021	-0.0194498
FjPL_089	-0.115842	0.0176805	-0.0840424	-0.0951927	-0.0939876	-0.084588	-0.203935	-0.0737603	-0.135025	-0.078371	-0.160926	-0.118662	-0.0450746	-0.130312	-0.0274893	-0.125029	-0.122737	-0.0645538	-0.114354	0.0175782	-0.124179	-0.0801687	-0.0117726	-0.113939	-0.033968	-0.0261979	-0.00355434	-0.114344	-0.0217609	-0.0834116	0.017805	0.00880656	-0.0405646	-0.0312336	-0.0688098	-0.0904082	-0.101861	-0.0606209	-0.0878873	-0.0882487	-0.0267518	-0.00594518	-0.100527	0.0176556	-0.0878696	0.0175665	-0.135809	-0.101114	-0.110291
FjPL_090	-0.0795252	-0.0247411	-0.117253	-0.0567959	-0.0395459	-0.0666929	-0.0570874	-0.0701273	-0.107325	-0.0355173	-0.187006	-0.0285655	-0.117506	-0.0518028	-0.124582	-0.130013	-0.0905797	-0.166698	-0.0741742	-0.0248434	-0.0658751	-0.0649477	-0.0758844	-0.0773247	-0.0763896	-0.0605971	-0.060238	-0.0780268	-0.00802562	-0.116622	-0.0243194	-0.0668932	-0.0580275	-0.0694954	-0.0622055	-0.119459	-0.100307	-0.0142016	-0.15497	-0.0302415	0.0600766	-0.0875874	-0.0909516	-0.024766	-0.0673004	-0.0245579	-0.0659171	-0.101047	-0.0335652
FjPL_091	-0.132071	-0.0157819	-0.07561	-0.207988	-0.0849609	-0.13053	-0.207982	-0.0819669	-0.199983	-0.123421	-0.11981	-0.112607	-0.090422	-0.150106	-0.0862075	-0.105306	-0.161845	-0.0992047	-0.158216	-0.0158843	-0.183492	-0.0598512	0.0409316	-0.163149	-0.115862	-0.0626316	0.00131256	-0.16296	-0.0510636	-0.0752763	-0.0159545	-0.039215	-0.0559023	-0.111345	-0.0877131	-0.131596	-0.137997	-0.0480287	-0.037263	-0.156178	0.034272	-0.0423789	-0.197575	-0.0158068	-0.127572	-0.0155987	-0.191556	-0.156267	-0.151479
FjPL_093	-0.131643	0.0512027	-0.0930093	-0.0185872	-0.118999	-0.123565	-0.165362	-0.0512318	-0.0720871	-0.0656477	-0.094423	-0.0477022	-0.0819714	-0.148787	-0.138668	-0.145287	-0.110905	-0.138294	-0.138474	0.0511003	-0.0805549	-0.0817074	-0.0777878	-0.116963	-0.0161936	-0.0589349	-0.0514448	-0.117665	-0.0232997	-0.0926757	0.0513272	-0.025119	-0.0735987	0.0272472	-0.0228084	-0.0877872	-0.135489	-0.0526516	-0.0359433	-0.118312	-0.0392842	-0.073446	-0.186747	0.0511778	-0.0623699	0.0513858	-0.147748	-0.0658092	-0.150159
Florin	0.027432	0.230779	0.0390271	0.0323338	0.0368073	0.0251109	-0.0351084	-0.00981889	0.0442017	-0.090494	-0.0625182	0.138708	0.157031	-0.0535939	0.100037	0.165322	0.133445	0.109622	0.0506107	0.230974	0.0291971	0.0215078	-0.0167646	0.0733101	0.0231395	-0.0632795	-0.0884733	0.0734993	-0.00298277	0.0390637	0.230607	0.004706	0.112515	0.206527	0.0168218	0.0442493	0.02834	0.146535	0.17394	-0.0596653	0.0669023	-0.0296561	-0.0906627	0.230754	-0.0170943	0.230963	-0.097718	0.0861347	0.211556
Fragon	0.210861	-0.00266019	0.259597	0.113254	0.204786	0.174667	0.134058	-0.0334872	0.207723	0.143446	0.131607	0.173277	0.113158	0.0843746	0.0900366	-0.0505866	0.0259873	-0.00318473	0.295842	-0.0021683	0.251549	0.0896515	0.11645	0.190183	0.0440401	0.170661	0.0512779	0.190075	0.124883	0.259336	-0.0025357	0.0844377	0.124204	0.00695962	-0.0118977	0.221141	0.176411	0.0592821	-0.0832694	0.121089	-0.0369902	0.148424	0.0532483	-0.00209084	0.117903	-0.00188279	0.0711517	0.205681	0.103504
Freedom	0.118361	-0.110611	0.10886	0.0703743	0.171117	0.135056	0.41059	0.0392153	0.131268	0.159398	0.0352447	0.114352	0.107419	0.335353	0.14194	-0.0117566	0.173566	0.26057	0.182246	-0.110119	0.115075	0.133236	0.0747587	0.199894	0.00799431	0.0989598	0.073766	0.200381	0.185701	0.108897	-0.110189	-0.0668932	0.0138771	-0.0382971	-0.00218601	0.166079	0.143336	0.0865242	-0.109807	0.51974	0.0377922	0.170318	0.744568	-0.110338	0.0325341	-0.11013	0.375316	0.149431	0.166698
Freibe	-0.000642831	-0.125917	0.0198661	-0.0111916	0.00813817	0.00951535	0.197991	0.178414	-0.0180427	0.0662438	0.000921925	-0.0203992	0.0172362	0.235662	0.142678	-0.0175552	-0.0217997	0.157908	-0.038078	-0.12602	-0.0140312	0.100101	-0.0103728	0.100798	0.118966	0.0277933	0.224256	0.101879	0.061943	0.0199026	-0.125793	0.00545241	-0.0332222	-0.094013	0.0119228	0.0767882	0.0510738	0.113409	-0.0484553	0.22454	-0.0821031	-0.000682669	0.566139	-0.125942	0.00712506	-0.126031	0.223925	-0.0162218	0.0996913
Fujion	-0.0309486	0.307591	-0.0505518	-0.0085164	0.0354749	-0.0427778	-0.10478	-0.108312	-0.0694445	-0.055874	-0.140212	0.078545	-0.0294115	-0.0926613	0.0398737	0.0234493	0.0420836	-0.0491879	-0.028866	0.308083	-0.0541422	-0.0365758	-0.0338446	-0.02132	-0.0720849	-0.0351964	-0.16171	-0.0208336	-0.0185772	-0.0505153	0.308013	0.0200127	0.0698818	0.136261	-0.0305652	-0.041467	-0.0469768	0.0340778	0.158049	-0.0880362	0.217401	-0.0678321	-0.151123	0.307863	-0.0484365	0.308072	-0.0830055	0.013492	0.0150114
FuMoHo	-0.150854	0.206999	-0.126779	-0.106434	-0.126028	-0.165951	-0.197349	-0.172357	-0.12309	-0.125565	-0.274379	-0.0467085	-0.0946454	-0.175723	-0.0616096	-0.0934846	-0.168148	-0.183058	-0.116384	0.206897	-0.158894	-0.0810108	-0.151076	-0.114187	-0.175054	-0.103996	-0.175541	-0.113997	-0.134025	-0.126743	0.207421	0.0376771	-0.0152596	0.0731071	-0.0856968	-0.0796624	-0.100326	-0.0439325	0.0223958	-0.195165	0.232986	-0.192788	-0.189022	0.206974	-0.0575135	0.206885	-0.196374	-0.100768	-0.0766668
FjPi_001	-0.0697671	-0.0530151	-0.0742168	-0.0615969	-0.084459	-0.119034	0.0129874	-0.0773053	-0.113314	-0.093504	-0.0378954	-0.0776384	-0.127061	0.0155979	-0.118687	-0.111638	-0.0998377	-0.10108	-0.0890775	-0.0528203	-0.07751	-0.127391	-0.0711774	-0.157893	-0.143587	-0.0936251	-0.0382977	-0.158001	-0.0954278	-0.0744774	-0.0528906	-0.148947	-0.070851	-0.0888556	-0.11009	-0.0951418	-0.153243	-0.0897188	0.00691646	0.00120688	0.0407164	-0.137255	-0.0330589	-0.05304	-0.059325	-0.0531291	0.102209	-0.0583075	-0.118293
FjPi_002	-0.0496327	-0.0447658	-0.146786	-0.0206637	-0.0280753	-0.0451199	0.0494636	-0.110357	-0.143394	0.00715162	-0.0650042	-0.113958	-0.12	0.0494	-0.0406127	-0.177968	-0.0158212	-0.110361	-0.0323966	-0.0448682	-0.0974878	-0.065065	-0.0382667	-0.151426	-0.0979	-0.0731937	-0.109381	-0.151237	-0.0824245	-0.147046	-0.0446413	0.00429987	-0.0634931	-0.0954627	-0.0278562	-0.0895666	-0.147668	-0.0808753	-0.064167	-0.0107484	0.0715473	-0.111772	-0.0286723	-0.0447907	-0.0742516	-0.0448798	0.147005	-0.111266	-0.107964
FjPi_003	-0.0236859	-0.11182	-0.0881551	-0.0226468	0.0335267	-0.000157026	0.110769	-0.133733	-0.115367	0.0295329	-0.0470798	-0.0467107	-0.0387879	0.103871	-0.040813	-0.058723	-0.0495968	-0.0223148	0.0208858	-0.111328	-0.0346973	-0.113103	-0.134736	-0.0853676	-0.111768	-0.0552693	-0.180298	-0.0848812	-0.119171	-0.0887129	-0.111695	-0.129904	-0.0524026	-0.0760526	-0.12076	0.0234382	-0.0979509	-0.120296	-0.0605047	0.00955298	0.0588677	-0.158621	0.0483803	-0.111547	-0.0319628	-0.111339	0.231486	-0.041939	-0.0439851
FjPi_004	-0.0914003	-0.0939616	-0.0402874	-0.0921439	-0.0903446	-0.0946128	0.0365173	-0.0683345	-0.0550203	0.0384772	-0.0832988	0.00412834	-0.068173	0.0833997	-0.0544504	-0.16447	-0.133059	-0.110234	-0.0593079	-0.0940639	-0.0379352	-0.105941	-0.0690406	-0.0808802	-0.129565	-0.069798	-0.0438861	-0.0818795	-0.106365	-0.0402508	-0.0932428	-0.0336051	-0.109718	-0.105438	-0.0868571	-0.0846853	-0.118422	-0.0225112	-0.0735478	0.000966743	0.082074	-0.158888	-0.0549893	-0.0939865	-0.0773927	-0.0937784	0.150995	-0.107573	-0.118533
FjPi_005	-0.142887	-0.0557164	-0.0546335	-0.122238	-0.132026	-0.185618	-0.0521104	-0.139729	-0.0996734	-0.0370771	-0.0563444	-0.156998	-0.117283	0.0345868	-0.114257	-0.00172842	-0.125715	-0.0413846	-0.135456	-0.0555216	-0.124483	-0.100974	-0.121716	-0.10414	-0.187886	-0.165854	-0.085865	-0.104248	-0.112985	-0.0542999	-0.0552947	-0.0363633	-0.116338	-0.0261891	-0.084267	-0.0503028	-0.122963	-0.005362	0.0464072	-0.0790444	-0.0511228	-0.142036	-0.0417027	-0.0554441	-0.104812	-0.0552361	0.0293863	-0.0434783	-0.116835
FjPi_006	-0.0875133	-0.0140102	-0.0791866	-0.0992506	-0.0680358	-0.0476425	-0.0647784	-0.0751441	-0.104913	-0.08956	-0.0984279	-0.144708	-0.121334	-0.0547398	-0.0606657	-0.0919464	-0.0207207	-0.04811	-0.0797853	-0.0141126	-0.113381	-0.120476	-0.0702047	-0.11146	-0.0763553	-0.0519461	-0.151124	-0.111568	-0.0781132	-0.0794472	-0.0132915	-0.0834979	-0.062153	-0.0557933	-0.0681138	-0.117345	-0.158213	-0.0753754	0.00907769	-0.0631882	0.0612995	-0.190062	-0.117659	-0.0140351	-0.0907391	-0.0138271	0.0431626	-0.100121	-0.105138
FjPi_007	-0.0835018	-0.0138614	-0.0701239	-0.0786001	-0.0411455	-0.0715609	0.07294	-0.0595447	-0.0676235	-0.060887	-0.11373	-0.0352163	-0.104546	0.0645568	-0.0192163	-0.103088	-0.0966362	-0.0842106	-0.00268066	-0.0136666	-0.068069	-0.0921002	-0.0712444	-0.0976433	-0.115427	-0.132319	-0.105812	-0.0977512	-0.129367	-0.0709788	-0.0137369	-0.0292721	-0.087557	-0.0488105	-0.0664793	-0.163251	-0.113198	0.0142085	-0.0935792	0.0139164	0.0768989	-0.105232	0.0188712	-0.0138863	-0.0412673	-0.0139753	0.153248	-0.0565917	-0.0589349
FjPi_008	-0.14147	-0.0759896	-0.0844148	-0.140431	-0.15022	-0.148545	-0.099125	-0.0800752	-0.221861	0.0166342	-0.112867	-0.215304	-0.116163	-0.113451	-0.0911496	-0.0365608	-0.137371	-0.0179802	-0.183659	-0.0754977	-0.217849	-0.0852951	-0.0953404	-0.14343	-0.120507	-0.118085	-0.0588951	-0.143835	-0.174559	-0.0843783	-0.0761622	-0.0700072	-0.0771864	-0.0827117	-0.0700736	0.00251711	-0.156013	-0.079118	0.0552524	-0.203015	0.0302212	-0.185188	-0.154977	-0.0757173	-0.0603121	-0.0758064	0.00406195	-0.0480038	-0.0928361
FjPi_009	-0.107883	-0.0426998	-0.0847003	-0.0738632	-0.19448	-0.170818	-0.0150266	-0.0895716	-0.0608068	-0.0626869	-0.0920565	-0.124371	-0.0858445	-0.0269753	-0.0358725	-0.00416242	-0.067535	-0.0325278	-0.163443	-0.042505	-0.151282	-0.126287	-0.174364	-0.0593311	-0.165956	-0.18879	-0.097807	-0.0600333	-0.0889751	-0.0840695	-0.0425753	-0.0673214	-0.120852	-0.0164409	-0.041835	-0.036692	-0.166698	-0.00452761	0.0956732	-0.160217	-0.0247355	-0.167348	-0.068204	-0.0424276	-0.0861505	-0.0422195	0.0599333	-0.0173881	-0.10263
FjPi_010	-0.167368	0.0226083	-0.170927	-0.126514	-0.0970822	-0.127795	0.00541534	-0.0729923	-0.108704	-0.0318455	-0.0974646	-0.111655	-0.0553003	0.0136712	-0.0766386	0.0213307	-0.12702	-0.0400157	-0.0547547	0.0231002	-0.110635	-0.058899	-0.106382	-0.0564196	-0.0970822	-0.139229	-0.118666	-0.0559332	-0.111022	-0.170593	0.023327	-0.0299433	-0.0608925	0.0396563	-0.0466487	-0.0997425	-0.0541466	-0.0631213	0.0323255	-0.081241	0.0506748	-0.185236	-0.0231005	0.0228805	-0.0975011	0.0230886	0.118705	-0.101535	-0.118734
FjPi_015	-0.0846704	-0.0370173	-0.127152	-0.120178	-0.0488509	-0.134532	0.0598863	-0.167679	-0.119898	-0.0448223	-0.144611	-0.144836	-0.0884816	-0.0105963	-0.0893182	-0.0335409	-0.0975077	-0.105881	-0.120917	-0.0368225	-0.136091	-0.0804924	-0.193938	-0.0919779	-0.178695	-0.130516	-0.193742	-0.0926801	-0.175699	-0.126224	-0.0371899	-0.0081562	-0.0391055	-0.035717	-0.0979548	-0.0503227	-0.133085	0.00412613	-0.0231403	-0.116799	0.119408	-0.230896	-0.111547	-0.0370422	-0.0650175	-0.0371313	0.0243152	-0.0788562	-0.0315794
FjPi_016	-0.0971171	-0.0975985	-0.108995	-0.0853814	-0.0794223	-0.151138	0.0691299	-0.229151	-0.0580629	0.0805977	-0.0628684	-0.110337	-0.0911231	0.102047	-0.0200551	-0.0308341	-0.11768	-0.157845	-0.0326379	-0.0974037	-0.0760388	-0.0638207	-0.0708947	-0.0408396	-0.205998	-0.11325	-0.0715902	-0.0412446	-0.0820715	-0.108661	-0.097474	0.0037615	-0.0574947	-0.0933269	-0.108916	0.0239916	-0.0965062	-0.0163429	0.0268095	-0.018715	-0.0823083	-0.132515	0.0884514	-0.0973262	-0.0834067	-0.0974153	0.205595	-0.0488138	-0.0333295
FjPi_017	-0.136939	-0.0872062	-0.104248	-0.0963823	-0.0461513	-0.11549	-0.075875	-0.122193	-0.246151	0.0119543	-0.0459394	-0.15521	-0.157389	-0.0165134	-0.0985037	-0.00885392	-0.0775748	-0.0975359	-0.0876135	-0.0867143	-0.199651	-0.119985	-0.119036	-0.105323	-0.159951	-0.170305	0.0175405	-0.104837	-0.137344	-0.10332	-0.0870817	-0.0553739	-0.12287	-0.067187	-0.0907983	-0.085061	-0.162773	-0.0573536	0.0770167	-0.03239	0.0282155	-0.153321	-0.0910202	-0.086934	-0.0789569	-0.0870231	0.0905999	-0.0458498	-0.10851
FjPi_018	-0.100763	-0.0085413	-0.121555	-0.0358421	-0.0851485	-0.0870397	0.0402278	-0.101171	-0.042396	-0.0719089	-0.164269	-0.0887273	-0.046932	0.0654199	-0.0647048	-0.0909344	-0.0699231	-0.112169	-0.016971	-0.00804941	-0.0475954	-0.0959911	-0.0986082	-0.115796	-0.162996	-0.0919376	-0.0636486	-0.11531	-0.151977	-0.12241	-0.00841681	-0.0150382	-0.0789686	-0.0125893	-0.118505	-0.0940484	-0.112632	-0.0274174	0.0448535	-0.0482113	0.0750879	-0.20866	0.0102264	-0.00826908	-0.080219	-0.00835816	0.146683	-0.0970291	-0.0788706
FjPi_019	-0.112857	0.0750398	-0.109581	-0.0553639	-0.107344	-0.175792	0.0358595	-0.0978137	-0.0286397	0.02534	-0.139519	-0.0945813	-0.00881132	0.0788792	-0.0539198	-0.0385516	-0.0843938	-0.0817733	-0.0133169	0.0752345	-0.0825678	-0.0299405	-0.0337461	-0.0411289	-0.175981	-0.112351	-0.0121572	-0.0409397	-0.054431	-0.109248	0.0757585	-0.0523876	-0.0987875	-2.14657e-05	-0.0536426	-0.0865317	-0.0614376	0.0671573	-0.0329051	-0.0190044	0.106375	-0.105766	0.0373534	0.0750149	-0.0685426	0.0752229	0.237395	-0.0672279	-0.172377
FjPi_022	-0.0983061	-0.128203	-0.032634	-0.136191	-0.07972	-0.132123	-0.0220885	-0.170915	-0.163543	0.0146351	-0.0462299	-0.109743	-0.087261	0.0233082	-0.0869091	-0.0516335	-0.164329	-0.0116597	-0.10276	-0.128008	-0.158046	-0.0581758	-0.0747579	-0.152857	-0.154893	-0.128998	-0.107246	-0.15237	-0.191712	-0.0331917	-0.127781	-0.0675494	-0.0794826	-0.169689	-0.116047	-0.0378113	-0.120574	-0.16253	-0.0100347	-0.0591247	0.00623479	-0.113202	0.00287842	-0.127931	-0.075979	-0.127723	0.118834	-0.0779328	-0.14089
FjPi_023	-0.0689349	-0.0417835	-0.102503	-0.0405601	-0.128196	-0.145538	0.010254	0.0150418	-0.0806894	0.0273673	-0.0596448	-0.102062	-0.0997846	0.091603	-0.0914103	-0.0861444	-0.0675101	-0.0833115	-0.0644752	-0.0415887	-0.0760836	-0.0920925	-0.0635114	-0.0581177	-0.150777	-0.109432	0.00561785	-0.0582256	-0.0217997	-0.102764	-0.0413619	-0.0952264	-0.0943832	-0.0945602	-0.034679	-0.104709	-0.110219	0.044226	-0.121204	-4.08315e-05	0.059079	-0.0796713	0.0396778	-0.0418084	-0.0403681	-0.0416004	0.212087	-0.107095	-0.153413
FjPi_025	-0.0577841	-0.0324154	-0.124036	-0.0647674	-0.129227	-0.122502	-0.0353463	-0.0983034	-0.0903374	-0.0761727	-0.0639446	-0.155388	-0.104381	-0.0695795	-0.15573	-0.0348815	-0.129155	-0.0855314	-0.0604554	-0.0322207	-0.0892972	-0.0904497	-0.0918784	-0.104312	-0.129821	-0.103927	-0.0477078	-0.105609	-0.0685885	-0.124	-0.0316967	-0.149146	-0.0983858	-0.0810324	-0.128117	-0.101581	-0.161465	-0.0548571	-0.0446856	-0.064063	0.0304149	-0.165087	-0.0454403	-0.0324403	-0.0446679	-0.0322323	0.0556585	-0.080494	-0.152959
FjPi_026	-0.0444665	-0.16677	-0.0810058	-0.0772998	-0.0653981	-0.118692	-0.0383707	-0.0540846	-0.175072	-0.0447304	-0.0651862	-0.153658	-0.0910639	0.0302019	-0.0809068	-0.0393915	-0.0584923	0.00355346	-0.0952723	-0.166278	-0.169277	-0.0708925	-0.0723211	-0.143586	-0.0648039	-0.0906091	-0.153241	-0.142803	-0.155403	-0.0815636	-0.166942	-0.104928	-0.0669435	-0.163984	-0.0636934	-0.0496366	-0.0884246	-0.0534245	-0.140116	0.00154882	0.0502693	-0.071842	0.00115542	-0.166497	-0.0420469	-0.166587	0.106711	-0.0252816	-0.0995295
FjPi_028	-0.106569	-0.0277179	-0.132412	-0.140294	-0.128095	-0.17099	-0.134643	-0.0745897	-0.202113	-0.170715	-0.146008	-0.199419	-0.168023	-0.127873	-0.163214	-0.0313725	-0.105739	-0.0609263	-0.17342	-0.027226	-0.20553	-0.140721	-0.0345894	-0.211929	-0.119776	-0.101309	-0.127394	-0.212334	-0.137281	-0.132376	-0.0272962	-0.0671958	-0.0595187	-0.0983222	-0.0940036	-0.119168	-0.206684	-0.0424342	-0.000173072	-0.178216	0.0787901	-0.151475	-0.185146	-0.0274456	-0.0693858	-0.0272376	-0.0992008	-0.0698539	-0.178866
FjPi_029	-0.0255173	-0.0343183	-0.110488	-0.0307179	-0.0616024	-0.115194	0.115474	-0.174191	-0.0387575	0.090098	-0.0667388	-0.0452738	-0.0501274	0.0993654	-0.0301651	-0.135133	-0.128384	-0.199451	-0.0157094	-0.0341235	-0.0216724	-0.0427324	-0.0905128	-0.0277737	-0.142718	-0.0778996	-0.13132	-0.0281788	-0.113278	-0.110155	-0.0335995	-0.0874641	-0.0667133	-0.123344	-0.0899075	-0.0419783	-0.0807663	0.00741942	-0.071547	0.0772491	0.119136	-0.207399	0.0450632	-0.034046	-0.05905	-0.033838	0.200239	-0.105276	-0.0683982
FjPi_032	-0.00765878	-0.134122	-0.121154	-0.1121	-0.101089	-0.122591	0.0510284	-0.136722	-0.0734903	-0.0605141	-0.151686	-0.112988	-0.0358343	-0.00251799	-0.0530129	-0.0777568	-0.0956691	-0.0461026	-0.122644	-0.13363	-0.081661	-0.0851905	-0.156741	-0.0868709	-0.11446	-0.138185	-0.203194	-0.0881673	-0.135531	-0.121117	-0.134294	-0.0413785	-0.0137939	-0.105783	-0.0325311	-0.00569785	-0.109854	-0.0323645	-0.0813212	-0.119418	0.016658	-0.182112	-0.0262162	-0.13385	-0.0575334	-0.133939	0.0597292	-0.061567	-0.0451913
FjPi_036	-0.0641493	0.0152963	-0.101283	-0.124913	-0.059231	-0.144318	0.00909705	-0.130519	-0.0738239	-0.00944486	-0.0726869	-0.0934138	-0.0845996	0.031615	-0.127628	-0.0979979	-0.191677	-0.166178	-0.011258	0.0154911	-0.0329687	-0.0792845	-0.105672	-0.0726454	-0.0419976	-0.0874132	-0.140834	-0.0730504	-0.125465	-0.101544	0.0157179	-0.0482489	-0.0800896	-0.0707586	-0.0991239	-0.147167	-0.0379856	-0.142635	-0.0783865	0.0089045	0.0546537	-0.134014	-0.0214987	0.0152714	-0.0450906	0.0154795	0.114067	-0.102904	-0.115944
FjPi_039	-0.0818613	-0.0755087	-0.0470903	-0.11826	-0.0784285	-0.108547	-0.0380304	-0.11317	-0.120654	-0.0188373	-0.0568235	-0.177088	-0.0708161	-0.0181866	-0.161088	-0.0467766	-0.172546	-0.0394867	-0.0274844	-0.0756111	-0.08901	-0.079466	-0.0924826	-0.153645	-0.112598	-0.146723	-0.0884241	-0.15405	-0.127132	-0.0467566	-0.07479	-0.0350597	-0.0868078	-0.0982757	-0.111785	-0.0593986	-0.127305	-0.100327	0.00462743	-0.116961	0.126377	-0.212042	-0.0713003	-0.0755336	-0.0749848	-0.0753256	0.0131594	-0.114674	-0.167825
FjPi_042	-0.0378511	-0.101026	-0.127873	-0.110797	-0.0837414	-0.0972205	-0.0201674	-0.0673768	-0.149737	-0.153994	0.00204293	-0.118221	-0.10703	-0.0737138	-0.125991	-0.0553578	-0.106548	-0.0578731	-0.0877656	-0.101129	-0.120767	-0.118057	-0.0535236	-0.153313	-0.0679937	-0.0756742	-0.1389	-0.153718	-0.0748027	-0.12754	-0.100307	-0.116734	-0.0463632	-0.163905	-0.0769855	-0.120274	-0.138858	-0.0696879	-0.0645676	-0.0577979	0.015584	-0.161496	-0.0840413	-0.101051	-0.076435	-0.100843	0.0221086	-0.162773	-0.105096
FjPi_043	-0.128903	-0.0396522	-0.108097	-0.128458	-0.127847	-0.141624	-0.0892319	-0.044332	-0.209888	-0.157988	-0.0925744	-0.143014	-0.177283	-0.0800846	-0.173366	-0.0216165	-0.0671615	0.0046894	-0.179412	-0.0391603	-0.216276	-0.144632	-0.0875271	-0.171866	-0.115368	-0.0960099	-0.140517	-0.171974	-0.229142	-0.108655	-0.0395277	-0.0672451	-0.0542197	-0.0763841	-0.0890017	-0.0981208	-0.144337	-0.0537742	0.0235478	-0.106361	0.013373	-0.165489	-0.153403	-0.0393799	-0.0943937	-0.0391719	-0.0413104	-0.0841652	-0.0954223
FjPi_044	-0.0887306	-0.0547453	-0.126756	-0.135232	-0.170276	-0.173059	-0.0829319	-0.0766585	-0.0832517	-0.0774066	-0.0541848	-0.108487	-0.0842222	-0.0538772	-0.119823	0.00399666	-0.120881	-0.018129	-0.132703	-0.0545505	-0.120244	-0.107134	-0.0440864	-0.100198	-0.191372	-0.0935726	-0.0103152	-0.100306	-0.0915126	-0.126719	-0.0546208	-0.00835373	-0.0491082	-0.11703	-0.0815132	-0.0136766	-0.140414	-0.0305381	0.0580748	-0.157109	-0.0644138	-0.135122	0.0133454	-0.0544731	-0.102059	-0.0545621	0.0410539	-0.123326	-0.0852597
FjPi_045	-0.0397423	-0.13055	-0.124416	-0.061582	-0.000357324	-0.113374	-0.00185402	-0.0903639	-0.163513	-0.0896264	-0.135635	-0.156362	-0.0316685	-0.021528	-0.135311	-0.138067	-0.136072	-0.0677868	-0.00259877	-0.130058	-0.161285	-0.0474494	-0.0833447	-0.159958	-0.135253	-0.109358	-0.132175	-0.160066	-0.149193	-0.12438	-0.130426	-0.0562287	-0.0556826	-0.141432	-0.0577807	-0.0609573	-0.10955	-0.0599912	-0.201057	-0.0941558	0.102831	-0.147936	-0.0520601	-0.130278	-0.0200894	-0.130367	0.139959	-0.0975132	-0.157202
FjPi_046	-0.141926	0.0373539	-0.110126	-0.0556118	-0.10165	-0.136225	-0.170594	-0.0936047	-0.200627	-0.0922729	-0.050035	-0.132267	-0.143657	-0.108856	-0.140037	-0.0474162	-0.128319	-0.0493373	-0.145192	0.0372516	-0.200775	-0.140422	-0.109464	-0.201825	-0.170286	-0.0739722	-0.00467977	-0.201636	-0.151542	-0.109793	0.0374784	-0.0354022	-0.123103	-0.0240395	-0.107076	-0.057067	-0.184399	-0.150884	0.112736	-0.207333	0.0392734	-0.181484	-0.210995	0.037329	-0.0872123	0.03724	-0.0549279	-0.0508367	-0.241261
FjPi_048	-0.120245	-0.0446624	-0.141334	-0.0921677	-0.119784	-0.114544	-0.0383823	-0.144126	-0.179837	-0.00462997	-0.0512329	-0.148321	-0.109497	-0.0604333	-0.0749759	-0.122896	-0.199045	-0.0951041	-0.123214	-0.0444676	-0.138982	-0.0735782	-0.0589621	-0.15162	-0.121567	-0.0163391	-0.115517	-0.152025	-0.139964	-0.141595	-0.0442407	-0.0978082	-0.0292201	-0.109324	-0.0488487	-0.0339005	-0.119634	-0.148517	-0.0536641	-0.118502	-0.0261039	-0.150889	-0.0879941	-0.0446873	-0.0827648	-0.0447763	0.0478685	-0.125722	-0.117072
FjPi_049	-0.0783754	-0.051224	-0.0923332	-0.119825	-0.109409	-0.0919874	0.0415198	-0.065412	-0.0705196	-0.0617031	-0.00876871	-0.0274157	-0.0664389	0.0179832	-0.0922341	-0.0406166	-0.13697	0.00203131	-0.00201116	-0.0513264	-0.0718563	-0.0768715	-0.112173	-0.071718	-0.111786	-0.135809	-0.12713	-0.0718259	-0.137017	-0.0925938	-0.0508024	-0.0354365	-0.0910473	-0.0989496	-0.0619472	-0.0862197	-0.0652853	-0.0692088	0.00187361	-0.0341429	0.00388102	-0.138732	-0.0149259	-0.0512489	-0.0477288	-0.051338	0.155106	-0.102571	-0.0612367
FjPi_050	-0.0678244	-0.176163	-0.0939643	-0.0733221	-0.0444842	-0.0763852	0.0443455	-0.147267	-0.13217	0.0136215	-0.0730935	-0.0602452	-0.10016	0.0407164	-0.0519705	-0.10821	-0.130579	-0.0768527	-0.141509	-0.176265	-0.0865611	-0.122477	-0.128066	-0.125643	-0.0848934	-0.0408739	-0.18373	-0.126048	-0.148751	-0.0933336	-0.176038	-0.0233998	-0.0525664	-0.124945	-0.046345	-0.0355566	-0.166157	-0.113329	-0.0921639	-0.125506	-0.0268685	-0.164727	-0.0887588	-0.176188	-0.0645134	-0.176277	0.0949411	-0.0522051	-0.00968222
FjPi_052	-0.114975	-0.054545	-0.0992196	-0.0806573	-0.0111131	-0.105708	0.0563236	-0.142123	-0.0462078	-0.0356086	-0.0257575	-0.0390562	-0.0596576	0.0827042	-0.0218677	-0.150606	-0.150393	-0.132025	-0.0142459	-0.0543502	-0.0314997	-0.114956	-0.0863752	-0.122876	-0.165025	-0.0716821	-0.0469586	-0.123281	-0.109734	-0.098886	-0.0541234	0.025719	-0.0792148	-0.0535418	-0.126476	-0.108557	-0.108421	-0.0255837	-0.0448278	-0.0377609	0.0751388	-0.182462	-0.049148	-0.0545699	-0.0976986	-0.0543619	0.09236	-0.0916299	-0.0728772
FjPi_054	-0.0340726	-0.0773402	-0.104781	-0.0722542	-0.163455	-0.125829	-0.0380791	-0.105493	-0.126051	-0.0842538	-0.0417188	-0.14059	-0.083047	-0.0547818	-0.104385	-0.025135	-0.0480984	0.0172157	-0.126476	-0.0771454	-0.145216	-0.169544	-0.113627	-0.134975	-0.126315	-0.103391	-0.168103	-0.135083	-0.112919	-0.104151	-0.0775128	-0.0891854	-0.0208945	-0.07396	-0.0809323	0.0311763	-0.127651	-0.0350082	-0.0474184	-0.193669	0.00242637	-0.166334	-0.0556013	-0.0773651	-0.0476978	-0.0774542	-0.00709385	-0.0321211	-0.0802218
FjPi_055	-0.0616185	-0.103995	-0.143915	-0.10396	-0.151186	-0.113263	-0.125645	-0.097978	-0.173802	-0.142998	-0.0894692	-0.227264	-0.0906854	-0.129868	-0.0998416	-0.0523838	-0.0429604	-0.0346945	-0.126389	-0.103503	-0.205743	-0.075268	-0.0603547	-0.14915	-0.110777	-0.114892	-0.191786	-0.149258	-0.231088	-0.14477	-0.10387	-0.0543347	-0.0520059	-0.0908094	-0.0606408	-0.0825363	-0.117462	-0.0396754	0.033784	-0.169515	0.0170724	-0.194474	-0.165748	-0.103722	-0.123675	-0.103812	-0.0016587	-0.127709	-0.125892
FjPi_056	-0.032048	-0.0664018	-0.088792	-0.0339802	-0.0339636	-0.076264	0.0652656	-0.106737	-0.102336	0.0250334	-0.164784	-0.0827056	-0.0738914	0.0797611	-0.0955269	-0.0985806	-0.104608	-0.100799	-0.0165947	-0.0659099	-0.0573215	-0.0219275	-0.0714906	-0.0735251	-0.134689	-0.079082	-0.0846654	-0.0733359	-0.126642	-0.0890526	-0.0656831	-0.0648764	-0.0744325	-0.148297	-0.0979238	-0.0437549	-0.122358	-0.0386291	-0.131858	-0.00504882	0.162225	-0.15183	0.0661652	-0.0661296	-0.0456733	-0.0659216	0.196382	-0.0716942	-0.0686892
FjPi_058	-0.0488575	-0.0466648	-0.0553871	-0.0712914	0.00449242	-0.0398879	0.135811	-0.177623	-0.101021	0.0346682	-0.0743313	-0.0706938	-0.0443492	0.102172	-0.0448887	-0.146588	-0.120823	-0.112854	-0.0126054	-0.04647	-0.055412	-0.0491364	-0.115041	-0.0609191	-0.174378	-0.0890576	-0.0788933	-0.0613241	-0.0988827	-0.0547564	-0.0462432	-0.0695037	-0.0353823	-0.095876	-0.117407	0.000346484	-0.107375	0.0449901	-0.101424	-0.0025451	0.0922299	-0.197758	0.0651034	-0.0466897	-0.0785276	-0.0467788	0.174225	-0.110788	-0.00200618
FjPi_059	-0.0969898	-0.0389373	-0.106194	0.013689	-0.0614674	-0.154279	0.00537495	-0.128001	-0.0644725	0.0376417	-0.0253032	-0.0736629	-0.114469	0.0195734	-0.0713307	-0.113902	-0.088434	-0.079871	-0.0993641	-0.0387425	-0.0785857	-0.140649	-0.0957261	-0.103109	-0.0837519	-0.0462692	-0.101473	-0.103514	-0.0513402	-0.10586	-0.0385157	-0.0210699	-0.0814347	-0.0486307	-0.0811558	-0.0564025	-0.183437	-0.0848519	0.0221828	-0.0453291	0.0669764	-0.160615	-0.0983139	-0.0386651	-0.0803081	-0.038457	0.0981625	-0.0359101	-0.165721
FjPi_061	-0.0105553	-0.0832384	-0.115731	0.0196022	-0.0585255	-0.102609	0.134001	-0.125653	0.0136425	0.146658	-0.0378119	0.00445203	-0.0538843	0.0964998	-0.00866635	-0.140376	-0.0834122	-0.109316	0.0253997	-0.0833408	-0.00344202	-0.0934354	-0.0755508	-0.0291537	-0.115871	-0.0219341	-0.0893199	-0.0292616	-0.040673	-0.115397	-0.0828168	-0.00416298	-0.0475916	-0.105411	-0.0277024	-0.021668	-0.135035	-0.00317145	-0.101154	-0.0388216	0.112407	-0.143114	0.00951369	-0.0832633	-0.0316087	-0.0833524	0.233623	-0.0549556	-0.0525448
FjPi_063	-0.0773169	-0.0531368	-0.122176	8.36629e-05	-0.00821928	-0.166399	0.0660513	-0.163594	-0.122647	0.00799154	0.0329961	-0.0810285	-0.0734028	0.080844	-0.0751308	-0.036884	-0.107388	-0.129131	-0.0642406	-0.0529421	-0.125172	-0.0636309	-0.080213	-0.149992	-0.156188	-0.0857245	-0.120426	-0.149506	-0.100304	-0.121248	-0.0533095	0.00454554	-0.0706756	-0.0658015	-0.0561347	-0.0551514	-0.110281	-0.058048	0.0085775	0.0373346	0.0349493	-0.106772	0.0188165	-0.0528646	-0.0790571	-0.0529537	0.194494	-0.0447614	-0.0791943
FjPi_064	-0.0877734	-0.032395	-0.0265581	-0.067421	-0.101871	-0.171507	0.0615374	-0.154143	-0.0469365	0.0504236	-0.0912598	-0.0382993	-0.145662	0.0463203	-0.0220022	-0.12905	-0.137751	-0.132457	-0.103815	-0.0322002	-0.0250974	-0.122222	-0.135833	-0.00921136	-0.14644	-0.14283	-0.0652178	-0.00991351	-0.0905554	-0.0262245	-0.0316762	-0.0920775	-0.121838	-0.0851717	-0.112051	-0.0768986	-0.178083	-0.0215584	0.0221883	0.0360891	0.0105279	-0.18022	0.0561974	-0.0321227	-0.0951589	-0.0319147	0.125801	-0.105135	0.00750961
FjPi_065	-0.100459	0.00275725	-0.0852979	-0.0429654	-0.074147	-0.116745	0.0105229	-0.0631307	-0.134795	-0.0629874	-0.108699	-0.144579	-0.105458	0.00629953	-0.100055	-0.0950864	-0.0663498	-0.108893	-0.103724	0.00324914	-0.112361	-0.0635966	-0.0947378	-0.0932068	-0.12555	-0.0536005	-0.0779029	-0.0936119	-0.141273	-0.0849642	0.00317887	-0.136852	-0.108673	-0.0494252	-0.06234	-0.0738361	-0.138474	-0.0597964	-0.0427911	-0.0244334	0.0801468	-0.15101	-0.0376033	0.00302948	-0.0822912	0.00323752	0.128566	-0.0833535	-0.0993646
FjPi_070	-0.138294	-0.00833713	-0.093421	-0.113188	-0.140804	-0.200041	-0.0472203	-0.0561003	-0.0297125	-0.0907208	-0.0241186	-0.113779	-0.0143411	-0.0362903	-0.140862	0.0192065	-0.123499	-0.00737604	-0.0464794	-0.00814237	-0.0762125	-0.112723	-0.11534	-0.147979	-0.138724	-0.170472	-0.01323	-0.14779	-0.0736286	-0.0939787	-0.00791551	-0.14349	-0.0757931	-0.0204075	-0.141179	-0.0816621	-0.0735041	-0.0358299	0.0527829	-0.133877	0.0479564	-0.182903	-0.1105	-0.00836203	-0.119236	-0.00815399	0.000998281	-0.038291	-0.166319
FjPi_071	-0.0988949	-0.0521331	-0.0864083	-0.126677	-0.0413851	-0.124986	-0.057441	-0.137334	-0.198896	-0.0340881	-0.0361221	-0.0993381	-0.150246	-0.0812748	-0.114239	-0.0899573	-0.106978	-0.111489	-0.128902	-0.0519384	-0.16428	-0.161867	-0.0679185	-0.132647	-0.157859	-0.0657047	-0.0650484	-0.133052	-0.0829579	-0.0860747	-0.0517115	-0.142717	-0.0577868	-0.0692547	-0.149023	-0.0479081	-0.21654	-0.0882426	0.0155237	-0.138452	0.0151541	-0.178267	-0.1332	-0.052158	-0.104498	-0.05195	0.00414826	-0.122496	-0.119788
FjPi_073	-0.074131	-0.0746124	-0.113939	-0.0460534	-0.0353402	-0.0396084	0.0692372	-0.119999	-0.148876	0.0708999	-0.128723	-0.18362	-0.101118	0.0932408	0.0183816	-0.13383	-0.0643867	-0.0995013	-0.0586777	-0.0744176	-0.119015	-0.0515311	-0.0401833	-0.0838155	-0.134878	-0.0231132	-0.100898	-0.0839234	-0.0997918	-0.113308	-0.0741908	-0.0796237	-0.0835345	-0.139868	-0.0499774	-0.0293839	-0.114226	-0.0569419	-0.145416	0.0200188	-0.00167973	-0.0821932	0.142041	-0.0746373	-0.0289252	-0.0747264	0.275527	-0.0998122	-0.0525354
FjPi_075	-0.0830011	-0.0912077	-0.105575	-0.0947384	-0.0272741	-0.0695745	-0.0029208	-0.11015	-0.163392	-0.143582	-0.0457812	-0.127716	-0.0597738	-0.00595569	-0.16401	-0.028306	-0.119311	-0.027553	0.00643675	-0.091013	-0.130559	-0.126958	-0.140865	-0.177664	-0.138994	-0.164502	-0.113928	-0.177772	-0.224244	-0.105836	-0.0910832	-0.0988932	-0.0959701	-0.0646517	-0.124215	-0.0804459	-0.121908	-0.124049	0.0011106	-0.0806634	0.0310479	-0.226553	-0.127408	-0.0912326	-0.0633481	-0.0913217	0.0372754	-0.0418289	-0.0970606
FjPi_077	-0.110583	-0.109579	-0.104633	-0.185311	-0.0908083	-0.109041	-0.141925	-0.0976195	-0.126497	-0.107281	-0.0391935	-0.130339	-0.100726	-0.0899916	-0.141675	0.0136397	-0.094599	-0.0417641	-0.0859187	-0.109087	-0.14061	-0.129581	-0.0614818	-0.122942	-0.150531	-0.150189	-0.0274135	-0.122455	-0.148426	-0.104597	-0.109157	-0.0233722	-0.0887881	-0.0990675	-0.0766242	-0.105651	-0.138199	0.007332	0.0573184	-0.118942	0.111917	-0.207783	-0.190051	-0.109306	-0.14471	-0.109098	-0.0464634	-0.120814	-0.153761
FjPi_080	-0.101654	-0.0747994	-0.113532	-0.0830841	-0.115157	-0.127151	-0.0768389	-0.0922557	-0.152332	-0.0549716	-0.0332354	-0.078921	-0.131018	-0.0332249	-0.0727261	-0.0508212	-0.13945	-0.0622504	-0.130472	-0.0746046	-0.12247	-0.151256	-0.0769169	-0.134514	-0.132688	-0.0699491	-0.022644	-0.13581	-0.118698	-0.113198	-0.0746749	-0.0153343	-0.1066	-0.0687451	-0.100082	-0.0931559	-0.227024	-0.0473238	0.0368322	-0.12368	-0.0936788	-0.172707	-0.0988179	-0.0745272	-0.0986398	-0.0746162	0.0346676	-0.0845487	-0.0833264
FjPi_084	-0.0702645	-0.18098	-0.120472	-0.0570432	-0.0127547	-0.0375247	0.0279405	-0.0733459	-0.194927	0.0203923	-0.13585	-0.165788	-0.148952	0.0507556	-0.0561933	-0.0996562	-0.0839932	-0.133667	-0.107105	-0.180785	-0.111286	-0.10709	-0.123672	-0.0995594	-0.0308795	-0.0759979	-0.180524	-0.0999644	-0.176744	-0.120732	-0.180855	-0.0558497	-0.070457	-0.142539	-0.0585902	-0.0778116	-0.170082	-0.0985358	-0.108866	-0.0248434	0.0526983	-0.207874	-0.0614862	-0.181005	-0.0630908	-0.180797	0.130236	-0.117636	-0.030247
FjPi_085	-0.129197	0.0411696	-0.133944	-0.112113	-0.159339	-0.19748	-0.073778	-0.085035	-0.104999	-0.0887544	-0.0373056	-0.085071	-0.102701	-0.122273	-0.112749	-0.0462747	-0.122721	-0.0306653	-0.131274	0.0413643	-0.136643	-0.153543	-0.123179	-0.127591	-0.130221	-0.0808531	-0.0596952	-0.12859	-0.068988	-0.133313	0.0415912	-0.0681331	-0.0744209	-0.0160641	-0.0595829	-0.090095	-0.20465	-0.0659531	0.0948615	-0.175885	0.0594309	-0.223426	-0.170633	0.0414418	-0.10479	0.0413527	-0.0677514	-0.0746539	-0.162867
FjPi_087	-0.115566	-0.0260181	-0.164288	-0.0925396	-0.160565	-0.209105	-0.110956	-0.0369376	-0.0453136	-0.0884943	-0.144308	-0.0824339	-0.0566835	-0.0961632	-0.101495	-0.0338325	-0.101365	-0.0856708	-0.111403	-0.0255262	-0.0864653	-0.0778127	-0.0412092	-0.115445	-0.059839	-0.0722735	-0.0151633	-0.115553	-0.0345584	-0.164251	-0.0255965	-0.0577708	-0.0622758	-0.119798	-0.0605113	-0.122816	-0.143182	0.018988	-0.037694	-0.138187	0.00234559	-0.104315	-0.115999	-0.0257459	-0.084028	-0.0258349	0.0370972	-0.088953	-0.215495
FjPi_092	-0.105894	0.00891003	-0.150455	-0.10218	-0.0742339	-0.179228	-0.0489892	-0.107489	-0.139933	-0.0892214	-0.158406	-0.17527	-0.0939571	0.0106696	-0.0606242	-0.0514957	-0.0979321	-0.12651	-0.113913	0.00940192	-0.102049	-0.0800254	-0.0585753	-0.122709	-0.146436	-0.0860742	-0.092549	-0.122817	-0.0911452	-0.150716	0.00933165	-0.0623605	-0.0781563	-0.0816018	-0.090951	-0.0329195	-0.116574	-0.0221483	-0.0143538	-0.0744375	-0.042059	-0.0839461	-0.0400671	0.00918226	-0.086835	0.0093903	0.0850989	-0.0757151	-0.128867
FjPi_093	-0.0798279	-0.121016	-0.102997	-0.0636353	0.0525577	-0.0518421	-0.00123321	-0.119456	-0.169429	0.050941	-0.0366654	-0.114738	-0.0940385	0.0795216	-0.0714021	-0.0153276	-0.13248	-0.174726	-0.0346619	-0.121118	-0.0813312	-0.108631	-0.124024	-0.118928	-0.111456	-0.121216	-0.0706429	-0.119036	-0.104003	-0.102366	-0.120891	-0.0137131	-0.110327	-0.0748492	-0.0693421	-0.0540968	-0.12022	-0.103939	-0.0373139	-0.0691706	0.0713619	-0.194261	-0.0888772	-0.12104	-0.043833	-0.120832	0.141174	-0.0850074	-0.0873506
FjPi_095	-0.0877081	0.014022	-0.0796785	-0.0293236	-0.0403006	-0.128656	0.0847785	-0.148432	-0.0548936	0.0252332	-0.0965427	-0.023972	-0.138465	0.102245	-0.0296622	-0.120665	-0.102328	-0.138631	-0.0906766	0.0142168	-0.0666298	-0.139984	-0.0906041	-0.0566863	-0.0949719	-0.0432271	-0.178061	-0.0570913	-0.0441384	-0.0793448	0.0138494	-0.0539801	-0.0445202	-0.0800553	-0.0605832	-0.0893127	-0.17267	-0.0889408	-0.0264751	0.0379371	-0.00990853	-0.0883422	0.00812821	0.0142943	-0.0332913	0.0142052	0.228672	-0.00672092	-0.107413
FjPi_097	-0.079347	0.0776486	-0.0719117	-0.0637487	-0.0667034	-0.13218	0.0182637	-0.135911	-0.0209797	-0.0195914	-0.0721369	-0.0854356	-0.068599	0.036919	-0.0507167	-0.127755	-0.124571	0.0105677	0.00830803	0.0781405	-0.023505	-0.118549	-0.138994	-0.108939	-0.10741	-0.079435	-0.128993	-0.109047	-0.105602	-0.071578	0.0780702	-0.0387851	-0.0938017	0.0266546	-0.106596	-0.0744148	-0.0415954	-0.111184	0.0769664	-0.0541306	0.0323249	-0.1504	-0.0509585	0.0779208	-0.0374096	0.0781289	0.128285	-0.000736893	-0.118365
FjPi_099	-0.002269	-0.152205	-0.0866457	-0.0252971	-0.0368685	-0.113636	0.143476	-0.184518	-0.0404677	0.0640234	-0.0737974	-0.0339105	-0.0637227	0.132122	-0.07793	-0.145163	-0.108107	-0.0546778	-0.00196911	-0.15201	-0.056958	-0.124964	-0.0859834	-0.0767271	-0.128086	-0.0831754	-0.19513	-0.076835	-0.0885436	-0.0860149	-0.15208	-0.0677812	-0.0502989	-0.0977191	-0.0506143	-0.0416087	-0.128234	-0.0825374	-0.172795	0.0404779	-0.045697	-0.106897	0.0739569	-0.151933	0.0022305	-0.152022	0.2532	-0.0341899	-0.064463
FjPi_100	-0.0892275	-0.052568	-0.0883289	-0.11493	-0.0697499	-0.0974911	-0.0468822	-0.118159	-0.152088	-0.0770121	0.00177236	-0.147907	-0.142659	-0.0163418	-0.197572	0.00914519	-0.123755	-0.116678	-0.0511925	-0.0523733	-0.117472	-0.0856437	-0.145606	-0.125059	-0.129472	-0.15498	-0.00635518	-0.125167	-0.133904	-0.0876981	-0.0521464	-0.0691673	-0.133692	-0.0720666	-0.151241	-0.0914263	-0.0892109	-0.0140987	-0.00036175	-0.040538	0.160311	-0.22654	-0.0685642	-0.0525929	-0.0716544	-0.0523849	0.035803	-0.125308	-0.114578
FjPi_103	-0.0928511	-0.047575	-0.064914	-0.0751729	-0.0659454	-0.0910124	-0.0270329	-0.130399	-0.148283	-0.0158621	0.0109252	-0.14232	-0.167675	0.0382713	-0.0633293	-0.0402359	-0.137778	-0.114062	-0.0794776	-0.0473802	-0.129118	-0.111849	-0.0131459	-0.101347	-0.155083	-0.0789741	-0.0940656	-0.101455	-0.103061	-0.0651746	-0.0471534	-0.0103943	-0.0674907	-0.107483	-0.0461159	-0.103369	-0.151071	-0.0961637	-0.00725376	-0.00672369	0.00960997	-0.116364	-0.023459	-0.0473027	-0.0642843	-0.0470947	0.0978443	-0.033257	-0.125035
FjPi_104	-0.0175115	-0.1413	-0.0968371	-0.0791661	-0.0880633	-0.109565	0.0200797	-0.10468	-0.159407	-0.0142099	0.0372389	-0.0931277	-0.0973871	-0.0290098	-0.0902013	-0.0344239	-0.10671	-0.00484963	-0.116749	-0.141106	-0.149751	-0.127133	-0.0842897	-0.162389	-0.0868748	-0.108817	-0.117075	-0.162794	-0.063674	-0.0968006	-0.141176	-0.0426146	-0.0295891	-0.147725	-0.0759591	-0.00425981	-0.160116	-0.0888661	-0.0849343	-0.101638	-0.0142907	-0.138482	-0.0224011	-0.141325	-0.0507471	-0.141414	0.0635442	-0.0633974	-0.114172
FjPi_106	-0.0349983	-0.0452848	-0.0961991	-0.122206	-0.0886138	-0.0976361	-0.0155318	-0.0728434	-0.106475	-0.037045	-0.0833508	-0.0877357	-0.0622825	-0.0173782	-0.0990714	-0.0768693	-0.0757655	-0.0582887	-0.0673823	-0.0453872	-0.0896873	-0.0911369	-0.0821661	-0.101137	-0.173295	-0.147994	-0.0219507	-0.10065	-0.0354033	-0.0964597	-0.0448632	-0.105859	-0.0420247	-0.0971702	-0.0872062	-0.0553218	-0.122931	-0.00770691	-0.0296251	-0.0626703	0.148875	-0.177362	0.0106236	-0.0453097	-0.0801189	-0.0451017	0.0751759	-0.158137	-0.121854
FjPi_107	-0.129936	0.027951	-0.0253403	-0.108098	-0.118184	-0.194357	-0.022223	-0.0964708	-0.115246	-0.019966	-0.10579	-0.120574	-0.144741	-0.00237911	-0.146469	-0.134072	-0.187342	-0.0878586	-0.168263	0.0278487	-0.144513	-0.0767321	-0.0793492	-0.133381	-0.0358797	-0.104174	-0.132636	-0.133786	-0.129153	-0.025898	0.0286698	0.0214541	-0.109033	-0.0714746	-0.0668589	-0.117279	-0.157255	-0.0949193	-0.0707829	-0.0845149	0.050075	-0.0943207	-0.062921	0.0279261	-0.0199566	0.0281342	0.0366922	0.00601955	-0.185296
FjPi_108	-0.0392903	0.0220306	-0.129015	-0.0733121	-0.0905288	-0.119756	-0.106585	-0.100608	-0.0866999	0.0531492	-0.0891284	-0.1259	-0.109658	-0.075153	-0.101878	-0.10196	-0.158796	-0.121709	-0.0984157	0.0225225	-0.0681293	-0.067499	-0.0404035	-0.114343	-0.0780495	0.00103093	-0.0779427	-0.114748	-0.0818873	-0.128979	0.0221551	-0.0254698	-0.0543392	-0.107999	-0.0543574	-0.0804127	-0.128114	-0.0669673	-0.00390735	-0.163826	0.116356	-0.0972698	-0.167487	0.0223029	-0.0223115	0.0222138	0.0450339	-0.0813135	-0.152293
FjPi_109	-0.0620816	-0.112777	-0.117934	-0.0631224	-0.108863	-0.118777	-0.0271645	-0.0865561	-0.157923	-0.10216	-0.0287243	-0.114819	-0.107788	-0.0700144	-0.122589	-0.0264026	-0.0597655	0.00465731	-0.108728	-0.112285	-0.151831	-0.12654	-0.0676518	-0.140105	-0.101732	-0.113572	-0.0320978	-0.140213	-0.102599	-0.117601	-0.112356	-0.00606912	-0.143984	-0.131385	-0.0884395	-0.0835937	-0.251632	0.00472758	-0.0373952	-0.108175	0.0977248	-0.155122	-0.085393	-0.112505	-0.0439143	-0.112297	0.0338305	-0.0518105	-0.131704
FjPi_110	-0.0600648	-0.0611404	-0.0766967	-0.103	-0.0497982	-0.118543	-0.020988	-0.12584	-0.162146	-0.0641914	-0.0397811	-0.113991	-0.123301	-0.0370964	-0.114333	-0.0469674	-0.128168	0.0105368	-0.152468	-0.0609457	-0.108811	-0.160178	-0.125952	-0.135414	-0.0887217	-0.027766	-0.133184	-0.135819	-0.0866169	-0.0760659	-0.0610159	-0.04565	-0.0956154	-0.107083	-0.091771	-0.0188832	-0.155129	-0.146276	-0.00358588	-0.131414	0.00198704	-0.1433	-0.0863475	-0.0608682	-0.0350636	-0.0606602	0.0379272	-0.0640558	-0.0372807
FjPi_111	-0.0990249	-0.0677137	-0.130513	-0.0263783	-0.1051	-0.107883	0.0571198	-0.0501091	-0.125933	-0.0787871	0.0246588	-0.103628	-0.109076	0.019024	-0.076337	-0.0128344	-0.00459954	-0.0631871	-0.0514819	-0.0678161	-0.129349	-0.0704825	-0.0989496	-0.0522554	-0.104209	-0.0910904	-0.0859773	-0.0526604	-0.0189086	-0.130477	-0.066995	-0.129179	-0.110805	-0.0824583	-0.0519926	-0.0406099	-0.163485	-0.0533117	-0.0318494	0.0233519	-0.0411328	-0.0966877	0.089812	-0.0677386	-0.0802633	-0.0675306	0.201904	-0.0566642	-0.10833
FjPi_112	-0.127804	-0.0679683	-0.105215	-0.102994	-0.0587059	-0.0968465	-0.0358382	-0.138016	-0.118462	0.0389176	-0.0136279	-0.0703071	-0.114084	-0.0249082	-0.0465818	-0.00298664	-0.0767587	-0.0295692	-0.0832318	-0.0680706	-0.106131	-0.121248	-0.112872	-0.0810341	-0.146952	-0.0545013	-0.037206	-0.0808448	-0.114838	-0.105475	-0.0678438	-0.0459411	-0.10898	-0.0859812	-0.115535	-0.0548294	-0.153637	-0.134385	0.07813	-0.0621779	-0.026531	-0.128438	-0.071188	-0.0679932	-0.0650673	-0.0680822	0.124397	-0.0634555	-0.107099
FjPi_113	-0.0725563	-0.0682836	-0.0505617	-0.0765683	-0.13776	-0.129846	-0.00673807	-0.0625641	-0.0852021	0.0335511	-0.0195887	-0.124699	-0.0725048	-0.00175055	-0.067696	-0.0113244	-0.138579	-0.122588	-0.100483	-0.068386	-0.0520723	-0.06303	-0.110513	-0.0483684	-0.0515931	-0.0812609	-0.0904099	-0.0484763	-0.10208	-0.0511195	-0.067862	-0.0762662	-0.0783942	-0.0865937	-0.0590993	-0.0260264	-0.0862075	-0.0405109	-0.0134032	-0.0182214	0.0914099	-0.170351	-0.0676407	-0.0683085	-0.0635999	-0.0681005	0.0290012	-0.0738732	-0.0343216
FjPi_114	-0.0497533	-0.177702	-0.0536088	-0.0594108	-0.0602856	-0.0122595	-0.00116847	-0.0543204	-0.125687	-0.0619023	-0.0544282	-0.105165	-0.0378168	0.0611644	-0.0763885	-0.0482439	-0.0878464	0.0279792	-0.0797604	-0.177804	-0.0681929	-0.143033	-0.14773	-0.113218	-0.0611769	-0.111644	-0.157933	-0.113326	-0.10067	-0.0535723	-0.177577	-0.0597029	-0.0977833	-0.0955833	-0.0645234	-0.00470909	-0.147788	-0.119325	-0.0259583	-0.0940645	-0.0394015	-0.185283	-0.00324006	-0.177727	-0.0241579	-0.177816	0.124006	-0.0436421	-0.0504422
FjPi_119	-0.0881977	-0.127008	-0.139593	-0.0898328	-0.0841708	-0.11518	-0.00425483	-0.109404	-0.0577603	-0.0168542	-0.208158	-0.0604139	-0.0513026	-0.0355167	-0.0726409	-0.123829	-0.102224	-0.0657307	-0.0558082	-0.126517	-0.0587999	-0.125617	-0.0750489	-0.0958024	-0.152213	-0.113244	-0.00829674	-0.0965046	-0.0782033	-0.140151	-0.126587	-0.138557	-0.0616489	-0.134622	-0.106533	0.00527812	-0.169297	-0.00296672	-0.00468032	-0.0900198	0.0638834	-0.178564	-0.0384161	-0.126736	-0.109845	-0.126528	0.098635	-0.120119	-0.0778929
FjPi_120	-0.0881977	-0.127008	-0.139593	-0.0898328	-0.0841708	-0.11518	-0.00425483	-0.109404	-0.0577603	-0.0168542	-0.208158	-0.0604139	-0.0513026	-0.0355167	-0.0726409	-0.123829	-0.102224	-0.0657307	-0.0558082	-0.126517	-0.0587999	-0.125617	-0.0750489	-0.0958024	-0.152213	-0.113244	-0.00829674	-0.0965046	-0.0782033	-0.140151	-0.126587	-0.138557	-0.0616489	-0.134622	-0.106533	0.00527812	-0.169297	-0.00296672	-0.00468032	-0.0900198	0.0638834	-0.178564	-0.0384161	-0.126736	-0.109845	-0.126528	0.098635	-0.120119	-0.0778929
Gaia	0.00659665	-0.132049	-0.0644094	0.0236806	0.0332052	0.0158635	0.077466	0.179414	0.0334686	-0.0106035	0.143057	0.045077	0.0206131	0.0566035	-0.00310229	0.129037	0.0297117	0.0855178	0.0158103	-0.131854	0.0368858	0.0758454	-0.000459132	0.0833759	0.0376621	-0.00953615	0.115616	0.083268	0.0162939	-0.06467	-0.132815	-0.0393052	-0.0161775	-0.0493356	0.0343157	0.0364875	0.0520736	0.0285397	-0.0189313	0.102826	-0.100119	0.0124993	0.146111	-0.131776	-0.00732569	-0.132163	0.0751731	-0.0479059	0.041563
GalBeau	0.230384	-0.117141	0.15195	0.122081	0.161912	0.0812827	0.142588	0.103995	0.137514	0.105327	-0.00902047	0.122976	0.102671	0.119646	0.0884641	0.0114259	0.156636	0.0941859	0.0839038	-0.11754	0.129046	0.14899	0.0423785	0.182668	0.103973	0.0882699	-0.0480492	0.183154	0.0398184	0.151392	-0.117313	0.0638491	0.0525102	-0.0424502	0.173125	0.185102	0.129081	0.15695	-0.0979155	0.0805933	0.00719478	0.148932	0.173498	-0.117463	0.335313	-0.117849	0.0877039	0.149735	0.285852
Galici	0.0313417	0.111084	0.146931	-0.0374439	0.0517106	-0.0318904	0.0772524	0.0508419	0.0718815	0.0444485	0.123233	0.546116	0.0807161	0.0908566	0.0477899	0.0176977	-0.0896496	0.106994	0.0025232	0.110685	0.0485573	0.0257146	0.0144807	0.0748428	0.00149626	0.00451234	0.0604341	0.0759234	0.123343	0.146968	0.111209	-0.0163429	0.0142129	-0.00795148	-0.0692979	0.034194	0.0857324	-0.0967641	0.015916	0.0711174	-0.0227829	0.139456	0.127475	0.110762	0.0661481	0.11097	0.0140486	0.0653829	0.061554
GaPi_003	-0.0892944	-0.236556	-0.041747	-0.17769	-0.0225737	-0.0589316	0.0314922	0.0344972	-0.191672	-0.0842101	0.152646	-0.106674	-0.0553705	0.0459878	-0.0909709	0.0994047	-0.122931	0.11234	-0.0429399	-0.236659	-0.141012	-0.0280681	-0.0134519	-0.0856083	-0.0424812	-0.0896795	0.0892526	-0.0848248	-0.0394851	-0.0420076	-0.236729	-0.131334	-0.111177	-0.217726	-0.0808885	-0.0377134	-0.0702617	-0.148467	0.0453288	0.114198	-0.108358	-0.0278291	0.139357	-0.236581	-0.0913317	-0.236373	0.162906	-0.0558475	-0.101274
GaPi_007	-0.0569884	-0.207519	6.70636e-05	-0.0972499	-0.00215281	-0.0661434	0.0756833	-0.000941617	-0.139459	0.0595184	0.283598	-0.0595115	-0.0747645	0.119297	-0.0904575	0.128442	-0.12212	0.131869	-0.0326213	-0.207918	-0.092067	-0.0400339	-0.0191781	-0.104705	-0.0116609	-0.0627218	0.0645103	-0.104516	-0.0576906	0.000400708	-0.207394	-0.0984334	-0.158798	-0.169969	-0.105928	-0.0342286	-0.0783649	-0.132503	0.0116727	-0.00265355	-0.123295	0.0436976	0.0317168	-0.207841	-0.0296102	-0.207633	0.175602	0.0323183	-0.0951152
GaPi_008	-0.0203793	-0.140306	-0.0619698	-0.0442988	0.029108	-0.111244	0.15597	-0.0282147	-0.0621436	0.0533412	0.205219	-0.0588547	-0.0773761	0.161552	-0.0755386	-0.0254067	-0.0923448	0.0585418	-0.0126513	-0.139814	-0.0233683	-0.11247	0.0165396	-0.0853294	-0.0656753	-0.0822696	-0.003172	-0.0854373	-0.0662447	-0.0616362	-0.140775	-0.115901	-0.148336	-0.122069	-0.0467373	-0.0279265	-0.109204	-0.0623184	-0.00044696	0.0309843	-0.155322	0.0247441	0.146173	-0.140033	0.00283914	-0.140122	0.303429	-0.0124853	-0.0944584
GaPi_010	-0.119642	-0.154887	-0.124686	-0.0927531	-0.120964	-0.144248	0.0157035	0.0852649	-0.0963358	-0.159424	0.0830771	-0.114143	-0.0254017	-0.0277405	-0.110028	0.0449896	-0.062952	0.0534679	-0.137764	-0.15499	-0.113717	-0.0584159	-0.0512279	-0.0547481	-0.051436	-0.124484	0.097234	-0.0551531	-0.0502226	-0.124947	-0.154763	-0.130483	-0.0993331	-0.121497	-0.0654789	-0.0552848	-0.0604975	-0.0382739	0.10501	0.0467093	-0.146728	-0.125922	0.0986101	-0.155209	-0.122274	-0.155001	0.0356951	-0.153643	-0.102801
GaPi_011	0.00906939	-0.13433	-0.05332	-0.0831892	-0.011268	-0.136467	0.206217	-0.130393	-0.0344776	0.0753618	0.0959094	-0.0460451	-0.0568412	0.226358	-0.0172686	-0.0937126	-0.127075	-0.0418538	0.0399733	-0.133838	-0.001942	-0.0613313	-0.0247278	-0.0389445	-0.104863	-0.0754025	0.0497497	-0.0390524	-0.0329333	-0.0523921	-0.134502	-0.0885325	-0.106408	-0.125899	-0.104347	-0.0234364	-0.0874801	-0.111311	0.0114713	0.163239	-0.105669	-0.0967475	0.235938	-0.134058	-0.0619012	-0.13385	0.31089	-0.0510785	-0.0611471
GaPi_012	-0.00313548	-0.254689	-0.0233329	-0.00774177	-0.0347637	-0.0167474	0.0766477	0.0671734	-0.0312319	-0.0351919	0.116983	-0.134314	0.0165263	0.0171588	-0.109698	0.0230354	-0.0753981	0.137588	0.00429544	-0.254494	-0.0512877	-0.0681879	-0.0226706	-0.120083	-0.0502143	-0.0299648	0.136488	-0.120785	-0.0151284	-0.0238906	-0.255456	-0.12213	-0.115642	-0.17673	-0.126951	0.0148703	-0.080966	-0.081324	-0.000733573	0.00603615	-0.130056	-0.0691374	0.101912	-0.254714	-0.05509	-0.254803	0.186966	-0.0386219	-0.0974192
GaPi_014	-0.031907	-0.0837912	-0.0999417	-0.0314621	-0.0130237	-0.101973	0.242791	-0.00527568	0.00655294	-0.00483525	0.0189808	-0.0584973	-0.0217532	0.168149	-0.0240754	-0.0289119	-0.0408816	0.0600877	-0.0158594	-0.0835964	-0.0479695	-0.0437737	-0.086503	-0.000290927	-0.0727461	-0.141337	-0.0164824	-0.000398822	-0.0023022	-0.0996081	-0.0833696	-0.0760261	-0.0968731	-0.0593151	-0.0526195	0.0119488	-0.0185197	-0.0340311	-0.0232654	0.0990865	-0.0693925	-0.0809727	0.317972	-0.0838161	-0.0101741	-0.0836081	0.211083	-0.0543198	-0.0480464
GaPi_016	0.0617687	-0.234056	0.00859022	0.000708348	-0.00967448	-0.0350387	0.239009	-0.000440873	0.00247395	0.0522938	0.228833	-0.0301895	-0.0472253	0.200913	-0.048359	-0.0303167	-0.0381267	0.0931495	0.0359214	-0.233565	0.0127251	-0.027351	-0.0234314	-0.0545843	0.0304376	-0.00814403	0.0549087	-0.0543951	0.0265998	0.00922099	-0.234229	-0.106846	-0.0730222	-0.171251	-0.0852226	0.0120296	-0.0665734	-0.0794107	-0.0918208	0.122343	-0.181923	-0.00185624	0.270513	-0.233784	-0.0148474	-0.233873	0.268806	-0.0046189	-0.0619306
GaPi_017	-0.00110484	-0.211357	-0.0201137	-0.0695933	-0.0544233	-0.026899	0.0347036	0.000864934	-0.115665	0.00368238	0.24856	-0.0886061	-0.0676097	0.0373141	-0.122523	0.0723092	-0.0971375	0.103369	-0.0272492	-0.211163	-0.0629248	-0.0569464	0.0162037	-0.116864	-0.0181738	0.0145549	0.142084	-0.116674	0.063858	-0.0200772	-0.210936	-0.156052	-0.0978635	-0.195795	-0.0865909	-0.0342048	-0.0869578	-0.156249	-0.0661506	0.0660064	-0.10277	0.0211398	0.145837	-0.211382	-0.0283979	-0.211174	0.195533	-0.0460993	-0.0852862
GaPi_019	0.0229325	-0.197125	0.00867764	-0.0158433	0.0227997	-0.0483219	0.289014	-0.0511621	0.0212803	0.0663462	0.140971	-0.0223768	-0.0435723	0.209915	-0.00637676	-0.0308236	-0.0983559	0.0127157	0.0383859	-0.197228	0.0469821	-0.0667814	-0.0301779	-0.0518227	-0.018798	-0.0680761	0.0511335	-0.0522277	-0.00124262	0.00871416	-0.197298	-0.0954682	-0.1282	-0.155119	-0.0803812	0.0335101	-0.0679716	-0.0968537	-0.121446	0.132236	-0.141129	-0.023459	0.309227	-0.19715	-0.0106002	-0.197239	0.289989	0.0100277	0.0130327
GaPi_020	-0.086503	-0.201972	0.00888181	-0.0902179	0.0084447	-0.101601	0.143032	-0.0518493	-0.126484	0.0644705	0.143552	-0.0786266	-0.0460423	0.170601	-0.0572783	-0.0665717	-0.210466	0.0512492	0.0350245	-0.201778	-0.0784983	0.0124584	-0.0148202	-0.0483502	-0.0444438	-0.0981789	0.00142046	-0.0481609	-0.148413	0.00832408	-0.201848	-0.0720882	-0.127996	-0.211666	-0.152082	0.0057844	0.00146306	-0.170931	-0.120945	0.0970819	-0.119234	-0.0078043	0.239012	-0.2017	-0.0439713	-0.201492	0.338328	-0.022452	-0.126115
GaPi_021	-0.086503	-0.201972	0.00888181	-0.0902179	0.0084447	-0.101601	0.143032	-0.0518493	-0.126484	0.0644705	0.143552	-0.0786266	-0.0460423	0.170601	-0.0572783	-0.0665717	-0.210466	0.0512492	0.0350245	-0.201778	-0.0784983	0.0124584	-0.0148202	-0.0483502	-0.0444438	-0.0981789	0.00142046	-0.0481609	-0.148413	0.00832408	-0.201848	-0.0720882	-0.127996	-0.211666	-0.152082	0.0057844	0.00146306	-0.170931	-0.120945	0.0970819	-0.119234	-0.0078043	0.239012	-0.2017	-0.0439713	-0.201492	0.338328	-0.022452	-0.126115
GaPi_022	-0.02103	-0.129071	-0.11848	-0.0476237	-0.0886105	-0.137151	0.0878715	0.100979	-0.055069	-0.140145	0.061056	-0.0416778	-0.00671649	-0.0031128	-0.0657899	0.0104892	0.0023821	0.154457	-0.0688646	-0.129174	-0.109889	-0.0516158	-0.040268	-0.0431939	0.0272688	-0.00537029	0.0300497	-0.0435989	0.0463098	-0.118147	-0.128947	-0.123683	-0.0506381	-0.0941956	-0.0277776	-0.0107496	-0.0884611	-0.0573237	0.0437684	-0.0525647	-0.114375	-0.0611819	0.0944166	-0.129096	-0.081007	-0.128888	0.105486	-0.126044	-0.0915436
GaPi_023	-0.0146172	-0.20318	0.00975438	-0.0290286	-0.0114816	-0.0760665	0.225614	-0.0197784	-0.0168636	0.09357	0.0234941	-0.10717	-0.0514094	0.158994	-0.019265	-0.0695618	-0.0735091	0.129969	0.00202467	-0.202688	-0.0339481	-0.0327236	0.0231931	-0.0608483	0.00931727	-0.102952	-0.0149403	-0.0603619	-0.108914	0.0097909	-0.202461	-0.119647	-0.103651	-0.173355	-0.0629625	0.0224047	-0.0648149	-0.0788408	0.0139319	0.0495228	-0.124899	-0.0265421	0.220869	-0.202907	-0.0817252	-0.202699	0.316322	-0.0637714	-0.118706
GaPi_024	-0.055661	-0.158651	-0.0666475	-0.0656156	-0.0159789	-0.144446	0.19289	-0.0441832	-0.0481023	0.00260896	0.122397	-0.104536	-0.0303538	0.0968545	-0.0662513	-0.00512573	-0.058396	0.103187	0.00554979	-0.158456	-0.0833115	-0.0149364	-0.0639053	-0.0296904	-0.0852093	-0.116066	0.0536555	-0.0289069	-0.0103086	-0.0660167	-0.158229	-0.12147	-0.110525	-0.105948	-0.0805333	0.00275393	-0.0924881	-0.0839323	0.0335018	0.0239296	-0.0892839	-0.0773911	0.200326	-0.158379	-0.0701776	-0.158171	0.27201	-0.0531152	-0.151133
GaPi_025	-0.0554934	-0.16918	-0.0851988	-0.0603968	-0.0526549	-0.082476	0.0697501	0.0163011	-0.0241645	-0.0554602	0.117513	-0.112688	0.0244851	0.0976164	-0.109167	0.145091	0.0184303	0.124451	0.0250307	-0.169282	-0.0745272	-0.00169522	0.00846407	-0.0708233	-0.0912813	-0.0683578	0.139693	-0.0706341	0.00114989	-0.0848652	-0.168758	-0.0595004	-0.106495	-0.0567544	-0.0664007	-0.0452129	-0.0275469	-0.0213681	0.0268356	0.00924091	-0.108727	0.00805185	0.128589	-0.169502	-0.077141	-0.169294	0.267423	-0.0532447	-0.115608
GaPi_026	-0.00370318	-0.251394	0.0310678	-0.061198	-0.0457308	-0.0232576	0.0867765	0.0434298	-0.130446	0.00554094	0.271812	-0.106952	-0.0645626	0.0834445	-0.0888722	0.0471292	-0.038825	0.113844	0.0147214	-0.251199	-0.0771111	-0.0325062	0.0234106	-0.0698418	-0.0127498	-0.0617308	0.199208	-0.0702468	0.0131251	0.0316986	-0.250972	-0.172021	-0.175338	-0.191262	-0.107017	-0.034129	-0.0919331	-0.102988	0.0385137	0.126102	-0.0869462	-0.00344589	0.115309	-0.251419	-0.044664	-0.251211	0.141235	-0.0290873	-0.0436127
GaPi_027	-0.0039162	-0.25131	0.0311519	-0.061411	-0.0456467	-0.0234707	0.0871578	0.0432168	-0.130361	0.00562504	0.271599	-0.106868	-0.0644785	0.0838257	-0.088491	0.0469162	-0.039038	0.113631	0.0148055	-0.251115	-0.077027	-0.0327192	0.0234947	-0.0697576	-0.0129628	-0.0619438	0.198995	-0.0701627	0.0129121	0.0317827	-0.250888	-0.171937	-0.175551	-0.191475	-0.106933	-0.0343421	-0.0915519	-0.103201	0.0383007	0.126186	-0.0868621	-0.00306466	0.115987	-0.251335	-0.044877	-0.251127	0.141616	-0.0290032	-0.0435286
GaPi_028	0.00401381	-0.212181	-0.150188	-0.0626919	-0.119426	-0.162915	0.0561642	-0.0216492	-0.0784568	-0.0666691	0.161867	-0.117063	-0.101117	0.024308	-0.106411	-0.01379	-0.0248683	0.0734269	-0.134741	-0.212284	-0.132385	-0.0420225	-0.0247322	-0.108179	-0.0644581	-0.101851	0.0292436	-0.108287	-0.0721585	-0.149557	-0.212057	-0.114684	-0.0841282	-0.169283	-0.0458171	-0.0424569	-0.152258	-0.0168293	0.0310772	-0.0162301	-0.17431	-0.0804099	0.106981	-0.212503	-0.123411	-0.212592	0.142118	-0.136061	-0.148507
GaPi_030	-0.029863	-0.250218	-0.0141081	-0.000596906	-0.0484177	-0.11538	0.230276	-0.0905869	-0.0448859	0.056634	0.272097	-0.032089	-0.129052	0.187723	-0.0576867	-0.121651	-0.0685503	0.044304	-0.00163325	-0.25032	-0.0316635	-0.0800591	0.00973004	-0.082928	-0.0237562	-0.0700631	0.0518207	-0.0830359	-0.0166002	-0.0137745	-0.250688	-0.177976	-0.168517	-0.237924	-0.108812	-0.0258222	-0.185541	-0.108349	-0.0559853	0.130249	-0.189468	0.0223914	0.283767	-0.25054	-0.0633957	-0.250629	0.332571	-0.0600012	-0.0694755
GaPi_033	-0.0544172	-0.15919	-0.0514387	-0.0483269	-0.0227574	-0.112004	0.193242	0.0334221	-0.0201171	-0.0315052	0.0368798	0.00605054	-0.00415136	0.213086	0.00095457	-0.074598	-0.0699286	0.0753125	0.0495798	-0.158995	-0.0268021	-0.0389483	-0.0157155	0.0170138	-0.0533615	-0.0791667	0.0920401	0.0166088	-0.0747297	-0.050808	-0.159363	-0.08368	-0.122949	-0.154027	-0.0917688	-0.0474051	-0.0636115	-0.141222	-0.00655493	0.129465	-0.138254	-0.0627766	0.262481	-0.158918	-0.081116	-0.15871	0.261071	-0.0494944	-0.0652084
GaPi_034	-0.00383486	-0.215573	-0.0290834	-0.0402337	-0.0102073	-0.03676	0.15023	0.0138826	-0.104727	0.0309621	0.220278	-0.086285	-0.130656	0.156406	-0.0982148	-0.0162904	-0.0588641	0.0400253	0.0558903	-0.215676	-0.0335652	-0.0546252	-0.0406033	-0.0720533	-0.0405142	-0.0966263	0.109939	-0.071567	-0.046729	-0.0287498	-0.215152	-0.109459	-0.161207	-0.172972	-0.103286	-0.0485228	-0.123263	-0.11233	-0.0451105	0.0582253	-0.151257	-0.0439868	0.162123	-0.215598	-0.00824916	-0.21539	0.254605	0.00287068	-0.0966329
GaPi_035	-0.108841	-0.270662	-0.10408	-0.108099	-0.0967917	-0.0820439	0.076719	0.103791	-0.0935571	-0.120396	0.140824	-0.128598	0.000552868	0.089729	-0.131019	0.0976855	-0.038483	0.146276	0.0180346	-0.270467	-0.12015	-0.0283016	0.0142445	-0.0724711	-0.0340981	-0.102392	0.12824	-0.072579	-0.0961726	-0.104638	-0.271132	-0.0908608	-0.0947716	-0.142192	-0.0193197	0.000679576	0.0222082	-0.0660992	0.0456895	0.0607788	-0.169502	-0.0669861	0.154574	-0.270687	-0.141482	-0.270776	0.164455	-0.0534068	-0.0863541
GaPi_036	-0.098227	-0.157242	-0.0444399	-0.0838172	-0.0157587	-0.0919315	0.188059	-0.0338607	-0.0389683	0.0185769	0.120537	0.0103752	-0.00458072	0.154123	-0.0473122	0.0360979	-0.144937	-0.00801511	0.00487863	-0.157345	-0.0394137	-0.00639668	-0.0711133	-0.0128311	-0.0573564	-0.13397	0.113004	-0.0123447	0.0445829	-0.0447005	-0.156821	-0.127787	-0.0915857	-0.137223	-0.0755591	-0.00118563	-0.0138265	-0.113722	-0.0444222	0.12755	-0.132741	-0.0575605	0.264726	-0.157267	-0.0485643	-0.157059	0.22677	-0.0273422	-0.0335481
GaPi_038	-0.0254731	-0.204527	-0.0661722	-0.010469	-0.033034	-0.0949448	0.253385	-0.0356855	0.0233862	0.0461676	0.0830572	-0.0692967	-0.042655	0.152298	-0.0479485	-0.00881021	0.0297316	0.133969	-0.0308186	-0.20463	0.00333047	-0.0542761	-0.0759093	-0.0304036	-0.0107496	-0.107865	0.0256067	-0.0305115	-0.013993	-0.0652443	-0.204403	-0.121292	-0.0934105	-0.113792	-0.0592592	0.063843	-0.105978	-0.00620413	0.0812202	-0.0115474	-0.156553	-0.068002	0.17822	-0.204552	-0.0872328	-0.204641	0.259114	-0.0342181	-0.101632
GaPi_040	-0.0935798	-0.15824	-0.0819847	-0.074416	-0.0461723	-0.0712394	0.100597	-0.0809134	-0.0111452	0.0466971	0.0610051	-0.0886747	-0.0109272	0.13916	-0.00879251	0.141471	-0.0594711	0.0313959	0.0133885	-0.158343	-0.019613	-0.019577	-0.0691402	-0.0474046	-0.105895	-0.0823769	0.0712994	-0.0469182	-0.0443647	-0.081651	-0.158116	-0.0271679	-0.108034	-0.115045	-0.0673463	-0.0452671	-0.0486971	-0.0451924	0.0434204	0.0326597	-0.131362	-0.0573702	0.157951	-0.158562	-0.0881889	-0.158652	0.31075	-0.0975708	-0.0630704
GaPi_042	-0.0796613	-0.146996	-0.0820311	-0.123785	-0.0557269	-0.187759	0.143337	-0.0444134	-0.0976554	0.0297144	0.127218	-0.0500947	-0.0653478	0.081768	-0.0554878	0.0466412	-0.095767	0.039669	-0.13641	-0.146801	-0.14059	-0.0154637	0.0116318	-0.0516108	-0.0533499	-0.126992	-0.0208563	-0.0514216	-0.0191554	-0.0814004	-0.147763	-0.121701	-0.0664832	-0.149856	-0.0988882	-0.0313487	-0.128076	-0.0401878	0.0133642	0.0308304	-0.145374	0.00616839	0.186131	-0.147021	-0.0915038	-0.14711	0.218297	-0.128518	-0.0782703
GaPi_044	-0.0723311	-0.0855889	-0.0298348	-0.0763431	-0.0412656	-0.135563	0.113823	-0.0563964	-0.0683379	0.0305079	0.114343	-0.0950588	-0.0972382	0.0730534	-0.0876754	0.0117795	-0.0917052	0.00451013	-0.0360789	-0.0853941	-0.082154	-0.0919232	-0.0594794	-0.0843926	-0.125947	-0.154426	0.112753	-0.0847977	-0.0590683	-0.0289069	-0.0854644	-0.106051	-0.131355	-0.0732949	-0.0716505	-0.0180759	-0.117181	-0.0147328	0.0771484	-0.0696962	-0.059008	-0.0634571	0.0861989	-0.0856138	-0.0529753	-0.0854058	0.210176	-0.00114911	-0.14433
GaPi_045	0.00110175	-0.185381	-0.0101819	-0.065604	0.0401896	-0.0606447	0.296302	-0.0468457	-0.03472	0.127711	0.0291108	0.0327482	-0.0235083	0.268902	0.00863615	-0.119805	-0.099685	0.0232717	0.0251718	-0.185483	-0.0122866	0.0088453	-0.0145707	-0.0073943	-0.0534052	-0.108626	-0.0446817	-0.00690794	-0.0747734	-0.0101453	-0.185553	-0.12027	-0.0929828	-0.18616	-0.067151	0.000982788	-0.0743518	-0.080058	-0.0984107	0.136255	-0.140972	-0.0182513	0.348307	-0.185406	0.00797826	-0.185495	0.37453	-0.0153686	-0.0554469
GaPi_046	-0.0033723	-0.251657	-0.0809151	-0.0852315	0.00214031	-0.0247095	0.166143	-0.0438916	-0.0914883	-0.00452761	0.10189	-0.130688	-0.0363019	0.139932	-0.0570459	-0.032764	-0.0699895	0.117444	0.0221833	-0.251462	-0.0693521	-0.0179132	0.0353294	-0.0638655	-0.0474798	-0.0931925	-0.00844945	-0.0636762	0.0125646	-0.0808786	-0.251533	-0.130984	-0.0808177	-0.181126	-0.0318101	-0.0528142	-0.102893	-0.0996855	-0.0479164	0.0863206	-0.120191	-0.0557064	0.245187	-0.251682	-0.0511671	-0.251474	0.343612	-0.126808	-0.0973589
GaPi_047	0.0777488	-0.254623	0.00317721	-0.0201552	0.000957336	-0.0458	0.241322	0.0312869	-0.0142299	0.0733251	0.235305	0.00391532	-0.0282739	0.165491	-0.0609031	-0.106743	-0.0610702	0.157858	0.0126808	-0.254428	-0.0185379	-0.0110738	-0.00953117	-0.0308789	0.00333435	-0.000186351	0.0768314	-0.0312839	-0.0334844	0.00351085	-0.254795	-0.139001	-0.0834863	-0.213211	-0.0846931	0.0636648	-0.0354398	-0.120479	-0.0550419	0.147831	-0.133556	-0.027771	0.239547	-0.254351	-0.05235	-0.25444	0.266067	-0.0540066	-0.0860625
GaPi_048	0.0471624	-0.184483	-0.0280034	0.0324538	-0.0364629	-0.0190409	0.14923	0.103803	-0.0207489	0.0085692	0.221358	-0.0400417	-0.0659913	0.154515	-0.0519716	-0.077904	-0.0167806	0.108553	0.00586463	-0.184586	0.0367453	-0.0464141	0.0199021	-0.0466089	0.0648572	0.0441032	0.111613	-0.047311	0.0734988	-0.0279668	-0.184656	-0.106002	-0.141111	-0.160304	-0.0573398	-0.057545	-0.121589	-0.096691	-0.0226374	0.104766	-0.140669	0.0022565	0.170334	-0.184508	-0.0134088	-0.1843	0.257171	-0.0379441	-0.0824793
GaPi_049	0.000205944	-0.17558	-0.123094	-0.031736	0.0312714	-0.0763968	0.170613	-0.0762657	-0.0240278	-0.0624545	0.0606017	-0.0682792	-0.0579794	0.117958	-0.0704039	0.000229736	0.00341347	0.00692532	-0.0140534	-0.175385	-0.0583457	-0.0642522	-0.058847	-0.0834631	-0.106595	-0.0248407	0.0298926	-0.0838681	-0.0667554	-0.122761	-0.175753	-0.104824	-0.0828849	-0.100295	-0.0745836	-0.0667665	-0.0788131	-0.0684745	0.049851	0.0797965	-0.117207	-0.129678	0.109413	-0.175308	-0.122762	-0.175397	0.268451	-0.12323	-0.125276
GaPi_051	-0.072351	-0.0564904	-0.0253978	-0.0475418	0.0160599	-0.131126	0.161641	0.00568314	0.0255342	0.072977	0.0947132	0.0160466	-0.0633858	0.179405	-0.0529316	0.0429578	-0.120843	0.015781	0.0239207	-0.0559985	-0.00105837	-0.0711442	-0.0612821	-0.0817384	-0.0695125	-0.0563942	0.0583586	-0.0812521	-0.00857672	-0.0253613	-0.0566631	-0.0704155	-0.0989878	-0.0644011	-0.117428	-0.0198786	-0.0542097	-0.114587	0.073563	0.105291	-0.1446	-0.0554546	0.197601	-0.0562182	-0.0428929	-0.0563073	0.295135	-0.0819874	-0.0347106
GaPi_054	-0.0484719	-0.134823	0.00531519	-0.0575351	-0.0295886	-0.171426	0.265447	-0.0447194	-0.0507183	0.119438	0.155139	-0.025145	-0.108143	0.145344	-0.0688674	-0.154522	-0.134402	0.0491682	-0.0300473	-0.135222	-0.0654258	-0.0240893	-0.0148214	-0.0225013	-0.0827742	-0.100854	0.0632216	-0.022312	-0.118107	0.00535171	-0.134698	-0.173707	-0.119678	-0.17928	-0.113159	0.00726892	-0.0959955	-0.0618868	-0.0341849	0.116394	-0.118344	0.0091308	0.228909	-0.135145	-0.045458	-0.134937	0.322579	0.0152819	-0.126414
GaPi_057	-0.0857754	-0.250271	-0.0744774	-0.111181	-0.0945248	-0.100279	0.0608612	0.0546553	-0.174783	-0.0408761	0.239954	-0.131976	-0.151686	-0.036957	-0.10112	-0.0604958	-0.0754368	0.133389	-0.0836927	-0.25067	-0.136305	-0.0679295	-0.0613357	-0.0892203	-0.0300484	-0.0891317	0.10436	-0.0893282	-0.0808321	-0.0750351	-0.250443	-0.175949	-0.174214	-0.235897	-0.101437	-0.0282518	-0.129436	-0.133063	0.0895541	0.00926581	-0.117615	-0.0150991	0.036208	-0.250593	-0.0943494	-0.250385	0.121856	-0.0603509	-0.124496
GaPL_004	-0.100828	-0.130428	-0.0485267	-0.0792873	-0.0156856	-0.0716538	0.0128275	0.0425739	-0.0902981	-0.0624656	0.109319	-0.0350121	-0.0856232	0.0308885	-0.0977506	0.0560784	-0.0705821	0.0538602	-0.117762	-0.13053	-0.0752929	-0.0461386	0.0433535	-0.0929822	0.0321517	-0.0242575	0.0792045	-0.0933872	0.0497071	-0.0484901	-0.130601	-0.0893846	-0.0891356	-0.0937696	-0.118272	-0.0480586	-0.0835782	-0.121374	-0.0179049	0.0355136	-0.230423	0.130296	0.0642386	-0.130453	-0.0695872	-0.130542	-0.00699591	-0.0617358	-0.056948
GaPL_011	-0.0434528	-0.123564	-0.0140301	-0.0611327	-0.0741896	-0.0588475	-0.0623157	0.0800417	-0.0947251	-0.0502535	0.112321	-0.0789569	-0.0434014	-0.0855551	-0.0204679	0.0127279	-0.00667002	0.126983	-0.162301	-0.123964	-0.0859596	-0.00391675	-0.0412977	-0.0370926	0.0208908	-0.0170966	0.0777488	-0.0377947	0.0137847	-0.0133993	-0.123737	-0.068853	-0.0647414	-0.0797747	-0.03267	-0.0465431	-0.0478931	-0.0301264	0.0400646	-0.0283387	-0.182853	0.0851631	-0.0278407	-0.123886	-0.0903562	-0.123975	-0.082139	-0.0563576	-0.0925733
GaPL_019	-0.0767493	-0.119125	-0.0271219	-0.122953	-0.114914	-0.0722365	-0.154443	0.0826975	-0.150009	-0.036604	0.176779	-0.120276	-0.1385	-0.0921102	-0.0923907	-0.0279967	-0.126133	0.0419868	-0.134983	-0.118931	-0.135301	-0.050881	0.0594099	-0.0543441	-0.0581631	-0.0177091	0.228076	-0.0553434	0.0381308	-0.026194	-0.120189	-0.138102	-0.105466	-0.157343	-0.0371451	-0.083405	-0.125461	-0.0559947	0.0700561	-0.0328138	-0.155535	0.0848477	-0.0857986	-0.11915	-0.123653	-0.119239	-0.114841	-0.0703408	-0.0928887
GaPL_027	-0.0905748	-0.0663946	0.0291744	-0.128162	-0.0722857	-0.0266367	-0.155492	0.0462904	-0.13947	-0.0548864	0.12403	-0.0865611	-0.0982486	-0.120495	-0.0999766	0.0146318	-0.106383	0.0866952	-0.0926519	-0.0667941	-0.130705	0.0196774	0.0354821	-0.101448	-0.028311	-0.0336145	0.153043	-0.101853	0.0032093	0.0289138	-0.0662701	-0.107953	-0.101761	-0.0956984	-0.0592902	-0.115652	-0.0344013	-0.109635	0.00126221	0.00862619	-0.144699	0.11262	-0.040496	-0.0667167	-0.0741902	-0.0665086	-0.0944972	-0.059802	-0.107606
GaPL_030	-0.0467306	-0.089404	0.0361748	-0.0546053	-0.0557772	-0.0297385	-0.0825297	0.173033	-0.0632391	-0.0686848	0.146481	-0.0171641	-0.0383596	-0.0398071	-0.0641549	-0.0529465	-0.107108	0.0954784	-0.0336543	-0.0895063	-0.0598219	-0.0265078	0.0395113	-0.0121433	0.0577251	0.0452906	0.198076	-0.0128455	0.0592356	0.0362114	-0.0898737	-0.114026	-0.0751502	-0.100583	-0.0193087	-0.0530892	-0.00273931	-0.131753	-0.0253126	0.0768347	-0.11066	0.169835	0.0291982	-0.0894289	-0.0428254	-0.0895179	-0.128203	-0.00852968	0.0411242
GaPL_036	-0.0447863	-0.138565	0.047033	-0.0633575	-0.0713633	0.0048897	-0.0229428	0.0537496	-0.078231	-0.0206859	0.145751	-0.00600881	-0.106834	-0.0542047	-0.0535939	-0.0890343	-0.0406874	0.0703842	-0.067068	-0.139262	-0.0712483	0.00871472	0.037593	-0.0411002	0.044516	-0.00951623	0.130195	-0.0409109	0.00472592	0.0470695	-0.138738	-0.102276	-0.100839	-0.149447	-0.115416	-0.0642185	-0.083099	-0.0864283	-0.0474355	-0.0118446	-0.16101	0.0692704	0.0219316	-0.138887	-0.0714851	-0.138976	-0.0139449	-0.00836812	-0.104306
GaPL_041	-0.0404583	-0.0453966	0.0463098	-0.128854	-0.0875371	-0.0341628	-0.20937	0.0622373	-0.124117	-0.0359682	0.116206	-0.0946814	-0.0784391	-0.0956342	-0.0944291	0.00977983	-0.0645864	0.0868944	-0.131971	-0.0457961	-0.124563	-0.0059734	-0.0047279	-0.0745072	0.0244796	-0.0660992	0.0905484	-0.0746151	0.0521372	0.0472377	-0.0452721	-0.0637786	-0.142565	-0.0372624	-0.0680048	-0.0976256	-0.0900618	-0.097848	0.0995131	-0.0562453	-0.155791	0.079838	-0.0673353	-0.0457186	-0.06686	-0.0455106	-0.0859784	-0.0423695	-0.123451
GaPL_042	-0.0467954	-0.115616	-0.0126186	-0.112015	-0.095954	-0.129044	-0.0540703	-0.00471352	-0.132831	-0.0547846	0.0866935	-0.0701173	-0.0901244	-0.0600764	-0.0761046	-0.0972831	-0.105093	0.0671867	-0.0904702	-0.115421	-0.132683	-0.0467771	0.0893638	-0.0903523	-0.000576434	-0.0985833	0.0378597	-0.0910545	0.00360824	-0.0125821	-0.116086	-0.148854	-0.10671	-0.0955966	-0.00214008	-0.0596908	-0.0720345	-0.0685299	-0.0158693	-0.0602053	-0.197189	0.0871688	0.0199225	-0.115641	-0.0642832	-0.115433	-0.0192224	-0.0650484	-0.13068
GaPL_044	0.0114984	-0.0790123	0.0581545	-0.0855142	-0.0281522	-0.105514	-0.0807546	0.0746762	-0.0736463	-0.0636414	0.125674	-0.00914939	-0.103141	-0.0103993	-0.113486	-0.0565198	-0.143365	0.136474	-0.0642661	-0.0794118	-0.0925136	-0.0951517	0.00741389	-0.125356	0.0577173	-0.0729735	0.146071	-0.125464	-0.0209963	0.058191	-0.079482	-0.084915	-0.135475	-0.13268	-0.119448	-0.0822154	-0.0594982	-0.184352	0.0450986	-0.0750047	-0.133844	0.11575	-0.0314234	-0.0790372	0.00440998	-0.0791263	-0.121674	0.00364475	-0.105961
GaPL_045	-0.0310421	-0.109668	-0.0604505	-0.0392139	-0.129821	-0.0630759	-0.100119	-0.0222384	-0.146494	-0.0238779	0.190693	-0.0864537	-0.0877418	-0.1088	-0.0936296	0.0515828	-0.0108984	0.101065	-0.135628	-0.10977	-0.105341	-0.106791	-0.0517657	-0.132836	-0.0279065	-0.0507405	0.106501	-0.133538	0.0273839	-0.0598197	-0.10984	-0.144986	-0.115321	-0.0997508	0.0353034	-0.0620622	-0.0904508	-0.116065	0.0700058	-0.106849	-0.163311	-0.0162256	-0.0611875	-0.10999	-0.0473415	-0.110079	-0.057249	-0.117337	-0.085808
GaPL_051	-0.0763049	-0.0164697	0.0074919	-0.0586268	-0.0993165	-0.0515876	-0.145976	0.0739309	-0.0324968	-0.0920194	0.0268771	-0.0250481	-0.0411926	-0.0836435	-0.0779815	0.0122625	-0.0935991	0.0718466	-0.102746	-0.016572	-0.0986071	-0.0174556	0.0325186	-0.0559797	-0.0241435	-0.0398464	0.16345	-0.0566819	0.0546199	0.0084198	-0.0169394	-0.0910086	-0.0886797	-0.0514188	-0.0405635	-0.0939544	-0.0370677	-0.112896	0.0794142	-0.000874113	-0.138155	0.132238	-0.03306	-0.0167917	-0.0563549	-0.0168808	-0.133116	-0.0336471	-0.0746168
GaPL_052	-0.0415384	-0.033106	0.0354246	-0.0838797	-0.0137413	-0.037917	-0.0407909	0.101566	-0.0491331	-0.0278374	0.0809568	0.0290316	-0.0697139	-0.0242154	-0.0649051	-0.0531025	-0.143216	0.0531304	-0.0831333	-0.0332083	-0.0614636	0.00423735	0.0625311	-0.0408235	0.045684	-0.0131022	0.102839	-0.0409314	0.0064882	0.0348668	-0.0329815	-0.0764466	-0.0610442	-0.108167	-0.0485831	-0.04552	-0.00556949	-0.0876372	-0.0106123	0.0401321	-0.147957	0.173244	0.0620232	-0.0331309	-0.0489239	-0.0329228	-0.0891384	0.00438785	-0.0924416
GaPL_055	0.0187517	-0.17813	-0.0682991	0.00344888	-0.0880495	-0.0685476	0.0301958	-0.036921	0.0123455	-0.0700559	0.0434923	-0.0131869	-0.0519129	-0.0405839	-0.0854334	-0.0896756	0.0359242	0.0756855	-0.112575	-0.177935	-0.0261321	-0.0659111	0.0488367	-0.0866075	0.035258	-0.0425443	0.0291251	-0.0873097	0.0507335	-0.0682626	-0.1786	-0.137681	-0.0753328	-0.111165	-0.0619804	-0.0651569	-0.0602673	-0.0496316	-0.0454027	0.022278	-0.21454	0.091805	0.0955719	-0.178155	-0.0652925	-0.178541	-0.0056724	-0.119243	-0.0844458
GaPL_056	-0.122923	-0.119245	-0.0548742	-0.085932	-0.0885895	-0.0684933	-0.0461115	0.0534596	-0.115067	-0.103874	0.0955437	-0.0470051	-0.11277	-0.0333987	-0.113903	-0.0147455	-0.0816837	0.0109661	-0.103905	-0.119942	-0.0869888	-0.0548631	0.0239323	-0.0211855	-0.030947	-0.0935958	0.178931	-0.0215905	-0.0288422	-0.0551348	-0.119418	-0.0478948	-0.108557	-0.117648	-0.127591	-0.0653998	-0.0917085	-0.0379895	0.0324987	-0.0281793	-0.202007	0.0354052	0.0216417	-0.119567	-0.0964365	-0.119359	-0.0674205	-0.0576839	-0.148868
GaPL_058	-0.0796198	-0.0795069	0.0145765	-0.11483	-0.0414233	-0.0329151	-0.0366803	0.0914149	-0.0916714	0.0309444	0.121317	0.0307651	-0.0822425	0.00693362	-0.0628745	-0.0284903	-0.0844347	0.100027	-0.119135	-0.0799064	-0.0632956	0.0151818	0.0309865	-0.0693969	0.0652451	-0.0155285	0.0923904	-0.0695048	0.0617045	0.0149101	-0.0799767	-0.032224	-0.053071	-0.0443342	-0.026645	-0.03101	-0.0365199	-0.104326	-0.06563	-0.0148855	-0.150978	0.122981	0.0491975	-0.0795318	-0.0269858	-0.0796209	-0.022037	-0.00190105	-0.0639667
GDFj_002	-0.120459	0.104282	-0.10827	-0.137545	-0.237065	-0.135854	-0.324134	-0.0364823	-0.207089	-0.245516	0.0290748	-0.163688	-0.13259	-0.318553	-0.180075	-0.016738	-0.201932	-0.0147965	-0.169779	0.104476	-0.210506	-0.119846	-0.0199549	-0.177684	-0.0100607	-0.114307	-0.0678936	-0.178089	-0.121161	-0.108827	0.104406	-0.0671206	-0.0829164	-0.0165372	-0.046091	-0.147914	-0.104992	-0.112778	0.0825033	-0.330567	0.0467757	-0.126144	-0.331554	0.104257	-0.0600997	0.104465	-0.279481	-0.139009	-0.204343
GDFj_005	-0.192558	0.00633272	-0.036262	-0.101786	-0.127026	-0.200524	-0.205478	-0.0601495	-0.116363	-0.125671	-0.120574	-0.184087	0.0110253	-0.156219	-0.0281406	0.087062	-0.205395	0.0789013	-0.142935	0.00623036	-0.176233	0.0196088	-0.0495647	-0.0634842	-0.0643319	-0.110045	0.0783956	-0.0629979	-0.154633	-0.0362255	0.00645722	0.037868	-0.022794	-0.0425814	-0.0109272	-0.02896	0.0359491	-0.0431474	0.130146	-0.200917	0.0382619	-0.10554	-0.140696	0.00630783	-0.10308	0.00651587	-0.234215	-0.0423401	-0.0794472
GDFj_012	-0.139012	-0.0456013	-0.147324	-0.0945923	-0.0874447	-0.133608	-0.143613	0.0100355	-0.224157	-0.15948	-0.0376127	-0.137375	-0.169267	-0.168041	-0.137717	0.0615722	-0.130159	-0.084158	-0.185064	-0.0457037	-0.199941	-0.0878879	-0.10239	-0.177221	-0.0185114	-0.149796	-0.0754528	-0.177626	-0.114755	-0.148476	-0.0460711	-0.168275	-0.0328332	-0.0737166	-0.0512733	-0.0880251	-0.177919	-0.0511067	0.101388	-0.175003	-0.0356595	-0.14232	-0.222343	-0.0456262	-0.115496	-0.0457153	-0.168784	-0.0648587	-0.0446203
GDFj_014	-0.0970446	0.142255	-0.0756443	-0.06659	-0.181858	-0.0851036	-0.234758	0.0285298	-0.0672014	-0.104737	-0.150448	-0.0419251	-0.0149862	-0.230662	-0.0306792	0.0417372	-0.154451	0.0549696	-0.115761	0.141856	-0.120238	-0.002243	-0.018528	0.0350002	0.0796128	0.019341	0.0205915	0.0351894	-0.0216824	-0.0753106	0.14238	0.027307	-0.0330578	-0.0555194	-0.000392182	-0.0903296	-0.0275004	-0.0537084	0.0560004	-0.166017	0.09604	-0.0878735	-0.130161	0.14223	-0.0298514	0.142438	-0.22368	-0.122429	-0.150622
GDFj_018	-0.0875969	0.0500856	-0.0676822	-0.134692	-0.176273	-0.110123	-0.208968	0.0142074	-0.133521	-0.0887522	-0.156748	-0.00335902	-0.131817	-0.205764	-0.111558	0.0110729	-0.178281	-0.0508677	-0.10245	0.0496861	-0.12535	-0.107486	-0.102081	-0.011709	0.124419	-0.0671831	0.0261766	-0.012114	-0.0520496	-0.0679428	0.0502101	-0.0687252	-0.0687733	-0.109954	-0.101178	-0.160809	-0.179095	-0.0234618	0.0232562	-0.17202	0.0187268	-0.189848	-0.207177	0.0500607	-0.0498192	0.0499716	-0.198782	-0.0957476	-0.109976
GDFj_019	-0.0412722	-0.119898	-0.100393	-0.0625176	-0.0972648	-0.0462675	-0.119263	0.0391389	-0.115126	-0.0355936	0.0666638	-0.112729	-0.136598	-0.177564	-0.0545367	0.151289	-0.0603492	0.0783552	-0.110203	-0.12	-0.11052	-0.102165	-0.104485	-0.0892861	0.0420875	-0.188735	-0.0825988	-0.0896911	-0.109719	-0.100654	-0.120368	-0.0120011	-0.0471102	-0.0826453	-0.0423744	-0.0482251	-0.166346	-0.00506708	0.115933	-0.181852	-0.0306233	-0.141741	-0.214335	-0.119923	-0.0745078	-0.120309	-0.164045	-0.0734903	-0.0288875
GDFj_020	-0.109034	0.122243	-0.15627	-0.0120233	-0.133531	-0.0798599	-0.148993	0.121723	-0.0699801	-0.0510614	-0.0620091	-0.0476751	-0.0973948	-0.181146	-0.0673303	0.131068	0.00351583	0.150243	-0.0923924	0.122141	-0.13817	-0.0353286	-0.0551791	-0.0999998	-0.0146808	-0.0366233	0.0178128	-0.0995135	0.0103027	-0.155936	0.122368	0.0429501	-0.0209802	0.0742203	-0.0266439	-0.00872445	-0.0525636	-0.0508417	0.268936	-0.23149	0.100689	-0.0823327	-0.183451	0.122218	-0.0427324	0.122129	-0.204472	-0.104111	-0.0532691
GDFj_021	-0.127343	0.063822	-0.109211	-0.124224	-0.118859	-0.0951976	-0.247526	0.0656789	-0.137315	-0.0812554	-0.0413945	-0.105502	-0.107087	-0.251452	-0.0523611	0.0907714	-0.163059	0.161646	-0.158539	0.0640168	-0.240863	-0.0607686	0.0281292	-0.142673	0.0213844	-0.0784053	-0.119347	-0.142187	-0.0956586	-0.110363	0.0633522	0.0519768	-0.00779378	-0.0463002	-0.0384161	-0.049615	-0.0604731	-0.0744989	0.171294	-0.262278	0.0280064	-0.0560727	-0.291195	0.0637971	-0.010827	0.0634109	-0.272104	-0.110238	-0.141106
GDFj_029	-0.109175	0.0406898	-0.0559819	-0.133094	-0.210033	-0.140317	-0.225792	0.112371	-0.0368425	-0.136774	-0.153962	-0.0460329	-0.0333561	-0.192875	-0.101343	0.187678	-0.173415	0.115933	-0.117492	0.0405875	-0.110975	-0.0960829	-0.0597765	-0.08053	0.161969	-0.0902466	-0.0848364	-0.0806379	0.0550283	-0.0562425	0.0405172	0.0315188	0.0207741	-0.0192179	-0.0502574	-0.088792	-0.0628064	0.0438011	0.0257455	-0.223013	-0.0251356	-0.14279	-0.258765	0.0406649	-0.0348505	0.0405759	-0.256015	-0.0174911	-0.0956016
GDFj_032	-0.209837	0.157227	-0.150405	-0.166012	-0.152922	-0.133122	-0.261978	0.149576	-0.14731	-0.161966	-0.0347504	-0.0786532	-0.131938	-0.253722	-0.0706756	0.12178	-0.14661	-0.00641992	-0.120993	0.157125	-0.199158	-0.00599	-0.00117899	-0.020744	-0.0423905	-0.0316491	0.163328	-0.0202576	0.0583603	-0.150071	0.156757	0.00305825	0.0113296	0.0566129	0.0217108	-0.127949	-0.0404583	-0.0191261	0.174075	-0.183729	-0.000113315	-0.121927	-0.196305	0.157202	-0.122736	0.156816	-0.292201	-0.172825	-0.1098
GDFj_033	-0.0237445	-0.0349225	0.00894655	-0.0943129	-0.077063	-0.10213	-0.190279	0.029331	-0.220015	-0.125923	0.010207	-0.187607	-0.113722	-0.160036	-0.167745	0.0921586	-0.130771	0.0177386	-0.0962406	-0.0350248	-0.193124	-0.100385	-0.0848773	-0.204574	0.0177204	-0.144763	0.0124789	-0.204088	-0.164393	0.00809169	-0.0350951	-0.0648924	-0.0792026	-0.0434274	-0.0857577	-0.0939854	-0.130396	-0.104013	0.0900798	-0.263862	0.110509	-0.145309	-0.288917	-0.0349474	-0.0174623	-0.0347393	-0.196435	0.0622938	-0.145661
GDFj_035	-0.0890039	0.0293653	-0.0518559	-0.055578	-0.0909195	-0.0417049	-0.20681	0.113526	-0.127203	-0.15523	-0.117449	-0.125994	-0.0841984	-0.183995	-0.0859264	0.146047	-0.0430102	0.0526109	-0.086327	0.0289658	-0.150824	-0.0108414	-0.108242	-0.0151959	0.0814139	-0.0558137	0.0619103	-0.0153038	-0.103671	-0.0518194	0.0297869	0.0323764	-0.0559183	0.000358657	-0.11863	-0.0873401	-0.119294	-0.00466427	0.0836514	-0.137178	0.0776364	-0.148469	-0.197591	0.0293404	-0.0565745	0.0295484	-0.20108	0.00297691	-0.090287
GDFj_041	-0.0769645	0.0321938	-0.0843855	-0.122574	-0.187034	-0.163967	-0.183777	-0.0105183	-0.14339	-0.104861	-0.0967928	-0.11336	-0.0905808	-0.159773	-0.0536824	0.0451783	-0.199739	-0.0963922	-0.141438	0.0317943	-0.134328	-0.0291089	-0.0602502	-0.0135559	0.0349194	-0.0708128	0.141992	-0.013961	-0.0319092	-0.0840518	0.0323183	-0.013821	-0.0533869	-0.086545	-0.0893575	-0.0943168	-0.0487209	-0.00837254	0.0906397	-0.09394	0.00558908	-0.139995	-0.091065	0.0321689	-0.0516661	0.0320798	-0.219348	-0.086898	-0.0262505
GDFj_044	-0.0906882	-0.0353098	-0.0654252	-0.143429	-0.170154	-0.150058	-0.159171	0.0622218	-0.105711	0.00561398	0.134019	-0.0593389	-0.093608	-0.148241	-0.076617	0.0599787	-0.170676	0.0717254	-0.134066	-0.0357093	-0.161422	-0.0386728	-0.0653572	-0.0757112	-0.0848785	-0.0765141	0.179077	-0.075522	-0.00462942	-0.0650916	-0.0354824	0.0265323	-0.0617623	-0.120473	-0.0906019	-0.0346503	-0.070467	-0.033387	0.0757275	-0.16798	0.0997223	-0.0969677	-0.12945	-0.0353347	-0.0439967	-0.0357209	-0.14839	-0.0917079	-0.108016
GDFj_045	-0.104947	0.0615562	-0.0790903	-0.119062	-0.138656	-0.111131	-0.198389	-0.0411754	-0.0863951	-0.0939206	-0.0496028	-0.0551763	-0.0291288	-0.172603	-0.158918	0.17081	-0.128778	-0.074458	-0.124555	0.061751	-0.107639	-0.0404528	-0.123888	-0.111661	-0.045655	-0.0934475	-0.0134586	-0.111769	0.0268688	-0.0790538	0.0619778	-0.100932	-0.00203717	0.0203674	-0.0745543	-0.0275165	-0.041643	-0.0137739	0.15328	-0.230968	0.0296032	-0.163521	-0.223934	0.0615313	-0.134915	0.0617393	-0.163541	-0.122903	-0.0967226
GDFj_052	-0.0322461	-0.0606574	-0.151387	-0.049926	-0.0522864	-0.0167397	-0.041898	0.0781748	-0.135218	0.00106523	0.0415204	-0.137872	-0.0669585	-0.100496	-0.0469962	0.0494874	-0.0697449	0.0894612	-0.0580934	-0.0604626	-0.101791	0.0566129	-0.063072	-0.0689692	0.0508165	-0.097999	0.00873131	-0.0690771	-0.0308684	-0.151647	-0.06083	-0.0213969	-0.0122341	-0.0635169	-0.0479075	0.00180445	-0.0464916	-0.0215938	0.0910862	-0.0881452	0.0847741	-0.124692	-0.0421869	-0.0606823	-0.0426029	-0.0610685	-0.0813317	-0.183612	-0.0225356
GDFj_054	-0.0663321	0.0169762	-0.0609767	-0.0944114	-0.14966	-0.0977716	-0.183841	0.0693446	-0.0822464	-0.0882863	-0.0196041	-0.0896541	-0.117981	-0.132799	-0.108121	0.0317434	-0.134732	-0.0239576	-0.125458	0.0165767	-0.0919027	-0.0532403	-0.00950572	-0.0555149	0.0725903	-0.0821678	0.0376361	-0.05592	-0.0518808	-0.0609401	0.0171007	-0.00734837	-0.0385948	-0.0794782	-0.0787251	-0.178171	-0.113261	-0.016162	0.0385784	-0.118963	0.00879329	-0.117478	-0.215328	0.0169513	-0.0749062	0.0168622	-0.200396	-0.0563582	-0.0970308
GDFj_059	-0.107009	-0.0575733	-0.0749123	-0.118152	-0.153791	-0.131615	-0.138648	-0.0557164	-0.131837	-0.0285345	-0.0849426	-0.100618	-0.120031	-0.143466	-0.0647109	0.0433607	-0.161741	-0.0557208	-0.19555	-0.0573785	-0.118021	-0.0252811	-0.0166074	-0.0394408	-0.0408827	-0.130273	0.0231063	-0.0392516	-0.0779986	-0.0748757	-0.0577459	-0.0789265	-0.0415367	-0.154919	-0.0917694	-0.0967287	-0.150373	0.0397271	0.111701	-0.148943	0.047449	-0.124579	-0.14904	-0.0575982	-0.114692	-0.0576872	-0.119845	-0.149924	-0.0812537
GDFj_060	-0.147227	0.0427492	-0.180498	-0.0570504	-0.204706	-0.140635	-0.224921	0.0862039	-0.175621	-0.116887	-0.0187897	-0.195508	-0.190259	-0.207752	-0.111763	0.0800981	-0.0851889	0.0443046	-0.139499	0.042944	-0.19122	-0.0663908	-0.0627683	-0.0591574	-0.0546568	-0.0950211	0.116595	-0.0589681	-0.122971	-0.181056	0.0428737	-0.00891091	-0.074624	-0.0118102	-0.0392842	-0.105154	-0.135326	-0.0465458	0.184391	-0.183516	0.080621	-0.182625	-0.210651	0.0427244	-0.0960791	0.0426353	-0.20077	-0.0849592	-0.105427
GDFj_063	-0.11495	0.0542282	-0.0828528	-0.165016	-0.18461	-0.119054	-0.184027	0.145223	-0.12611	-0.0501429	0.0351783	-0.0827089	-0.116978	-0.166857	-0.0806739	0.0624586	-0.121547	0.0887646	-0.193091	0.0544229	-0.175878	-0.0632314	-0.0536663	-0.0836307	-0.0134652	-0.0841365	0.0460669	-0.0834415	0.0486591	-0.0834105	0.0540555	0.00643066	-0.000748512	0.00353133	0.00844415	-0.00216055	-0.0620445	-0.00981115	0.152786	-0.209772	0.0255436	-0.121526	-0.188773	0.0542033	-0.0539961	0.0541142	-0.155716	-0.0829884	-0.107022
GDFj_064	-0.0443525	-0.0668212	-0.0265177	-0.0133036	-0.164227	-0.0594501	-0.151759	0.0544805	-0.155941	-0.0856199	-0.0252573	-0.122643	-0.0636143	-0.184209	-0.090598	-0.0363063	-0.152865	0.189074	-0.116254	-0.0669236	-0.144205	-0.161402	-0.12569	-0.130696	0.0541607	-0.145761	-0.125197	-0.131101	-0.126764	-0.0276697	-0.0666967	-0.105111	-0.0674238	-0.0595784	-0.0469403	-0.00614216	-0.139119	-0.149282	0.0561011	-0.285361	-0.0256811	-0.166511	-0.207313	-0.0668461	0.00144757	-0.0669352	-0.153458	-0.0661711	-0.0919874
GDFj_065	-0.132613	0.0487471	-0.100516	-0.173469	-0.148196	-0.131071	-0.216249	0.0660546	-0.103364	-0.0731544	-0.0796453	-0.119685	-0.0478804	-0.186897	-0.0169245	0.234659	-0.179323	0.0544622	-0.19471	0.0486447	-0.131739	-0.020578	-0.0327032	-0.0243382	0.0589009	-0.0637675	0.0162214	-0.024149	0.0119798	-0.100182	0.0485745	-0.00499294	0.0368538	-0.0539469	-0.0154588	-0.0510221	0.00229911	0.00877503	0.0852057	-0.180787	-0.0123243	-0.103534	-0.205247	0.0487222	-0.0871099	0.048336	-0.26222	-0.0899551	-0.0836816
GDFj_071	-0.123976	0.0567894	-0.120998	-0.0970872	-0.131834	-0.120355	-0.182951	0.039036	-0.111664	-0.0781856	-0.00177822	-0.097381	-0.119468	-0.200248	-0.0623649	0.148512	-0.203667	0.0984569	-0.106443	0.0566871	-0.141822	-0.0597787	-0.0784407	-0.0572994	-0.0626039	-0.0414631	0.0991396	-0.056813	-0.0697101	-0.120664	0.0566168	0.0128546	-0.0451332	-0.0138149	-0.0647618	-0.0703154	-0.0360103	-0.11689	0.176146	-0.2084	0.0405842	-0.127582	-0.213844	0.0567645	-0.00686589	0.0566755	-0.225059	-0.0180305	-0.079502
GDFj_073	-0.0461458	-0.0822823	-0.0217742	-0.0296561	-0.115509	0.00204459	-0.228725	0.101119	-0.0555232	-0.118611	-0.0624086	-0.0739246	-0.0823437	-0.185111	-0.0790206	0.110464	-0.0414526	0.095469	-0.0972488	-0.0823847	-0.132627	-0.0122551	-0.00209582	-0.00561596	0.151608	-0.100014	-0.042012	-0.00602099	-0.0920111	-0.0232233	-0.0827521	0.0211575	-0.0118717	-0.0658286	-0.0956796	-0.0415107	-0.0600941	-0.0996728	-6.62836e-05	-0.0848115	-0.0224232	0.00254312	-0.183851	-0.0823072	-0.0529371	-0.0826934	-0.179318	-0.0944086	-0.0709019
GDFj_081	-0.146036	0.0635514	-0.143354	-0.137568	-0.19252	-0.131421	-0.186292	0.0455009	-0.146499	-0.11213	-0.165567	-0.133999	-0.0862617	-0.230627	-0.0633282	0.127345	-0.137777	0.104625	-0.159106	0.0637462	-0.18884	-0.101745	-0.0339437	-0.0897581	-0.0225638	-0.0617397	-0.0780196	-0.0895688	-0.0174877	-0.143021	0.063973	-0.123301	-0.0324287	-0.0661811	-0.0181849	-0.0463201	-0.0723316	-0.0474339	0.15171	-0.275325	0.0660651	-0.162417	-0.22699	0.0635265	-0.0619062	0.0637346	-0.202549	-0.155078	-0.124143
GDFj_084	-0.103319	-0.0119879	-0.197203	-0.0609789	-0.112365	-0.0717673	-0.194977	0.0412719	-0.185789	-0.126461	-0.125227	-0.178638	-0.132088	-0.186424	-0.081225	0.0209041	-0.0356346	-0.00864975	-0.173438	-0.0120902	-0.190989	-0.111323	-0.022722	-0.104386	0.0284728	-0.100435	-0.278649	-0.104791	-0.161366	-0.198058	-0.0124576	-0.0416607	-0.0105105	-0.0543652	0.00224765	-0.0909582	-0.135094	-0.0977174	0.18581	-0.198141	0.0137017	-0.120889	-0.238944	-0.0120128	-0.0803972	-0.0121018	-0.154187	-0.138508	-0.115298
GDFj_092	-0.0871177	0.0175837	-0.0844364	-0.0982608	-0.138653	-0.047544	-0.215323	0.0607412	-0.0688624	-0.141459	-0.0356357	-0.105091	-0.0508168	-0.179137	-0.108107	0.0745429	-0.0604372	0.0524172	-0.00213676	0.0177785	-0.138538	-0.0330224	-0.0668378	-0.0486678	0.0372455	-0.0824516	0.0266557	-0.0484785	0.0137974	-0.084697	0.0177082	0.0339655	-0.0103545	-0.0295476	-0.0593986	-0.114572	0.0368006	-0.00990908	-0.00954279	-0.1448	0.165689	-0.145097	-0.182928	0.0175588	-0.065682	0.0174697	-0.176613	-0.155585	-0.084241
Geneva	0.181976	-0.00747785	0.151082	0.206191	0.177089	0.21323	0.188963	-0.0359278	0.594518	0.101488	0.0857861	0.309297	0.324054	0.135714	0.0941328	0.0117463	0.227078	-0.154486	0.227142	-0.00787733	0.668948	0.092262	0.0807311	0.133962	0.0609127	0.308464	-0.057534	0.134151	0.076091	0.150821	-0.00735335	0.138451	0.156231	0.0990052	0.115506	0.0829139	0.204871	0.118941	-0.113046	0.194416	-0.0581498	0.118351	0.0623956	-0.00779987	0.0411806	-0.00759183	0.154283	0.14441	0.12097
GinGol	0.0258473	-0.137459	0.0395224	0.107111	-0.00934637	0.0633412	-0.0592747	0.0810028	0.0197383	0.0211265	0.227378	-0.040855	0.0383781	-0.056367	-0.00613607	0.13254	0.0938284	0.100014	0.0641794	-0.137562	0.0350406	-0.0305884	-0.00735556	-0.0159269	0.10059	0.0533921	0.227273	-0.0160348	0.00969462	0.0392617	-0.137632	-0.0126264	-0.0189142	-0.0146343	-0.0373543	0.0509841	-0.0258361	0.0620525	0.0178498	-0.0315373	-0.105827	0.0281845	-0.0666945	-0.137484	-0.0165991	-0.13787	-0.0681044	0.075042	0.061705
Gloste	0.138663	0.399356	0.14907	0.0680946	0.14269	0.0335361	0.0279881	-0.0174385	0.0511413	0.0626318	-0.0549843	0.0591842	0.0665127	0.0219819	0.0487399	-0.0176017	0.0352021	-0.102421	0.103605	0.399551	0.110715	0.0709364	0.117345	0.0440003	-0.0412313	0.0336894	-0.0506326	0.0447838	-0.00168858	0.147918	0.398886	0.0960295	0.0876618	0.130271	0.0148476	0.0434636	0.155616	0.110392	0.0739143	0.042949	0.0687907	0.0848433	-0.0195438	0.399628	0.14138	0.399242	0.0173756	0.090103	0.0506189
Goldch	0.0335815	0.273475	0.0650841	-0.0387696	-0.0720312	-0.0412385	-0.130279	0.0810116	-0.0560201	-0.0136284	0.0312836	-0.0586738	-0.0858119	-0.129154	-0.0331657	0.0633179	-0.0398696	0.125576	-0.0525824	0.27367	-0.101926	0.0237946	0.0345481	-0.0272088	0.000467659	-0.0800088	0.13547	-0.0267225	0.0254512	0.0648235	0.2736	0.0622583	-0.0610973	0.0905573	0.0173258	-0.129066	0.0377579	0.0186809	0.157508	-0.113238	0.159516	0.00412613	-0.151664	0.27345	0.0865126	0.273659	-0.144457	0.0572232	-0.112996
GolDel	-0.0415467	-0.174546	-0.066201	-0.050907	-0.173009	-0.0198006	-0.181043	0.289639	-0.106487	-0.121738	0.209901	-0.14747	-0.0640768	-0.19002	-0.0931404	0.274917	-0.026157	0.287555	-0.127711	-0.174946	-0.135753	-0.010033	0.0274619	-0.0268669	0.243265	-0.0508456	0.210688	-0.0269748	0.0709563	-0.0661645	-0.175016	-0.0651641	-0.0396593	-0.141454	0.00845687	-0.0502823	-0.0421243	-0.0540703	0.163495	-0.152117	-0.160148	-0.0216791	-0.156967	-0.174868	-0.0738909	-0.174958	-0.181256	-0.0808957	-0.116814
GolJon	-0.00746623	-0.138089	-0.0119159	-0.0732806	-0.0789094	0.0523121	-0.11725	0.147821	-0.0828058	-0.0855773	0.00449795	-0.0593123	-0.0510924	-0.0867093	0.0933659	0.186581	0.111621	0.24468	-0.109081	-0.138488	-0.11237	0.0130538	0.00211707	0.0767412	0.181968	0.0337464	0.105416	0.0763362	0.0895862	-0.010988	-0.138262	-0.00761064	0.0158142	-0.0993508	-0.0109454	-0.0465088	-0.0312197	0.0118027	0.0721886	0.0299324	-0.116262	0.0112129	-0.0230524	-0.138411	-0.0582322	-0.1385	-0.132319	-0.0560262	0.123175
GolOra	0.0223466	-0.130264	0.00274341	0.0370535	-0.0395885	0.00249498	-0.0119668	0.251915	0.0290139	0.000392409	0.21021	0.0471591	0.00367906	-0.0248069	-0.0414294	0.0740704	-0.0163407	0.110479	-0.0228139	-0.130663	0.0351053	0.055643	0.0821442	0.0637678	0.139876	-0.0395437	0.14028	0.0636599	0.0195645	0.00188855	-0.13103	-0.0705013	0.00818907	-0.0731035	0.117216	-0.00362239	0.0663379	-0.0234552	-0.0308142	0.00953085	-0.0784269	0.0879717	0.0138915	-0.130586	0.019715	-0.130972	-0.0273333	-0.00541456	0.0189836
Goro	-0.00151042	-0.161846	-0.0442894	-0.0177046	-0.00104896	0.0211271	0.0898607	0.160908	-0.0382235	0.0517084	0.111774	-0.0486025	-0.0448394	0.0413654	0.0743631	0.0769548	0.0590425	0.0806791	0.0323648	-0.161651	-0.01995	0.0710067	0.109096	0.148065	0.104134	-0.0619151	0.255181	0.14766	0.184086	-0.0436587	-0.161721	-0.0474123	-0.0305242	-0.0850754	0.0829598	-0.0286679	-0.00892198	0.125913	0.0187191	0.141071	-0.151607	0.0210314	0.230707	-0.161871	-0.0504937	-0.161663	0.0441873	-0.0586871	-0.0161642
GreDal	0.125799	-0.129914	0.0369655	0.0852405	0.0974393	0.142197	0.218062	0.101325	0.0852234	0.120187	0.0738811	0.174085	0.0569173	0.13302	0.115803	-0.00847823	0.20002	0.163123	0.0348812	-0.129422	0.101714	0.168901	-0.013775	0.120869	0.0454422	0.104021	-0.0875637	0.121355	0.0282338	0.037002	-0.130384	-0.0493528	0.0519192	-0.0751308	0.178774	0.135485	0.0447002	0.0829687	-0.0634455	0.133485	0.0805883	0.0737622	0.167856	-0.129642	0.192101	-0.129731	0.137624	0.0828846	0.327453
Greens	-0.00581515	-0.198834	-0.0610735	0.0457355	-0.0612135	-0.0322035	0.154489	0.125702	0.00768612	0.0197709	0.139856	-0.0475589	-0.00219818	0.125604	0.0379687	0.0741356	0.0300763	0.106384	-0.0459245	-0.198937	-0.00137596	0.00163127	-0.0101968	0.0148072	0.0796245	-0.00976577	0.115386	0.0146993	0.083512	-0.0601456	-0.19871	-0.0879665	0.0159797	-0.0385715	0.0765752	0.0704274	-0.0170894	-0.0195272	-0.0625414	0.0812036	-0.123525	-0.0337849	0.191044	-0.198859	-0.0360794	-0.198948	0.0428538	0.042191	-0.0293828
GriGol	0.0969679	-0.134381	0.0155625	0.0623518	0.00710293	0.0601801	0.0576034	0.0582314	0.140479	0.142759	-0.03458	0.00827816	0.0999906	0.0726932	0.0320035	0.10234	0.0119289	0.0733804	0.00545573	-0.13478	0.115075	0.145418	0.00463684	0.110756	0.177059	-0.00770857	-0.0477587	0.110648	-0.113803	0.015599	-0.135148	0.0578999	0.0694397	-0.0745465	-0.0194193	0.0276185	0.0580609	0.115643	0.0140945	-0.0305386	-0.118496	0.028589	0.0180938	-0.134703	0.0227289	-0.135089	-0.0136229	-0.024388	-0.032971
Harals	0.169097	-0.0803762	0.050848	0.0224644	0.112213	0.204808	0.105071	-0.0217681	0.0533484	0.101683	0.0963803	0.0287074	0.113883	0.0848029	0.152861	0.0802801	0.312548	0.0905412	0.0897672	-0.0804785	0.110546	0.104936	0.0818172	0.0976103	0.0245609	0.506842	0.0499234	0.0980967	0.0970847	0.0511817	-0.0802517	0.13716	0.12285	0.0243241	0.0874737	0.186212	0.0677936	-0.0338845	0.0175876	0.0885366	0.000578874	0.122408	0.0958685	-0.080104	0.0283018	-0.0798959	0.0302793	0.0554665	0.166626
Hatsua	-0.0396566	-0.0885696	-0.0494546	-0.0430744	-0.0908951	0.00585965	-0.11735	0.193478	-0.0549766	-0.145698	0.162171	-0.0457452	-0.0277201	-0.0710624	0.015418	0.251254	0.110629	0.35303	-0.100268	-0.0883748	-0.126435	0.0411801	-0.0580032	0.035637	0.0252813	0.00274452	0.176328	0.0355291	0.110284	-0.0482295	-0.0893365	-0.018705	0.00709684	-0.072413	0.0195579	-0.0139255	0.0227566	-0.0132566	0.137159	0.0114099	-0.0569375	0.0351794	0.00893659	-0.0882973	-0.067841	-0.0886836	-0.134797	-0.021066	0.131394
HeaStr	-0.0361691	0.863048	0.0511933	-0.0648426	-0.0407588	-0.157044	-0.164672	-0.0481642	-0.0193994	-0.0711968	-0.166231	0.129779	-0.0165073	-0.115709	-0.0399255	-0.0774459	-0.170828	-0.169396	0.00156874	0.86354	-0.0213305	0.0090124	-0.0221289	-0.0155467	-0.121577	-0.0312059	-0.0974031	-0.0147633	0.0183943	0.0503384	0.86347	0.0774859	0.000779171	0.368445	-0.0135012	-0.12602	0.0467458	0.0113269	0.308522	-0.0902854	0.281411	-0.0332377	-0.162881	0.863321	0.203952	0.863232	-0.155377	0.0480865	-0.0826154
Holida	0.0810122	-0.169055	0.0296165	0.306976	0.144167	0.30837	0.20685	0.0152371	0.0933249	0.113135	-0.0166633	-0.00530058	0.0783895	0.0882328	0.13371	0.095298	0.363816	0.0395971	0.0896316	-0.168861	0.126752	0.130948	-0.0419229	0.0641966	0.136739	-0.0162362	-0.104421	0.0640887	-0.0257641	0.0302473	-0.169228	-0.00975581	0.103104	0.172157	0.101006	0.126948	0.0296259	0.213189	-0.0589095	0.0438321	-0.0500682	-0.0117311	0.10227	-0.16908	0.0100415	-0.169169	0.12255	-0.0011231	0.304357
HonGol	0.0222149	-0.136635	-0.0684015	-0.0257719	-0.00763056	0.0270248	-0.0388399	0.161457	-0.023412	-0.0333146	0.146493	-0.0777657	0.0534646	-0.0386064	0.0175671	0.225176	0.105052	0.26931	-0.052064	-0.137034	-0.039308	-0.0380835	-0.0383237	-0.0409524	0.116568	0.202483	0.102116	-0.0407632	0.0628133	-0.0674736	-0.137402	0.053863	-0.000856408	-0.0271806	0.0356719	0.0428948	0.018666	-0.0307179	0.0266967	-0.115394	-0.0886609	-0.029525	-0.105982	-0.13666	0.0192862	-0.136749	-0.0931299	0.0416969	-0.0194774
Idagol	0.125879	-0.0469359	0.00554979	0.222296	0.137631	0.132174	0.21309	-0.0118008	0.123632	0.19128	0.00770161	0.0154988	0.125633	0.123294	0.182142	0.0944072	0.294883	0.113582	0.126476	-0.046444	0.13834	0.186214	0.0371133	0.141747	-0.0225201	0.0256592	0.039389	0.141936	0.0532721	0.00588344	-0.0465143	-0.00945813	0.0787403	0.0583586	0.132799	0.135862	0.139266	0.274101	0.0216123	0.153175	0.00430651	0.128216	0.202105	-0.0466637	0.0489657	-0.0464556	0.176925	0.0577085	0.105282
IlrPig	0.192465	-0.070379	0.125322	0.159632	0.205109	0.184201	0.160231	0.00249111	0.190516	0.140501	0.0546775	0.101695	0.161318	0.164031	0.164641	-0.0380813	0.158532	0.0797396	0.26259	-0.0704814	0.19839	0.113448	0.0962713	0.186643	0.0722931	0.228626	0.0602177	0.187129	0.143034	0.125358	-0.0699574	0.0562367	0.109374	0.0836442	0.0650841	0.271679	0.244182	0.0349437	-0.0621475	0.170141	-0.0663797	0.166575	0.202432	-0.070701	0.0864335	-0.070493	0.0575098	0.126077	0.261007
IngMar	0.111484	-0.0916377	0.0990118	0.0364587	0.599827	0.125802	0.503547	-0.0383779	0.14519	0.229773	-0.0049105	0.145805	0.152836	0.547161	0.131795	-0.0694423	0.0549691	-0.0149093	0.352159	-0.09174	0.157224	0.201829	0.138598	0.236695	-0.0446402	0.0495937	0.0651062	0.237478	0.0344203	0.0996426	-0.091216	0.0438918	0.089304	-0.0549793	0.0414484	0.170493	0.184594	0.11352	-0.12025	0.432935	0.0172473	0.125112	0.679751	-0.0916626	0.0610151	-0.0914545	0.459954	0.0459878	0.109607
Jamba	0.0827224	-0.118022	0.0913463	0.325622	0.184207	0.332662	0.317011	0.0377462	0.211509	0.145746	0.10568	0.153887	0.186174	0.221273	0.210296	-0.0206538	0.311746	-0.00742141	0.190582	-0.118125	0.190265	0.10354	0.0783408	0.191294	0.0802126	0.172367	-0.012384	0.192375	0.0968766	0.0922742	-0.117898	0.0555395	0.0932264	0.20358	0.189774	0.232058	0.213772	0.0592052	-0.141286	0.292752	-0.03677	0.10675	0.334847	-0.118344	0.0797938	-0.118136	0.197353	0.0944791	0.25823
JamGri	0.165025	-0.0110583	0.188505	0.166955	0.137556	0.115163	0.00978094	-0.0338629	0.373144	0.0782971	0.00940967	0.118527	0.298486	0.0400242	0.078073	-0.00193646	0.109401	-0.101018	0.197414	-0.0111607	0.296337	0.0351988	0.128553	0.0911609	-0.0151666	0.16464	0.024458	0.0913502	0.0297244	0.186759	-0.0115281	0.0867361	0.196328	0.0707632	0.0361582	0.16134	0.255962	0.0514782	-0.038779	0.118931	-0.0525193	0.111502	-0.0151694	-0.0113803	0.0188812	-0.0114694	0.00332826	0.100717	0.106991
JerMac	0.0544202	-0.174254	0.0413538	-0.055666	0.264653	0.0128784	0.17283	-0.00392671	-0.117188	0.048808	0.261002	-0.0506115	-0.0233755	0.160881	-0.0595701	0.0158175	-0.0564688	0.0382608	0.142669	-0.174654	-0.0222562	-0.0346995	0.0669747	0.0696942	-0.0473299	-0.0466908	0.196421	0.0698835	-0.0666182	0.0413903	-0.174724	-0.0630892	-0.0417442	-0.186622	-0.0144268	0.0296397	0.00422241	-0.0386247	-0.018648	0.117669	-0.071609	0.00416597	0.163924	-0.174576	-0.0266527	-0.174368	0.0653541	0.0343843	0.0127279
JerMin	-0.0349806	0.861563	0.0514904	-0.0639512	-0.0416502	-0.157341	-0.164969	-0.0472729	-0.0193994	-0.0714939	-0.165637	0.130373	-0.015913	-0.116601	-0.0399255	-0.0774459	-0.171125	-0.168505	0.00216299	0.862055	-0.0210333	0.00930952	-0.0233174	-0.0152496	-0.121577	-0.0320973	-0.0962146	-0.0144661	0.0172058	0.0506355	0.86139	0.0771888	0.000482045	0.368445	-0.0135012	-0.125129	0.0464487	0.0110298	0.307928	-0.0911768	0.281114	-0.0344262	-0.163178	0.862132	0.203357	0.862043	-0.155971	0.0483836	-0.0832097
Joanto	0.162457	-0.00887218	0.117598	0.175084	0.26513	0.212727	0.133789	-0.000181372	0.213396	0.111384	0.186009	0.13141	0.142601	0.124217	0.0416327	0.0180772	0.169527	-0.0964548	0.296464	-0.00897454	0.279507	0.04927	0.0733942	0.167332	0.109436	0.174551	0.00733089	0.167224	0.0957927	0.118229	-0.00874769	0.101996	0.110267	0.111279	0.0517151	0.12698	0.153263	0.106553	-0.0966125	0.114283	-0.0319114	0.0922952	0.0277231	-0.00889708	0.067419	-0.00898616	0.0521632	0.140341	0.135918
Jolly	0.698762	-0.115548	0.14136	0.120108	0.13914	0.136061	0.172705	0.0509166	0.0778987	0.166642	0.0365467	0.117734	0.0695	0.174127	0.108776	-0.0431386	0.203392	0.0455639	0.0881703	-0.115948	0.119051	0.114333	0.0989393	0.123943	0.0921945	0.0966962	-0.072901	0.123835	0.0452734	0.140506	-0.115721	0.0603904	0.0989687	-0.0236245	0.114104	0.155793	0.0973951	0.128235	-0.109694	0.10863	-0.0149829	0.163301	0.208962	-0.11587	0.209735	-0.115959	0.173086	0.140631	0.177508
Jonade	-0.00794982	-0.137681	-0.0109139	-0.0728728	-0.0785016	0.0518285	-0.117139	0.146743	-0.084775	-0.0866551	0.00639137	-0.0594988	-0.0515759	-0.0871929	0.0919909	0.1858	0.112028	0.243899	-0.107782	-0.138081	-0.112259	0.0116788	0.00222773	0.0759605	0.181187	0.0341542	0.106418	0.0755554	0.089994	-0.00998599	-0.137854	-0.00601435	0.0159249	-0.0995372	-0.0111319	-0.0463981	-0.0311091	0.0107249	0.0702193	0.0288546	-0.115557	0.0107293	-0.0238331	-0.138003	-0.0581216	-0.138092	-0.132208	-0.0559155	0.1218
Jonafr	0.160718	-0.0747905	0.0721814	0.0286443	0.0545109	0.0778755	0.143935	0.0381917	0.0827042	0.0377407	0.00569697	0.100552	0.0769797	0.0785035	0.125763	-0.00624342	0.0911294	0.063443	0.0412758	-0.0742986	0.117617	0.137857	0.00361322	0.149548	0.00132529	0.0209804	-0.0166926	0.14944	-0.00251246	0.0731093	-0.0755574	0.0072562	0.0912948	-0.0378351	0.175958	0.127321	0.0742707	0.116402	-0.0543768	0.119081	0.000816243	0.0658947	0.187027	-0.0745183	0.0998495	-0.0746074	0.0718173	0.0589722	0.263429
Jonago	-0.00753096	-0.138154	-0.0185174	-0.00262921	-0.0730316	0.0359054	-0.0647231	0.191434	-0.0448383	-0.0499868	0.126849	-0.0635368	-0.011045	-0.0953908	-0.0059391	0.174334	0.0286576	0.2461	-0.0595253	-0.138256	-0.0705395	0.0346793	-0.0163695	1.78192e-05	0.174475	-0.0141557	0.100894	0.000207051	0.0592146	-0.0184809	-0.138623	-0.051353	0.00297304	-0.0765368	0.015137	0.0128518	-0.00157183	-0.0230258	0.0932198	-0.0435225	-0.107413	-0.0233185	-0.053424	-0.138179	-0.0169964	-0.138268	-0.0931631	-0.0136019	0.00663649
Jonast	-0.00765546	-0.13917	-0.0192362	-0.00334795	-0.0719676	0.0351866	-0.0639562	0.192795	-0.0452599	-0.0510027	0.127022	-0.0639584	-0.0108724	-0.094921	-0.00606359	0.175398	0.0285331	0.246867	-0.0599469	-0.139272	-0.0715553	0.035149	-0.0161969	-0.000403802	0.174053	-0.0139831	0.101661	-0.00021457	0.0596843	-0.0191997	-0.139639	-0.0508832	0.00373992	-0.0769584	0.0147153	0.0127273	-0.00080495	-0.0222589	0.0933924	-0.0439442	-0.10724	-0.0237401	-0.0529542	-0.139194	-0.0165266	-0.139284	-0.0932876	-0.0131321	0.00740338
Jonath	0.0666289	-0.0844956	0.00721082	0.0569715	0.0587708	0.165628	0.144926	0.00204237	0.0385325	0.0223903	-0.0470914	0.0679685	0.0708401	0.126441	0.161221	0.0847774	0.273962	0.194873	0.0143374	-0.0840037	0.0279848	0.115376	-0.0848303	0.0952737	0.0103392	0.0261317	-0.0861201	0.0954629	0.026409	0.00813872	-0.0846682	-0.00423159	0.117839	-0.0127763	0.0682009	0.0727496	0.0122714	0.158991	-0.0141646	0.069858	0.0677698	-0.0231431	0.113439	-0.0842233	0.0128916	-0.0843124	0.0451761	0.0284684	0.35029
Jonica	-0.0670791	-0.0295283	-0.00378396	-0.0847589	-0.0660234	-0.109512	0.0231035	0.0537413	-0.0835876	-0.0732855	0.168621	-0.0149309	-0.0512799	0.00134963	-0.0458769	0.0728913	-0.105172	0.136932	-0.056974	-0.0296306	-0.129196	0.00870642	-0.0150067	-0.0414056	-0.0470073	-0.0760809	0.167031	-0.0409192	0.0225452	-0.00374744	-0.0297009	-0.101987	-0.100253	-0.0481355	-0.0485709	-0.0172808	-0.0275447	-0.123874	0.110627	0.0202368	-0.0766347	0.0276644	0.171675	-0.0295532	-0.0465348	-0.0296423	0.0104112	-0.049677	-0.0775731
JonMac	0.097135	-0.116089	-0.0050693	0.448783	0.0955166	0.344994	0.173353	-0.00548372	0.100237	0.0683469	0.028875	0.0426148	0.0817359	0.0978189	0.0969441	0.0151519	0.470562	0.0518573	0.11348	-0.115894	0.106328	0.131323	-0.0807685	0.0271338	0.215556	0.0126631	-0.133461	0.0270259	-0.0307373	-0.00473565	-0.116262	0.017955	0.0595045	0.329118	0.200027	0.0661149	0.0549597	0.0608413	-0.100132	0.10393	0.0409305	0.0228136	0.0714466	-0.116114	0.020519	-0.115906	0.0860816	0.076802	0.351083
Judeli	0.0149804	-0.157537	0.0854065	0.0338471	-0.0680507	0.155874	-0.0276526	0.226721	0.0534403	-0.000734126	0.189473	-0.0214151	0.015329	-0.0280133	0.0593585	0.112165	0.0672138	0.262966	-0.0197807	-0.157937	0.0387328	0.0337176	0.0144614	0.0171809	0.286124	0.00954412	0.0146572	0.0167759	0.113518	0.0848488	-0.158007	0.00948769	0.0109252	-0.0430318	0.0640926	0.00624475	0.0518407	0.000376916	0.0937438	-0.0233882	-0.0661827	0.0205859	-0.0748874	-0.157859	0.0084862	-0.157948	-0.0326196	0.0585296	0.0645059
Katia	0.119241	0.135993	0.112414	0.257849	0.112868	0.255381	0.0415469	0.0279128	0.259318	0.0170625	-0.0625215	0.0724458	0.161781	0.0194959	0.0254551	-0.0272188	0.387485	-0.0852968	0.144499	0.135593	0.263032	0.0521085	0.00729935	0.0816263	0.269751	0.0380373	-0.0510387	0.0812213	0.0644616	0.112451	0.136711	0.0373866	0.0417953	0.390445	0.136263	0.00799652	0.140056	0.102557	0.0102203	0.0989969	0.1082	0.0636383	-0.0068764	0.135671	0.106804	0.135879	0.0077586	0.0400768	0.0932962
Kendal	0.1686	-0.123066	0.0895713	0.521139	0.256713	0.404277	0.221641	-0.0394989	0.341361	0.077118	0.129161	0.0828812	0.233425	0.121446	0.0929387	0.0153063	0.428227	-0.0400976	0.334696	-0.123168	0.318037	0.141877	0.0299169	0.0231284	0.280781	0.135531	-0.0765556	0.0236147	-0.0644553	0.0896078	-0.122941	0.0897168	0.102148	0.333432	0.103021	0.15095	0.269045	0.0508934	-0.151975	0.248487	0.00780674	0.120425	0.136077	-0.123388	0.0545458	-0.12318	0.195281	0.0496208	0.181579
Kinsei	0.119428	0.135883	0.112899	0.25774	0.112462	0.255271	0.0411402	0.0281004	0.259803	0.01725	-0.0620368	0.0729305	0.161672	0.0187921	0.0250484	-0.0261398	0.387376	-0.0848121	0.143795	0.135484	0.263517	0.0519989	0.00778405	0.0818139	0.269344	0.038522	-0.0502569	0.0814089	0.0649463	0.112935	0.136602	0.0366828	0.0419829	0.390335	0.137045	0.00818409	0.139947	0.102745	0.0101107	0.0985902	0.10809	0.064123	-0.00728308	0.135561	0.106397	0.135769	0.00675766	0.0408586	0.0934837
LalDel	-0.0360606	0.862265	0.0515989	-0.0641399	-0.0406503	-0.156935	-0.165157	-0.0474615	-0.0195881	-0.0713855	-0.165232	0.12959	-0.0163988	-0.115898	-0.0395199	-0.0770403	-0.170423	-0.168396	0.00167719	0.862757	-0.0209249	0.00912084	-0.0226147	-0.0157354	-0.120874	-0.0313946	-0.0969976	-0.0149519	0.0185027	0.050744	0.862093	0.0772973	0.000293367	0.368256	-0.0136898	-0.125615	0.0468542	0.010544	0.308631	-0.0901769	0.281223	-0.0337235	-0.163366	0.862538	0.203466	0.862449	-0.155862	0.048492	-0.0831012
Libert	0.10772	-0.10075	0.172798	0.29892	0.164041	0.286349	0.0695437	0.0413505	0.14202	0.0391168	0.0644185	0.0576565	0.140455	0.092656	0.138727	0.0539637	0.386661	0.0306495	0.154669	-0.100555	0.171287	0.0432616	0.0840249	0.117943	0.182463	0.148635	0.00518516	0.118132	0.020851	0.172537	-0.100923	0.0802397	0.0932652	0.274632	0.120285	0.0992813	0.131804	0.0604324	-0.0262593	0.129668	-0.0192008	0.113622	0.00774975	-0.100775	0.0266469	-0.100567	0.0363497	0.0986776	0.299866
Limini	0.212117	-0.0418128	0.246294	0.203648	0.197425	0.205934	0.144526	-0.0310421	0.376262	0.103105	0.0309494	0.126993	0.287639	0.119801	0.146262	0.0300027	0.124107	-0.00430518	0.318491	-0.0416181	0.350858	0.0947707	0.0992846	0.242248	0.0399484	0.181128	0.0816529	0.241546	0.0476986	0.246925	-0.0419855	0.0821287	0.127244	0.0474369	0.00599797	0.167132	0.272154	0.125015	-0.141438	0.242088	0.0311198	0.128288	0.131758	-0.0418377	0.113217	-0.0416297	0.0908301	0.205452	0.201029
Limonc	0.18758	-0.0226728	0.095775	0.087596	0.168431	0.189121	0.178225	0.0308841	0.345187	0.0741108	0.081882	0.210015	0.317773	0.179647	0.153219	0.0491427	0.0900615	0.0525699	0.275235	-0.0230723	0.312355	0.131738	0.104757	0.211471	0.0287815	0.209479	0.0378021	0.211363	0.141417	0.0961086	-0.0222512	0.0540257	0.18501	0.108472	0.0266236	0.271251	0.269009	0.0508574	-0.0465309	0.190809	-0.0507631	0.0568044	0.193684	-0.0226977	0.0396535	-0.0224896	0.10373	0.0819716	0.134894
Lobo	0.141065	-0.111974	0.104526	-0.0254753	0.18253	0.0879352	0.440722	0.0634048	0.13763	0.0691935	-0.0148474	0.133194	0.0917934	0.415402	0.268638	-0.00420613	0.195675	0.219986	0.129183	-0.111482	0.111929	0.1393	0.011593	0.281726	0.0277269	0.0491649	0.0016866	0.282213	0.14274	0.105156	-0.111552	-0.0216077	0.0674821	-0.0500599	-0.0151373	0.141837	0.0816562	0.0495057	-0.0648188	0.528181	0.00641904	0.0836797	0.730725	-0.111702	0.0195828	-0.111494	0.310367	0.0969618	0.270517
Lodi	0.122633	-0.0118523	0.12264	0.234203	0.243431	0.217175	0.0805944	-0.00761839	0.257362	0.0780973	0.0496191	0.140612	0.242427	0.117374	0.144132	-0.0208552	0.17041	-0.0602142	0.23703	-0.0113604	0.254837	0.0379703	0.0499124	0.156329	0.067829	0.215843	0.0203956	0.156518	0.0420039	0.122677	-0.0114307	0.141208	0.137594	0.133257	0.0151596	0.166786	0.202874	0.146953	-0.0894903	0.132399	-0.00993287	0.0771329	0.0972418	-0.0112829	0.0724613	-0.011372	0.0408636	0.143898	0.16889
Lygol	0.0396303	-0.0906954	-0.0367241	0.0504745	-0.00863703	0.111294	-0.064805	0.144109	0.00975106	-0.0631423	0.088141	-0.0793664	0.0331449	-0.108249	-0.015529	0.0999707	0.172979	0.226408	0.0705342	-0.091392	-0.0058478	0.0369744	0.0578302	0.035294	0.102488	0.0808429	0.14449	0.034889	0.0404137	-0.0360933	-0.090868	-0.0199394	-0.0437577	-0.0644365	0.0750746	0.00355899	-0.0438457	0.0187871	-0.000159793	-0.0531125	-0.0682742	0.0559324	-0.0321128	-0.0910174	0.0102573	-0.0911065	-0.0691778	-0.0552815	0.0416155
Macoun	0.138547	-0.16946	0.0378281	0.529416	0.15327	0.277955	0.135432	-0.00388688	0.283378	0.0886628	0.0456253	0.0394576	0.229222	0.0346422	0.130036	0.0758769	0.389261	-0.0282557	0.162023	-0.169563	0.289469	0.0672547	-0.0206377	0.086076	0.240625	0.0644743	-0.0670907	0.0859681	0.0133487	0.0384589	-0.169336	0.0385679	0.138651	0.36637	0.120211	0.155958	0.124301	0.133154	-0.0483208	0.0790822	-0.103956	0.0149024	0.0480848	-0.169782	-0.00106002	-0.169574	0.0656911	0.0249161	0.178267
MagGol	0.0938373	-0.161876	0.0483841	-0.00376957	-0.0498076	-0.0347626	-0.124695	0.188213	-0.0245856	-0.120655	0.15661	-0.121131	0.0466456	-0.054042	-0.0932461	0.201421	0.108336	0.2408	-0.0591801	-0.162275	-0.0681143	-0.0175669	-0.0498967	0.0333441	0.0512154	0.00490851	0.124415	0.0341276	-0.0399775	0.0478264	-0.162345	0.0167371	-0.0133208	-0.0402392	-0.0216586	0.0779706	0.0519591	0.0251568	0.0712806	-0.106465	-0.0821091	-0.0226761	-0.0697178	-0.162198	0.102199	-0.162287	-0.0842012	0.0714244	0.0812634
Magr	0.166614	-0.000852534	0.141365	0.186075	0.20481	0.177961	0.150425	0.023586	0.392858	0.114056	0.0894402	0.194695	0.301561	0.120352	0.12542	-0.0175807	0.126144	0.0779557	0.253378	-0.000954896	0.379339	0.12236	0.0623978	0.167923	0.0993305	0.187622	0.0204017	0.167815	0.130554	0.141996	-0.00102517	0.0791143	0.169095	0.103848	0.0517123	0.125789	0.25874	0.17994	-0.100775	0.20223	-0.0238917	0.165683	0.0725864	-0.00117456	0.0816783	-0.000966516	0.147241	0.155789	0.0827296
Mairac	0.0579237	-0.0605169	0.00682517	0.0132054	0.0990915	-0.00679396	0.0551057	0.0340435	-0.0521796	0.0332954	0.169128	0.0411386	-0.00917539	0.0107703	0.0202949	0.0852831	-0.0384061	0.17874	0.113192	-0.0603221	-0.0383629	0.0291207	-0.0035062	0.00515584	-0.0310499	0.05843	0.178828	0.00593932	0.0774262	0.00775307	-0.0600952	-0.0955379	-0.0938033	-0.097843	-0.0189457	0.0224467	0.00802308	-0.120694	0.087067	0.0917569	-0.0309647	0.115526	0.169508	-0.0605418	0.0493497	-0.0603337	0.0644007	0.00520398	-0.00427032
Maygol	0.0898402	-0.0930768	0.032502	-0.00568679	0.0457327	0.0554294	-0.0434163	0.0736853	-0.0606723	0.0729372	0.289291	0.0501763	0.034329	-0.0619018	0.0156648	0.172465	0.00925806	0.231158	0.0699355	-0.0931792	0.00335869	-0.0200783	0.027816	0.0106281	0.0591034	0.108174	0.149239	0.0108173	0.122119	0.0334299	-0.0929523	-0.00805882	0.00734362	-0.0896967	-0.0259528	0.1126	0.0952051	-0.0667897	0.0657979	-0.0171646	-0.0932373	0.0972285	-0.0306316	-0.0933988	0.0577931	-0.0931908	-0.0308529	0.057325	0.00714443
MC38	0.0254274	0.34198	0.0284058	0.0422142	0.0386653	-0.0250282	-0.0489981	-0.0453988	0.000896472	0.0120899	-0.050855	0.0722273	-0.0155246	-0.0823399	-0.030029	-0.00812411	0.0226924	-0.0305469	0.0138422	0.342472	0.0135246	0.0548612	0.0540268	0.0204969	-0.100687	-0.0224979	-0.0661136	0.0200918	-0.0412368	0.0287395	0.342104	0.0918393	0.00948713	0.141828	0.0142229	-0.0118324	0.00345663	0.0738147	0.1963	-0.083063	0.0975815	0.160283	-0.0935587	0.342252	0.0961861	0.342163	-0.0991283	0.0573887	-0.058754
McInto	0.196473	-0.136196	0.0443511	0.567434	0.182078	0.471965	0.128881	0.00204182	0.185312	0.0853805	0.0239213	0.0337984	0.147498	0.0497818	0.101498	0.0277286	0.642993	-0.034212	0.189939	-0.136298	0.166148	0.0550587	0.020649	0.0830909	0.453057	0.0418789	-0.0486827	0.0835773	0.0317567	0.0437933	-0.135774	0.0834202	0.119324	0.473619	0.182891	0.139305	0.133796	0.0716353	-0.0893381	0.108484	-0.0418704	0.0413328	0.0572819	-0.136518	0.0298273	-0.13631	0.0689456	0.0635287	0.259072
Megumi	0.0821204	-0.0844546	-0.0952569	0.0284883	0.11378	0.0982212	0.146453	0.0213965	0.0115349	0.101467	-0.0690378	0.0305715	0.0622644	0.146092	0.146703	-0.00223968	0.163769	0.115878	0.074695	-0.084557	-0.00168692	0.148101	0.017125	0.0150905	-0.0573647	0.0555882	-0.0156602	0.015874	0.0626993	-0.094329	-0.0846273	0.111094	0.0658831	-0.0760233	0.112514	0.0653624	0.0393508	0.119811	-0.102964	0.108228	0.156652	0.0449398	0.178254	-0.0844795	0.0325429	-0.0845686	0.126035	-0.0199223	0.205928
MelFor	0.230186	-0.117042	0.152346	0.121883	0.1632	0.0813818	0.142984	0.103797	0.137316	0.105129	-0.00892143	0.123669	0.103068	0.120339	0.0888603	0.011525	0.156141	0.0930964	0.0840028	-0.117441	0.129146	0.149386	0.0424776	0.182172	0.103478	0.0886661	-0.0488415	0.182659	0.0399174	0.151789	-0.117214	0.0630568	0.0535006	-0.0426483	0.17263	0.185498	0.130071	0.157049	-0.0981136	0.0809895	0.00729382	0.149031	0.1733	-0.117364	0.335114	-0.11775	0.0875058	0.150131	0.286843
Melody	0.191002	0.0253184	0.204677	0.157277	0.252969	0.176202	0.160254	-0.0786017	0.479345	0.172019	0.085007	0.269892	0.350313	0.142957	0.149213	-0.00923737	0.0391096	-0.0286889	0.292622	0.0255131	0.431063	0.106934	0.0511308	0.175672	0.0122963	0.116632	-0.001859	0.175267	0.0479764	0.203822	0.0248486	0.114496	0.144458	0.0607882	-0.037699	0.132646	0.307492	0.11727	-0.0312236	0.215921	-0.00485185	0.114006	0.0794441	0.0255906	0.0929929	0.0257987	0.125574	0.18404	0.146041
Melros	-0.0596376	0.355858	-0.0560649	-0.0170008	-0.0496681	-0.0830547	-0.0380913	-0.0386518	-0.019395	-0.0147384	-0.0931338	0.059364	-0.0387873	-0.0185446	0.0117789	-0.000485691	0.0909446	0.0599898	-0.0733027	0.356647	-0.0673806	0.0105025	-0.037575	-0.0226733	-0.0553135	-0.0570515	-0.0700631	-0.0218899	0.0172102	-0.0554342	0.355685	0.0575829	0.0608031	0.145307	0.0135418	-0.0665905	0.0188203	0.0377756	0.156992	-0.136038	0.162268	-0.0287763	-0.0764123	0.356427	0.0108239	0.356338	-0.0356302	-0.0324304	0.0707062
Meran	-0.0252335	-0.130006	0.00597197	-0.0143892	-0.0836031	-0.00319026	-0.0494446	0.110146	-0.0280742	-0.0335198	0.0529899	-0.0215169	0.00215359	-0.116659	-0.00759681	0.0787845	0.106333	0.23434	-0.0665313	-0.130109	-0.0668489	0.0291589	-0.031695	0.0759101	0.107152	-0.0282927	0.107259	0.0763965	0.0334896	0.00660274	-0.130179	-0.0898544	0.0402389	-0.088891	0.048243	0.0091142	-0.00322955	0.0501923	0.0285713	-0.0710303	-0.032115	-0.0341871	-0.11005	-0.130031	-0.0329162	-0.129823	-0.0737249	0.000488131	0.0433081
MerRig	0.0654233	0.218556	0.122182	0.11222	0.160668	0.114505	0.118168	-0.0386811	0.357035	0.166479	0.00904836	0.203441	0.19413	0.110676	0.102373	0.000376363	0.0840814	-0.176552	0.23152	0.218157	0.36372	0.0960455	0.112444	0.187663	-0.0247388	0.180323	-0.0124499	0.187852	0.103348	0.121624	0.218384	0.0860777	0.0910807	0.167562	0.117507	0.0421284	0.156361	0.125399	0.00245735	0.165516	0.0980596	0.102227	0.0780641	0.218234	0.0785394	0.218442	0.195505	0.0854995	0.0130344
Mi2071	-0.001558	0.133747	0.148498	0.00304663	-0.127078	-0.0187355	-0.0997536	0.138278	0.0505697	-0.0356943	0.0172401	0.0327626	0.0276118	-0.073373	0.000330992	0.256669	-0.0298459	0.13144	-0.0523639	0.133645	-0.00811249	0.065908	0.0136707	0.0894833	0.0874471	0.0253925	0.161241	0.0896725	0.0738042	0.148237	0.132981	-0.0162616	-0.00264193	0.0060948	0.0273496	-0.0518913	0.0263885	0.0503949	0.0656175	-0.0494346	0.0601967	0.0304918	-0.073301	0.133723	0.0329513	0.133633	-0.137107	0.0158441	0.0230089
Monroe	0.169063	-0.168062	0.0707217	0.0931468	0.176359	0.123956	0.294604	0.010882	0.0539089	0.127796	-0.0293379	0.117514	0.0178775	0.237789	0.177786	0.000913625	0.239421	0.212329	-0.00623844	-0.168165	0.0466296	0.139666	0.0155243	0.0723208	0.0349266	0.0103099	-0.147105	0.07251	0.00345608	0.0707583	-0.168532	0.0355092	0.0616082	-0.0761384	0.0764463	0.130912	0.0124944	0.136335	-0.112885	0.0926626	-0.0107457	0.0926621	0.226273	-0.168384	0.150684	-0.168473	0.156821	0.0893051	0.248599
MorRed	-0.0353618	0.86237	0.0514063	-0.0643325	-0.0408429	-0.157128	-0.164756	-0.0479512	-0.0197807	-0.0712809	-0.165721	0.129694	-0.0165914	-0.116091	-0.0394153	-0.0778271	-0.170912	-0.168292	0.00178177	0.863159	-0.0214146	0.00892829	-0.0225101	-0.0153337	-0.121067	-0.0318843	-0.0971901	-0.0145502	0.0180131	0.0505514	0.862197	0.0768076	0.000100815	0.368658	-0.0135853	-0.12551	0.0466617	0.0109457	0.308141	-0.0903695	0.281625	-0.0336189	-0.162965	0.862939	0.203868	0.86285	-0.155758	0.0485966	-0.0824024
Moseba	0.140426	0.430534	0.189459	0.0350937	0.0386758	0.00410068	-0.0320514	0.0574174	0.0139805	0.0177458	-0.0856083	0.0743177	0.0525279	-0.00269948	0.0549597	-0.060705	-0.0619781	-0.0985784	0.12171	0.430432	0.0396823	0.0308044	0.0712706	0.019616	-0.0272863	0.0758614	-0.0684801	0.0198052	0.0725731	0.18801	0.430956	0.0731308	0.0326735	0.165906	0.105154	-0.0367805	0.176395	0.0132115	0.00169268	0.0441176	0.19297	0.0999768	-0.0284775	0.430509	0.557337	0.43042	-0.0438523	0.185461	0.0577301
Murray	0.191548	-0.114379	0.0611169	0.451979	0.148332	0.437922	0.128414	0.00157427	0.206238	0.0549032	0.101004	0.0544268	0.175258	0.0864551	0.0858774	0.048357	0.462764	-0.0079382	0.224235	-0.114482	0.212329	0.0382492	0.0484085	0.0517222	0.257972	0.162639	-0.0262715	0.0519115	0.0562478	0.0608563	-0.114552	0.0939463	0.147678	0.32548	0.155088	0.124279	0.130357	0.0420493	-0.0675212	0.121684	-0.0268873	0.0705779	0.0511689	-0.114701	0.0305483	-0.114493	0.0649126	0.109413	0.233943
Mutsu	-0.00621298	-0.100289	-0.0448322	-0.0155733	-0.0714165	-0.0192307	-0.0868781	0.162445	-0.0250985	-0.0272758	0.130544	-0.0518194	-0.0275546	-0.114872	-0.0432476	0.167333	-0.0211302	0.174028	-0.0605844	-0.100689	-0.0558508	0.0321346	0.0128784	-0.000149833	0.167176	-0.00600383	0.104589	3.93982e-05	0.0584527	-0.0450928	-0.100759	-0.0244821	0.00547952	-0.0853211	0.000112988	-9.22891e-05	-0.0252125	-0.0448837	0.103452	-0.0638948	-0.115306	0.00444373	-0.0815215	-0.100611	-0.0272664	-0.1007	-0.105513	-0.0425908	-0.061276
Nabell	0.0870908	-0.0274871	0.157814	0.110712	0.20462	0.118642	0.322865	0.0572681	0.175171	0.178342	0.0408182	0.127057	0.18252	0.380444	0.607465	-0.0870015	0.0391926	0.0614234	0.218721	-0.0275895	0.186313	0.113256	0.0479454	0.270836	0.0248586	0.148805	0.0912246	0.271025	0.155619	0.159336	-0.0270655	0.0370292	0.0295529	0.013331	0.0120041	0.133026	0.199124	0.0460431	-0.141375	0.404977	0.0564392	0.114981	0.48867	-0.0278092	0.0731685	-0.0276011	0.211527	0.152925	0.201687
Nevson	-0.0247106	0.145656	-0.0104414	-0.12826	-0.0521791	-0.0938852	-0.0691263	0.0548092	-0.0777657	-0.0410194	0.030634	-0.00257222	-0.0270362	-0.057602	-0.0474831	0.10902	-0.0375479	-0.0191798	-0.0404556	0.145553	-0.107032	0.0742507	0.00775141	0.0149278	-0.0391055	0.0506715	0.103028	0.0157113	0.110374	-0.010702	0.146077	-0.0584303	-0.0228233	-0.0170578	-0.0174933	-0.00462499	-0.0463843	-0.0211894	0.145865	0.02903	0.0964694	-0.00187173	0.112426	0.145631	0.0112843	0.145839	0.0242555	-0.0316729	-0.0919558
NewGol	-0.0470576	0.427566	-0.0134752	-0.0911817	-0.086114	-0.112964	-0.115541	0.224703	-0.0311794	-0.0972388	-0.027071	0.0713497	-0.0484918	-0.105799	-0.0231813	0.111929	-0.12764	0.11595	-0.0411123	0.427761	-0.0592575	-0.00455029	-0.00984158	0.0936038	0.0755228	-0.0911203	0.027198	0.0934959	0.0707937	-0.01433	0.427096	0.037479	-0.0160519	0.151647	0.0261218	-0.12027	0.0201095	0.096113	0.256036	-0.0536337	0.0866017	-0.034321	-0.0825512	0.427541	0.0905545	0.427452	-0.139821	-0.0159877	-0.101526
NewPip	0.122861	-0.0856094	-0.0568938	0.134002	0.0757817	0.0207049	0.125985	0.0315326	0.0813934	0.198067	-0.0841575	0.00980639	0.0872568	0.0519369	0.150302	0.039986	0.110023	0.0175632	0.0194633	-0.0857117	0.038756	0.195378	0.171367	0.192509	0.0496346	0.0897915	0.00457818	0.192698	0.0582762	-0.0571544	-0.0860791	0.156291	0.169911	7.48099e-05	0.164545	0.106994	0.0361162	0.351901	-0.0800519	-0.0483236	-0.0135681	0.0910281	0.0835043	-0.0856343	0.0322796	-0.0860205	0.088037	-0.0484127	0.0169889
Niagar	0.116329	-0.0921412	0.0263066	0.414791	0.258519	0.264056	0.169668	-0.120591	0.196386	0.12379	-0.0104652	0.126879	0.145796	0.0739293	0.126834	-0.0458785	0.332873	-0.12327	0.165357	-0.0922435	0.18673	0.0557332	0.0311287	0.0249344	0.233264	0.0731574	-0.107136	0.0251236	-0.0442275	0.0257489	-0.0917196	0.052005	0.123267	0.207177	0.0795713	0.0977879	0.0904953	0.110936	-0.127587	0.0975705	-0.0539723	0.0512182	0.0496368	-0.0924632	0.0227765	-0.0922552	0.14509	0.028548	0.11564
Nicogr	0.134156	-0.052921	0.0788974	0.0499196	0.10639	0.0626042	0.0888487	0.142365	0.0707013	0.14964	0.0967969	0.0404148	0.0239733	0.115229	0.143176	0.0771313	0.164699	0.185147	0.0800815	-0.0530234	0.121064	0.0994102	0.249516	0.142596	0.143234	0.0639459	0.101743	0.143082	0.131671	0.0783397	-0.0527965	0.0891452	0.0620586	-0.00289203	0.091753	0.0315282	0.095843	0.0559672	0.0875318	0.145407	-0.0792286	0.515923	0.103416	-0.0532431	0.0352552	-0.053035	0.0666483	0.0778705	0.142084
NorSpy	0.123835	0.0107426	0.0382697	0.0161257	0.125188	0.0433695	0.0336617	0.0497403	0.180419	0.0371072	0.00744045	0.0612923	0.111704	0.0799498	0.158111	0.0733472	0.127637	-0.0194946	0.171081	0.0112345	0.151153	0.183278	0.140252	0.252908	0.0327814	0.0565963	0.0224888	0.253395	0.0999569	0.0391976	0.0102728	0.10616	0.130179	0.0679026	0.085889	0.0871694	0.17466	0.177571	-0.0871	0.106859	-0.0868753	0.162124	0.0776447	0.0110148	0.0472189	0.0109257	0.00908433	0.0318945	0.0625322
NovEas	0.103186	0.257805	0.203919	0.211191	0.046302	0.199511	-0.00540903	-0.0252827	0.0840033	0.065187	-0.00845443	0.0807554	0.0295501	0.0174061	0.0301991	-0.0492161	0.178001	-0.0627251	0.077933	0.257999	0.140903	0.0809198	0.0358135	0.073594	0.0769061	-0.00773015	-0.100075	0.0737832	0.0273108	0.203956	0.257632	0.103339	0.0524819	0.483138	0.11902	0.0154147	0.0556624	0.137311	0.0191241	0.0407501	0.12572	0.0761076	-0.071957	0.25778	0.107685	0.257988	-0.0374146	0.102463	0.176779
Odin	0.0537817	-0.174299	0.0413095	-0.0557103	0.264906	0.0131312	0.172488	-0.00397098	-0.117233	0.0487637	0.260958	-0.0503587	-0.0234198	0.16054	-0.0599115	0.015179	-0.0571074	0.0385137	0.142625	-0.174698	-0.0225975	-0.0350409	0.0666333	0.0693529	-0.0473741	-0.0473293	0.196673	0.0695421	-0.0672567	0.0413461	-0.174768	-0.0634306	-0.0423827	-0.186666	-0.0147682	0.0292983	0.00358389	-0.0386689	-0.0186923	0.11911	-0.0713562	0.00412171	0.164177	-0.174621	-0.026697	-0.174413	0.065607	0.0349343	0.0129807
Okanag	0.207312	-0.0463206	0.232873	0.186067	0.260662	0.221333	0.167651	-0.0477321	0.52834	0.161291	0.121522	0.264809	0.358304	0.183929	0.117687	0.00558742	0.1505	-0.0860659	0.258124	-0.046423	0.638425	0.0965026	0.12241	0.145631	0.0235555	0.279129	-0.021798	0.145523	0.0803316	0.232315	-0.0464933	0.0859405	0.150369	0.0509515	0.10489	0.173024	0.272994	0.0946573	-0.154563	0.264619	-0.0542064	0.195982	0.0785212	-0.0463455	0.094447	-0.0461375	0.161792	0.227092	0.13561
Okanom	-0.0361121	0.863105	0.0512503	-0.0644885	-0.0409989	-0.156987	-0.165209	-0.0478101	-0.0196396	-0.0720312	-0.165877	0.129836	-0.0167474	-0.116247	-0.0395714	-0.0773889	-0.170771	-0.168745	0.00103148	0.8633	-0.0209763	0.00877226	-0.022369	-0.016084	-0.121223	-0.031446	-0.0973461	-0.0153005	0.0181542	0.0503954	0.862933	0.0772458	0.000539035	0.368205	-0.0134442	-0.125666	0.0465057	0.0107896	0.308579	-0.0908226	0.281468	-0.0331807	-0.163418	0.86308	0.203712	0.862991	-0.155914	0.0478463	-0.0825584
OldCox	0.137072	-0.16529	0.0604208	0.167824	0.331557	0.0964218	1.14627	-0.10163	0.179692	0.38996	0.0361284	0.152674	0.0491743	0.719827	0.187987	-0.0705954	0.121858	-0.0493406	0.291284	-0.165392	0.238969	0.0886589	0.0307762	0.178196	-0.0324226	0.0130825	-0.0789647	0.178088	0.0323758	0.0604573	-0.164571	-0.0398624	0.0521986	-0.0695031	-0.01913	0.108429	0.0455739	0.115338	-0.154978	0.418709	-0.0492736	0.0363065	0.65156	-0.165315	0.0450056	-0.165106	0.625191	0.103071	0.146486
Orin	0.0439317	-0.139282	-0.0633238	-0.00613497	-0.0717833	-0.046636	-0.10329	0.0557066	-0.0468584	-0.0110035	0.25913	-0.0940811	0.0288297	-0.0935482	-0.0347006	0.14587	-0.0125832	0.178415	-0.027673	-0.139088	-0.0785021	0.0282022	0.0526236	-0.045977	0.140365	0.011754	0.0730241	-0.0457878	0.0150025	-0.0635844	-0.140049	-0.0120725	0.0514644	-0.0726144	-0.0121389	0.0307391	-0.0579661	-0.0274229	0.0629727	-0.136166	-0.0921998	0.0106137	-0.113087	-0.139307	-0.0555631	-0.139694	-0.0431861	-0.0382036	-0.0669911
Orion	0.208215	-0.133368	0.106308	0.17449	0.185501	0.20114	0.218173	0.0268577	0.0829581	0.144069	0.1456	0.0360326	0.0531664	0.190477	0.0930361	0.025506	0.410794	0.0188308	0.156815	-0.134064	0.16036	0.101268	0.0826057	0.0781942	0.0318862	0.298751	0.0560602	0.0780863	0.0123007	0.106641	-0.132946	0.150131	0.106108	-0.0102455	0.0469616	0.185811	0.0460005	0.0795149	-0.0978004	0.118443	-0.025374	0.101507	0.157568	-0.13369	0.0240391	-0.133779	0.161506	0.0838877	0.173654
Orlean	0.120411	0.394177	0.0666383	0.0846065	0.128598	0.00399334	0.155922	-0.01816	0.0634933	0.0984569	-0.0910639	0.505341	-0.0260209	0.0863311	0.0486127	-0.119643	0.0529025	-0.145632	0.0428638	0.394372	0.0793899	0.0951735	0.0289713	0.0774483	0.0130156	-0.000904545	-0.0834437	0.0779347	0.0177945	0.0657835	0.394005	0.0067643	0.0025564	0.157479	0.0266054	-0.0039068	-0.0441804	0.14176	0.118653	0.0517355	0.13314	0.0558947	0.0926427	0.39445	0.203055	0.394063	0.0870731	0.0709597	0.0712905
OzaGol	-0.00158401	0.133424	0.148175	0.00302062	-0.127104	-0.0184643	-0.100077	0.138252	0.0505437	-0.0360175	0.0172141	0.0324395	0.0272887	-0.073399	7.85965e-06	0.256346	-0.0298719	0.131117	-0.0523899	0.133322	-0.0081385	0.0661791	0.0139418	0.0894573	0.0874211	0.0250694	0.161215	0.0896465	0.0740753	0.147914	0.132657	-0.0162876	-0.00266794	0.0060688	0.0273236	-0.0522145	0.0260654	0.0503689	0.0652943	-0.0491635	0.0604678	0.0304658	-0.073327	0.133399	0.0329253	0.13331	-0.136836	0.015521	0.0226857
PacGol	0.0667872	0.00569199	0.0109346	0.0149378	0.0485297	0.0980413	0.118938	0.113029	0.113269	0.096533	0.0329939	0.109724	0.0932829	0.114714	0.123942	0.0385839	0.108324	0.0250749	0.0554991	0.00558963	0.0911338	0.118208	0.089444	0.168822	0.0818078	0.190304	0.192149	0.168417	0.575954	0.0115654	0.00611361	0.00186919	0.129585	0.0283854	0.13135	0.066074	0.0561072	0.160041	-0.0665977	0.137464	0.00761142	0.106265	0.177183	0.00566709	0.0216666	0.00587514	0.1419	-0.0171309	0.000433354
ParWin	0.124504	0.217914	0.183936	0.0114464	0.0358274	0.0505752	0.0129376	0.0486265	0.0702603	0.0496612	-0.0652808	0.0788974	0.0773122	0.0384268	0.0948974	-0.0186873	0.00945504	-0.0515095	0.0843945	0.217812	0.0802143	0.0805474	0.0687193	0.108283	0.00225208	0.068259	-0.0332963	0.108472	0.0771528	0.183676	0.218336	0.0803847	0.0559722	0.0774854	0.0803183	0.0750619	0.150668	0.0391843	3.27585e-05	0.043349	0.0926637	0.114362	0.0542464	0.21789	0.336695	0.218098	-0.0107484	0.163002	0.0525046
Patriz	0.18669	-0.0615952	0.0728973	0.45128	0.296196	0.351948	0.244188	-0.0502303	0.249217	0.0868883	0.0907969	0.135735	0.195061	0.225109	0.115783	-0.0310803	0.362825	-0.0998548	0.380419	-0.0619947	0.26957	0.0583492	0.0450355	0.100049	0.238851	0.128959	-0.0341014	0.100536	-0.0531994	0.0717454	-0.0611736	0.0982986	0.0801258	0.305171	0.122002	0.0796051	0.272873	0.0330309	-0.14161	0.263309	-0.0320431	0.0559141	0.0997931	-0.0619173	0.0571851	-0.0617092	0.191384	0.122976	0.179761
Petrel	0.135006	-0.0360263	0.10114	0.258461	0.247187	0.20964	0.26738	-0.00772517	0.353524	0.161186	0.0836819	0.193988	0.203396	0.202246	0.131843	-0.107129	0.196747	-0.0704233	0.306747	-0.0364258	0.34981	0.0934262	0.0260355	0.124133	0.00384007	0.295069	-0.0132865	0.124322	0.062696	0.0999884	-0.0356047	0.0564198	0.104209	0.0743193	0.120533	0.0885349	0.203658	0.0663252	-0.100591	0.214002	-0.0385638	0.0734606	0.142595	-0.0363484	0.080377	-0.0361403	0.240129	0.158944	0.153036
Pilot	0.127488	-0.150212	0.00834787	0.0548401	0.119333	0.0589081	0.415557	-0.0164309	0.0274874	0.235081	-0.0729928	0.0334504	0.0443444	0.342698	0.103825	-0.0299648	0.160111	0.0724055	0.0986699	-0.150017	0.0736908	0.104925	0.0479337	0.163264	-0.0324984	-0.0294824	-0.03566	0.163751	0.0943995	0.00927577	-0.14979	-0.109169	0.00636537	-0.0823554	0.10529	0.139849	-0.0409657	0.116748	-0.0754241	0.186874	-0.00953449	0.0724802	0.415863	-0.150237	0.0401758	-0.150326	0.51191	0.0236629	0.0819334
Pinova	-0.0402874	-0.312937	-0.0812836	-0.071635	-0.0442828	-0.0770751	0.171123	-0.025244	-0.0758119	0.0616602	0.103304	-0.162255	-0.082725	0.170465	-0.0945553	-0.00876816	-0.0352971	0.0525987	-0.0521696	-0.312742	-0.044762	-0.106231	-0.0330811	-0.0936495	-0.06835	-0.0822702	-0.011195	-0.0940545	-0.0597085	-0.08095	-0.312812	-0.123627	-0.128132	-0.24716	-0.0740735	-0.0514	-0.155556	-0.0462741	-0.0551188	0.0401946	-0.166317	-0.104507	0.101901	-0.312961	-0.0851108	-0.312753	0.386921	-0.0757738	-0.118526
PinPer	0.170342	-0.0146548	0.0624924	0.130378	0.139011	0.0568957	0.0626385	-0.0653893	0.161856	0.144822	0.0607816	0.101857	0.175742	-0.00338724	0.118451	0.00456933	0.100754	-0.00507704	0.168562	-0.01446	0.166759	0.0746856	0.0964329	0.176999	0.0647294	0.163123	-0.00885116	0.177486	0.133688	0.062826	-0.0151246	0.0617465	0.144597	0.0374541	0.082479	0.219546	0.14332	0.0279743	0.00902733	0.116226	-0.0275917	0.150098	0.0644295	-0.0146797	0.103234	-0.0144717	0.0487576	0.110491	0.0362435
Piros	0.154584	-0.0850837	0.155186	0.258726	0.37076	0.202181	0.57012	-0.122745	0.167194	0.445207	0.0741423	0.115515	0.0583669	0.747441	0.136863	-0.0931952	0.128079	-0.169695	0.359307	-0.0845918	0.293919	0.0755671	0.0482884	0.0943884	0.00648267	0.0998252	-0.0864111	0.0948747	-0.0312275	0.154331	-0.084365	0.0563883	0.0111769	-0.0258438	0.0179926	0.0460143	0.10201	0.0933321	-0.15975	0.330147	-0.0231448	0.0758061	0.29499	-0.0845144	0.0758885	-0.0843063	0.537224	0.124446	0.109029
PirPir	0.0139014	-0.14168	0.0415414	0.0505957	0.107661	0.0338648	0.460041	0.0946097	0.0856395	0.0650404	0.17532	0.0196979	-0.00536034	0.322408	0.0318352	0.0400723	0.0387992	0.137391	0.125029	-0.141485	0.0557785	0.0400668	0.021702	0.124553	0.113009	-0.0658164	0.0501248	0.125337	0.117788	0.041875	-0.141555	-0.0706269	-0.0299687	-0.102942	-0.0478146	0.0277474	0.051356	-0.0743894	-0.0520357	0.207291	-0.0922203	0.101811	0.355461	-0.141705	0.000573341	-0.141497	0.241738	-0.00732292	-0.0435386
PreRig	0.134082	-0.0179337	0.56522	0.128882	0.174061	0.111556	0.193364	0.0145272	0.246229	0.0830096	0.0551256	0.216834	0.129677	0.215287	0.119332	-0.0982469	0.0478546	-0.01311	0.142702	-0.0183332	0.25856	0.0892343	0.102959	0.085474	0.0700672	0.142017	0.0633401	0.0862575	0.12714	0.564662	-0.0178092	0.0745125	0.0530712	0.0427919	0.0753374	0.0463109	0.197684	0.0137017	-0.149649	0.23982	-0.0118545	0.192873	0.279539	-0.0179586	0.119863	-0.0180477	0.111144	0.33808	0.207081
Priam	0.0977508	-0.125278	0.125688	0.145439	0.0509692	0.362844	0.0616547	0.0988292	0.0622262	0.0151829	0.0339478	0.000147293	0.0413483	0.0247474	0.0809209	0.0998545	0.199307	0.105064	0.111421	-0.125381	0.0983274	0.0894496	0.00274563	0.0277496	0.129411	0.0418031	-0.0760941	0.0273446	0.0337608	0.125427	-0.125748	0.0236219	0.0434813	-0.0523705	0.0737699	0.0295899	0.0603295	0.0448181	-0.0900082	0.0828552	0.0159935	0.0510621	0.0441325	-0.1256	0.080263	-0.125986	0.0156842	0.0904914	0.285143
PriGol	0.17718	0.388253	0.116574	0.0353017	0.0739448	-0.00876484	-0.0152042	0.0570312	0.0742081	-0.0221582	-0.124027	0.0965131	0.066998	0.0123649	-0.00871449	0.0241841	-0.0106643	-0.0445904	0.0283228	0.388151	0.0782196	0.039332	-0.024196	0.0626102	-0.00182248	0.035066	-0.0694605	0.063988	0.0412857	0.116016	0.38808	0.0837383	0.0355557	0.142641	0.0474225	0.0311724	0.0919217	0.0796787	0.116592	0.0202584	0.228536	-0.0397617	0.0142196	0.388228	0.257744	0.388139	-0.0522609	0.0555273	0.152127
Prima	0.0650088	-0.1188	0.0840321	0.120125	0.101125	0.175299	0.0298041	0.0892631	0.0330498	-0.0294442	0.0151707	0.01138	0.029108	0.0142898	0.0143064	0.0195723	0.156463	0.0678656	0.0379731	-0.119199	0.0150739	0.0685926	0.127184	-0.0424303	0.0948858	0.119592	-0.0134586	-0.0425382	0.0800544	0.0840686	-0.119269	0.0191069	0.0567939	-0.0699591	0.380941	0.0218065	0.0367984	0.0206927	-0.0781812	0.0233718	-0.0253652	0.105675	0.0616049	-0.119122	0.0386072	-0.119211	0.0417732	-0.00167586	0.306478
Primie	0.00064859	-0.0806512	-0.0733287	-0.0197054	-0.0598009	0.00575562	-0.0648631	0.412059	-0.0509208	-0.0771653	-0.033739	-0.0820986	-0.00940225	-0.117518	-0.00370207	0.190536	0.0213866	0.158308	-0.0786814	-0.0807535	-0.0959352	0.0259226	0.177514	-0.0351831	0.0450848	-0.000627891	0.0609393	-0.035291	0.0587775	-0.0729951	-0.0805267	0.0132806	0.026306	-0.0154687	0.37036	-0.0125439	0.0280008	0.0508187	0.169144	-0.138743	-0.0947766	0.00328289	-0.0859508	-0.0809732	0.0113877	-0.0807652	-0.135792	-0.0978286	-0.0374782
Prisci	-0.00872279	0.331006	0.098547	0.196739	5.82107e-05	0.100676	-0.0997873	0.0413815	0.0490503	-0.0972333	-0.0609379	0.0541219	0.0204471	-0.0927199	-0.0606137	-0.0185042	0.0690635	-0.100649	0.00762193	0.330903	0.0744549	-0.00573326	0.00828867	-0.0510912	0.0805795	0.0191191	-0.135622	-0.050902	-0.121144	0.0979893	0.33113	0.00985176	0.00831799	0.2916	0.067725	-0.0908486	0.0394283	0.0319393	0.112233	-0.0262925	0.105029	-0.0485776	-0.146131	0.330981	0.0394543	0.331189	-0.0910866	0.0490885	0.0369401
Rafzub	0.00411119	-0.229614	-0.00687529	0.0119842	0.0437933	-0.0011812	0.214927	0.150187	0.0253378	0.0605984	0.0674782	-0.0833901	-0.0252529	0.151576	0.0782019	0.0249338	0.045648	0.232784	-0.0469918	-0.22942	-0.00630594	0.0834622	0.0558864	0.0645485	0.0925221	-0.059859	0.110159	0.0644406	-0.00223636	-0.00683877	-0.229787	0.0310053	-0.0498612	-0.112732	0.0267791	0.0696572	0.0608789	0.0311054	0.0546476	0.198987	-0.118352	0.0352696	0.441643	-0.229639	-0.0312042	-0.229728	0.242644	0.0429064	-0.0307472
Rarita	0.209126	-0.0878873	0.101871	0.127564	0.140654	0.208291	0.200069	-0.0046178	0.190241	0.0561393	0.0460829	0.158766	0.134302	0.176532	0.139408	-0.0243914	0.300283	-0.0206671	0.155052	-0.0879897	0.181476	0.0706836	0.13284	0.15933	0.066967	0.255984	-0.0152302	0.159816	0.127011	0.102502	-0.0874657	0.125192	0.14208	0.0518739	0.0912533	0.19326	0.096829	0.140149	-0.121848	0.155901	-0.0520955	0.105984	0.203048	-0.0879122	0.0787303	-0.0877042	0.0709027	0.0987639	0.258355
Reanda	0.133242	-0.0954328	0.206639	0.135766	0.202934	0.21263	0.337521	-0.0510868	0.116139	0.149023	0.0287323	0.0715904	0.13359	0.345182	0.148501	-0.0215374	0.245495	0.0113053	0.228919	-0.095238	0.161748	0.0815599	0.0563612	0.0798795	-0.0101061	0.108195	-0.00791939	0.0803659	0.0205229	0.206378	-0.0950112	-0.0335907	0.0243009	-0.0385699	-0.00691568	0.117969	0.108597	0.0508934	-0.113051	0.274337	0.00899524	0.131122	0.306925	-0.0951606	0.0295872	-0.0949525	0.519743	0.0959725	0.17831
RedApp	0.2142	-0.0655807	0.201133	0.132043	0.203667	0.246642	0.158493	0.0105578	0.303171	0.123609	0.194668	0.258028	0.291504	0.132876	0.0731707	0.0252509	0.147582	0.0554195	0.261148	-0.0659802	0.314611	0.0451528	0.0588776	0.102303	0.0551041	0.237585	0.00767062	0.102196	0.0393813	0.20117	-0.0651591	0.0488528	0.120412	0.0299086	-0.00558774	0.225371	0.218673	-0.00720396	-0.0413043	0.19247	-0.0874314	0.0831269	0.100562	-0.0656056	0.0579536	-0.0653976	0.0976662	0.194164	0.136258
RedBar	0.127709	-0.220708	0.0584853	0.0191081	0.062208	0.152129	-0.0533853	0.0785726	0.0181995	0.00116593	0.202366	-0.0596271	-0.00564972	-0.0680081	0.00629012	0.195477	0.155875	0.089859	0.0629378	-0.22081	0.0251823	0.00857916	0.137886	-0.0281622	0.113611	0.192988	0.0771711	-0.0282701	0.109179	0.0579276	-0.221475	0.0722987	0.071062	-0.137698	0.0535133	0.0348862	0.0154114	-0.0286242	-0.0838205	0.0103044	-0.210469	0.11311	-0.102403	-0.220733	-0.00417294	-0.221119	-0.0853908	0.0530015	0.0292651
RedEar	0.12152	0.0907321	0.11202	0.0919555	-0.0034055	0.0487803	-0.032535	0.298201	0.0123085	0.0324157	0.0511806	0.146333	0.0767058	-0.0370555	-0.00554348	0.0228982	0.0397498	0.000772531	-0.0160464	0.0903326	0.0255309	0.118865	0.159331	0.0301261	0.056614	0.08756	0.0213628	0.0300182	-0.0117001	0.111759	0.0899652	0.0319409	0.0283273	0.00408297	0.223224	0.00314512	0.0930129	0.145246	-0.0873346	0.0593817	0.0881947	0.137228	-0.0203445	0.0904101	0.140282	0.090321	-0.00927499	0.0575098	0.140145
RedFre	0.201685	-0.135738	0.11404	0.206587	0.152823	0.332179	0.197975	0.0215161	0.179234	0.0377042	-0.0139499	0.0978416	0.12686	0.180084	0.184261	0.0451229	0.359992	0.0503329	0.1384	-0.13584	0.165418	0.072453	0.10044	0.126632	0.0895353	0.199814	-0.0220774	0.126822	0.0574706	0.114373	-0.135613	0.129636	0.146227	0.08811	0.11501	0.164722	0.0700744	0.1024	-0.0921484	0.100623	-0.0476519	0.0988392	0.185802	-0.13606	0.0561354	-0.136149	0.0902026	0.0922139	0.421167
RedHar	0.168324	-0.0802583	0.0503716	0.0231765	0.11144	0.204926	0.104595	-0.0213532	0.052872	0.101503	0.0959039	0.0288253	0.113704	0.0840294	0.152979	0.080398	0.31326	0.0912533	0.0883994	-0.0803607	0.109475	0.105054	0.0819351	0.0983224	0.0255701	0.506366	0.0503384	0.0988088	0.0974996	0.0507053	-0.0801338	0.137278	0.122968	0.0250362	0.0878887	0.186329	0.0685057	-0.0337666	0.0180025	0.0889516	0.000993855	0.121932	0.0956892	-0.0799861	0.0281225	-0.0797781	0.0298029	0.0543958	0.167041
RedMir	-0.0360551	0.862568	0.0516044	-0.0641344	-0.0409419	-0.156335	-0.164855	-0.047456	-0.0189883	-0.0713799	-0.165523	0.130487	-0.015799	-0.115892	-0.0398115	-0.0767376	-0.17012	-0.168985	0.0013856	0.862763	-0.0209194	0.00912638	-0.0229063	-0.0157299	-0.120869	-0.0310919	-0.0966949	-0.0149464	0.0182111	0.0507495	0.862693	0.0775999	0.000596026	0.368559	-0.0133872	-0.125312	0.0465626	0.0105495	0.308934	-0.0904685	0.280931	-0.0337179	-0.163361	0.86284	0.203174	0.862751	-0.155857	0.0484976	-0.0830957
RedSek	0.058913	-0.0209011	0.117751	0.0629234	0.058186	0.199213	0.0614433	0.145564	0.0171488	0.0131888	0.133274	0.0626296	0.0402455	0.0729676	0.19956	0.113014	0.204444	0.241828	0.0776348	-0.0204092	0.0514672	0.106174	-0.0141048	0.130938	0.093544	0.0172274	0.129603	0.131127	0.113774	0.116896	-0.0213709	-0.0565164	0.0352475	-0.00593301	-0.0090426	0.049286	0.0877509	0.0511435	0.0408132	0.137315	0.0291528	0.0746209	0.0935413	-0.0206289	0.012901	-0.020718	0.0184441	0.0287749	0.291468
Reggen	0.203661	-0.0796851	0.0741207	0.281358	0.161633	0.42151	0.148548	0.00120743	0.0935573	0.109802	0.0513139	0.0653508	0.101501	0.115207	0.158009	0.0322425	0.514691	0.0190306	0.17098	-0.0797875	0.127281	0.0872053	0.0932049	0.116426	0.216304	0.325395	0.0455634	0.11721	0.114415	0.0747515	-0.0789664	0.122698	0.144934	0.294509	0.14343	0.138471	0.0768043	0.00840431	-0.0533288	0.126368	-0.0305226	0.101706	0.127164	-0.07971	0.069105	-0.079502	0.105252	0.0953783	0.158403
Remoc	0.136305	0.0449033	0.128587	0.0835646	0.0719932	0.105163	0.0948609	0.055674	0.375028	0.0994949	0.0380356	0.179837	0.285514	0.111139	0.169095	0.0474883	0.128519	-0.0117782	0.199002	0.0453952	0.271183	0.0867035	0.0724984	0.162573	0.0773415	0.14008	0.114886	0.162168	0.558414	0.129218	0.0447306	0.00928794	0.11472	0.132667	0.0731037	0.158471	0.17584	0.0801042	-0.00866746	0.0899143	-0.0188422	0.181726	0.0898181	0.0451755	0.0760313	0.0450864	0.0696893	0.109138	0.110955
Resist	0.110907	-0.0806263	0.139736	0.0225115	0.00470047	0.0268765	0.144042	0.285508	0.0842966	0.0586463	0.0105578	0.0528217	0.0761951	0.13447	0.0804096	0.0256559	0.0683575	0.0385911	0.0467309	-0.0807286	0.05295	0.144798	0.0604712	0.124696	0.0795763	0.0603079	0.127223	0.124885	0.122387	0.139772	-0.081096	-0.00600771	0.0450499	-0.0151467	0.205183	0.0801844	0.112707	0.0909557	-0.148459	0.189607	0.026773	0.0564934	0.280134	-0.0806512	0.0791575	-0.0810374	0.0692499	0.12415	0.151222
Rewend	0.148608	-0.0607537	0.217548	0.104186	0.225431	0.222351	0.421226	-0.0297784	0.212026	0.248475	0.027162	0.0893334	0.128454	0.384913	0.187043	-0.014491	0.279282	0.0810454	0.213681	-0.0605589	0.221089	0.118022	0.0850978	0.157048	0.0507202	0.149411	0.0505299	0.157237	0.156225	0.217585	-0.060332	0.0358523	0.0212449	0.0552374	0.119278	0.142249	0.0574064	0.0680421	-0.0599503	0.287029	0.0231727	0.135197	0.489573	-0.0607786	0.0577295	-0.0605705	0.38506	0.091431	0.267364
RicRed	-0.0357121	0.862317	0.0519474	-0.0643856	-0.0403017	-0.156587	-0.164809	-0.0477072	-0.0192395	-0.071334	-0.165477	0.129641	-0.0160502	-0.115847	-0.0394685	-0.077286	-0.170668	-0.168939	0.00172865	0.862809	-0.0208734	0.00887517	-0.0225632	-0.015684	-0.12112	-0.0313431	-0.0972432	-0.0149005	0.0182571	0.0510926	0.862144	0.0773487	0.000344824	0.368307	-0.0139355	-0.125563	0.0472028	0.0108925	0.308682	-0.0898283	0.280977	-0.0333749	-0.163018	0.862589	0.20322	0.8625	-0.155811	0.0488406	-0.0824555
RosRis	0.176831	-0.0964127	0.0761121	0.0141532	0.235826	0.0494194	0.368036	0.0430137	0.236387	0.156659	-0.0269189	0.120528	0.16262	0.357276	0.1704	-0.054607	0.0813923	-0.0559338	0.223185	-0.0962179	0.245746	0.142679	0.137685	0.276489	0.0676525	0.152081	0.0947978	0.276381	0.253679	0.0764457	-0.0962882	0.0417909	0.0717526	-0.0383613	0.0161716	0.15413	0.146838	0.115578	-0.176428	0.51819	-0.0267485	0.161935	0.642589	-0.0964376	0.0425722	-0.0968238	0.374657	0.0640914	0.0831413
RosRos	0.145989	-0.00543282	0.216415	0.160399	0.19399	0.172192	0.129503	-0.0618127	0.70026	0.115418	0.0423708	0.328873	0.392952	0.176682	0.110737	-0.0224581	0.0255917	-0.133425	0.32813	-0.00553518	0.616322	0.115106	0.134773	0.158886	0.0281939	0.196709	0.0327576	0.158778	0.0882384	0.21556	-0.00530832	0.107812	0.172835	0.0609381	0.028413	0.104569	0.325767	0.110586	-0.140119	0.263612	-0.0474881	0.135847	0.116438	-0.00575484	0.0447113	-0.0055468	0.175939	0.0911892	0.0436827
RoyGal	-0.0673674	-0.0295194	-0.00347798	-0.0847501	-0.0657174	-0.109503	0.0228152	0.053453	-0.0838759	-0.0732767	0.168927	-0.0152192	-0.0512711	0.00165561	-0.0455709	0.0729001	-0.10546	0.136941	-0.0572623	-0.0296218	-0.129484	0.00871527	-0.015295	-0.0410996	-0.0472956	-0.076072	0.166742	-0.0406133	0.0225541	-0.00344146	-0.0296921	-0.102276	-0.100244	-0.0484237	-0.0485621	-0.0169748	-0.0272387	-0.124163	0.110933	0.0199485	-0.0763287	0.0276733	0.171387	-0.0295443	-0.0465259	-0.0296334	0.0107171	-0.049371	-0.0778614
Rubico	-0.0672169	-0.0293689	-0.00332748	-0.0848967	-0.065864	-0.109353	0.0226686	0.0536035	-0.0840225	-0.0734233	0.169078	-0.0153658	-0.0514177	0.00150898	-0.0457175	0.0727535	-0.105607	0.137092	-0.0574089	-0.0294713	-0.129631	0.00856864	-0.0154416	-0.0412462	-0.0471451	-0.0762186	0.166893	-0.0407599	0.0224074	-0.00329096	-0.0295416	-0.102125	-0.10039	-0.0482733	-0.0487087	-0.0171215	-0.0273853	-0.124309	0.111084	0.0198019	-0.0761782	0.0278238	0.17124	-0.0293938	-0.0466725	-0.0294829	0.0105705	-0.0489234	-0.0777109
Rubin	0.00153167	-0.17574	-0.0807652	-0.00366887	-0.0440615	0.0292203	0.0483338	0.103336	0.00730765	-0.0284449	0.178401	-0.0137679	-0.0608134	0.0530242	-0.0117328	0.0336451	0.131315	0.123239	0.021739	-0.176139	0.00894213	0.0193775	0.072323	0.105647	0.131837	0.0278879	0.0826212	0.105836	0.0596606	-0.0804315	-0.17621	-0.0616035	-0.00490054	-0.0900558	0.074414	-0.0404821	-0.0329184	-0.0377333	0.058902	0.142925	-0.0962705	0.027639	0.102122	-0.176062	-0.062605	-0.176151	0.0127627	-0.0449484	0.000545675
RubinF	-0.150761	0.207092	-0.126984	-0.106639	-0.126233	-0.166156	-0.197554	-0.172562	-0.123295	-0.125472	-0.274584	-0.0469132	-0.0948502	-0.175928	-0.0618144	-0.0936893	-0.168353	-0.182966	-0.116292	0.207286	-0.159099	-0.0809184	-0.15128	-0.114094	-0.175259	-0.104201	-0.175449	-0.113905	-0.13423	-0.126948	0.207513	0.0374723	-0.0154643	0.0731995	-0.0859015	-0.07957	-0.100233	-0.0441373	0.0224882	-0.19537	0.233078	-0.192993	-0.189226	0.207364	-0.0574211	0.207275	-0.196579	-0.100675	-0.0768715
Rubino	-0.015539	-0.146162	0.0510245	0.0235323	0.0375138	0.108716	0.0764263	0.0928021	0.0428284	-0.0339276	0.0409942	-0.0394552	-0.00687087	0.0861679	0.0122	0.0237055	0.107708	0.125482	0.0783557	-0.146561	0.0557536	0.0450931	0.0707029	0.0330132	0.106447	-0.0417741	0.0551511	0.0332025	0.0125801	0.0507639	-0.146632	0.0238344	-0.0368275	-0.0589919	0.224031	-0.0507189	0.0121104	0.05543	0.0391572	0.0830677	-0.0592642	0.0218591	0.118924	-0.146484	-0.0362952	-0.146573	0.0560087	0.0348441	0.210777
Rubis	0.145761	-0.105792	0.0334542	0.384204	0.21783	0.330035	0.180975	0.0407651	0.105779	0.0908256	0.0317434	0.0888636	0.0878726	0.195768	0.114372	-0.0134752	0.364088	-0.0694732	0.220937	-0.106192	0.144555	0.116958	0.00440389	0.143207	0.292111	0.0823849	0.0420377	0.143397	0.084742	0.0331936	-0.105668	0.0719291	0.0799033	0.223535	0.0359104	0.10969	0.17549	0.10085	-0.124302	0.230997	-0.0191919	0.0316244	0.213073	-0.106114	0.0168506	-0.106203	0.165014	0.0148968	0.239558
RubraZ	0.687377	-0.0963297	0.217033	0.165474	0.228778	0.120813	0.194597	0.020218	0.0721587	0.201014	0.0409089	0.153592	0.102089	0.146994	0.054901	-0.0396676	0.167345	0.049332	0.187019	-0.096135	0.143024	0.107107	0.00168438	0.194862	0.085266	0.0760999	-0.0554651	0.194754	-0.0198919	0.216178	-0.0962052	0.0620785	0.0453913	-0.0370898	0.0857822	0.190165	0.146326	0.107342	-0.0910694	0.117746	0.0461305	0.0910044	0.148254	-0.0960575	0.301452	-0.0961466	0.123965	0.185105	0.216931
Ruby	0.107607	0.408412	0.148915	0.015646	0.0224965	-0.0206953	-0.0268375	0.0843215	0.102687	-0.00794152	-0.0949536	0.138363	0.0574446	0.00934825	0.0337292	0.0119565	0.016923	-0.0348306	0.0978051	0.408607	0.0659921	0.114163	0.0542	0.122287	0.0263592	-0.0288615	-0.0305823	0.122477	0.0382691	0.148655	0.40824	0.0839901	0.0120373	0.163989	0.112448	-0.0363207	0.101384	0.135196	0.0392933	0.000899792	0.245724	0.106676	-0.00187062	0.408387	0.303456	0.408001	-0.0246736	0.118473	0.0896853
SanFir	0.135545	-0.0660909	0.0930632	0.153223	0.105105	0.157885	0.090238	-0.0374926	0.219762	0.0327726	-0.0390861	0.0308105	0.148076	0.108596	0.121389	-0.00764605	0.354169	0.0364875	0.177146	-0.0658961	0.19317	0.0710869	0.00458759	0.070595	0.0248813	0.136349	-0.0293861	0.0713785	-0.0612605	0.0930997	-0.0656693	0.177593	0.0408663	0.0133537	0.0482762	0.0581733	0.096341	0.1046	-0.0670702	0.0838058	-0.0148485	0.135208	0.0444888	-0.0661158	0.0687343	-0.0659077	0.0903221	0.132148	0.192796
SanLug	0.276584	-0.125612	0.175568	0.145105	0.165029	0.199981	0.206615	-0.0328348	0.277012	0.200256	0.100764	0.201859	0.0959825	0.172976	0.0960372	-0.0615222	0.122017	-0.0473985	0.223401	-0.125715	0.298851	0.10724	0.0499517	0.25026	0.106495	0.148137	0.0260803	0.250449	0.0937432	0.175605	-0.125785	0.0969751	0.115052	0.00850335	0.00717652	0.173659	0.089708	0.0216051	-0.156007	0.211177	-0.0491143	0.130358	0.19147	-0.12534	0.0588328	-0.125429	0.148166	0.118979	0.125252
Sansa	-0.00654607	-0.0854688	0.0196082	0.0509471	0.0800821	0.0701684	0.323715	-0.0146786	0.0758885	0.0359762	0.0693003	0.116318	0.0187611	0.279676	0.09904	-0.052874	0.0935247	0.123184	0.0947768	-0.0852741	0.0959448	0.0653768	-0.0382634	0.0420062	0.0676027	-0.018222	-0.0588663	0.0424925	-0.0497373	0.0193476	-0.0859386	0.0126227	0.011089	0.0293337	-0.0623195	0.03107	0.0879567	-0.045811	-0.0368281	0.197243	-0.0532425	0.00381351	0.342442	-0.0854937	-0.0338391	-0.0858799	0.190686	-0.0182624	0.183817
Saturn	0.0170752	-0.115925	0.0586801	-0.0139753	0.0285303	0.208183	-0.0739893	0.219902	-0.101645	-0.049745	0.288134	-0.0181318	-0.0417044	-0.0586024	-0.0380841	0.247966	0.0606919	0.110258	0.0295573	-0.116621	-0.00284998	0.0809756	0.0516171	-0.0252933	0.185116	0.0556137	0.224146	-0.0256983	0.262394	0.0587166	-0.116691	-0.015456	0.036493	-0.0540105	0.158891	0.00655681	0.0479929	-0.0058478	-0.0467821	0.0648733	-0.0614138	0.12103	0.0041632	-0.116247	-0.0310167	-0.116336	-0.0596432	0.0276434	0.286177
Selena	0.118496	-0.111961	0.195756	0.23482	0.125791	0.308713	0.0482303	0.113929	0.0594984	-0.0261714	0.00358721	-0.0376414	0.0671446	0.0172655	0.0832442	0.0270049	0.297008	0.051528	0.0721471	-0.112361	0.0917369	0.0769166	0.0950983	0.0309643	0.23662	0.186747	-0.0241507	0.0305593	0.0387582	0.195793	-0.112134	0.0526867	0.0924535	0.15081	0.326571	0.0907443	0.1405	0.0174288	-0.0986785	0.0970636	-0.0577475	0.0655677	0.0595294	-0.112283	0.0540622	-0.112075	0.0197903	0.110939	0.283307
Sella	0.222806	-0.0611338	0.15388	0.233056	0.182561	0.141449	0.282088	-0.0678936	0.201544	0.364866	0.0677853	0.115397	0.183637	0.213388	0.139123	-0.0493378	0.191844	-0.0613612	0.131591	-0.0606419	0.25369	0.128041	0.105814	0.178061	0.0233016	0.179338	0.0676802	0.17825	0.0399656	0.154214	-0.0610093	0.0387405	0.12783	-0.0244755	-0.00351782	0.215853	0.175283	0.116094	-0.126292	0.146108	-0.0381184	0.138382	0.116894	-0.0605644	0.0692344	-0.0603564	0.217695	0.110364	0.00402654
Septem	0.203349	-0.0663294	0.178397	0.186857	0.301268	0.250648	0.2347	-0.0291144	0.296183	0.100576	0.174309	0.105745	0.169528	0.192742	0.0967864	0.0313362	0.237457	-0.0620999	0.30794	-0.0661346	0.436575	0.106801	0.1232	0.138399	0.065052	0.324488	-0.00169467	0.137993	0.103406	0.178137	-0.0662049	0.146156	0.133926	0.0677864	-0.00485074	0.147667	0.175435	0.0972302	-0.0946443	0.284128	-0.115219	0.150123	0.130417	-0.0660571	0.0664159	-0.0658491	0.12247	0.172022	0.171461
Serian	0.157099	-0.0050195	0.172854	0.103169	0.254126	0.1628	0.0993123	-0.0180189	0.266869	0.171394	0.0564519	0.193499	0.302445	0.154811	0.181569	0.0798696	0.09167	-0.0153492	0.337457	-0.00512186	0.2792	0.141666	0.149449	0.230907	0.00543139	0.129972	0.134491	0.231096	0.0806293	0.172296	-0.00519213	0.152794	0.148289	0.0144055	0.0329861	0.226507	0.384417	0.0777216	-0.0576989	0.202223	-0.0509374	0.209947	0.163797	-0.0050444	0.0890993	-0.00513348	0.096128	0.162021	0.151062
Shenan	0.0880159	-0.0845016	0.109119	0.149372	0.254571	0.106791	0.517517	0.0596788	0.206403	0.17065	0.0209445	0.159477	0.152544	0.498734	0.23312	-0.0551752	0.0517056	0.0145112	0.246387	-0.0843069	0.234779	0.150728	0.0557044	0.279189	0.0207326	0.115858	0.0166796	0.279972	0.13426	0.110938	-0.08408	0.0391428	0.0875263	0.016336	0.0384821	0.171984	0.221739	0.0995596	-0.18175	0.569321	-0.0329621	0.118877	0.71452	-0.0845265	0.0720137	-0.0843185	0.314367	0.136022	0.228462
Shizuk	-0.00869568	-0.0703851	-0.0354299	-0.0144905	-0.0979664	-0.00834267	-0.13393	0.184624	-0.0400605	-0.0553113	0.135193	-0.0608389	-0.0193408	-0.136668	-0.052267	0.183569	-0.00905367	0.203041	-0.0496964	-0.0701903	-0.0841835	0.0269778	0.0243606	-0.0118434	0.172419	-0.0242342	0.127659	-0.0122485	0.0675579	-0.0353933	-0.0708549	-0.0421183	-0.00532271	-0.0396693	0.00594984	-0.00643763	-0.00511356	-0.0322129	0.145538	-0.109758	-0.115412	0.00968632	-0.114608	-0.0701129	-0.0449025	-0.070202	-0.13652	-0.0308114	-0.0545478
Smeral	0.0029083	-0.1809	-0.0253115	-0.0248739	-0.040605	-0.00297834	-0.0480442	0.27764	-0.0926358	-0.00894356	0.19612	-0.115791	0.0308896	-0.0733636	-0.0269952	0.256381	0.0337486	0.147197	-0.0470062	-0.181597	-0.0975381	0.0537352	0.04161	0.026799	-0.021886	0.0025232	0.290798	0.0266911	0.0963952	-0.0246807	-0.18137	-0.10539	-0.0629492	-0.139785	0.188104	0.0327991	0.0165927	-0.0054555	0.0480964	-0.077058	0.0111803	0.013565	-0.0438761	-0.181222	-0.0309215	-0.181014	-0.0491486	-0.0643706	-0.0539375
Sobera	0.0372001	-0.0369686	0.050578	0.098853	0.0468725	0.0868761	0.0507241	0.0685854	0.289888	0.0675402	0.142759	0.546329	0.175415	0.0248104	0.0052167	-0.0242813	0.0276312	0.0676896	0.108513	-0.0373681	0.237446	-0.0132931	0.0485662	0.00582534	-0.0309746	0.0677162	0.116507	0.00571745	0.0676963	0.0509116	-0.0371412	0.00348042	0.0438415	-0.00744133	0.00519678	0.0724392	0.114172	-0.0103844	-0.00853245	0.0401321	-0.0635733	0.0526109	0.0219111	-0.0372906	0.019118	-0.0373797	0.0793323	0.0468769	-0.0184571
Sparta	0.00553928	0.367849	0.0569493	0.326286	0.0140232	0.20883	-0.0691833	-0.00170186	0.119469	-0.0654407	-0.0642063	0.056499	0.036789	-0.0508251	0.0181248	-0.0223668	0.277052	-0.0712339	0.0557564	0.368341	0.0524676	0.0269506	-0.0728268	0.024676	0.180711	-0.000491224	-0.109772	0.0254595	0.0419779	0.057283	0.368271	0.0891845	0.0398134	0.936661	0.110511	-0.0171613	0.0816202	0.0206485	0.16007	-0.0224299	0.0666997	-0.0479833	-0.0914595	0.368122	0.0774865	0.36833	-0.112183	0.0256155	0.0624929
Spence	0.0236596	-0.158069	-0.0850815	0.235956	-0.0263905	0.264982	-0.0474975	0.241343	0.046966	-0.00126586	0.128327	-0.107519	0.0248995	-0.105204	0.0377307	0.156499	0.323994	0.0921812	-0.00248479	-0.158468	0.026316	0.0379399	0.0139296	0.0240773	0.32719	-0.0114893	0.0301703	0.0236723	0.105261	-0.0847479	-0.157944	0.0306462	0.0353521	0.245541	0.212718	0.0627613	-0.00811636	0.00281645	0.0955891	-0.0161947	-0.138916	0.00668352	-0.08463	-0.158391	-0.0410714	-0.15848	-0.08396	-0.0682809	0.0265362
SpoBea	0.155797	0.045082	0.132629	0.0887944	0.0813829	0.0750348	0.0243235	0.0106895	0.219513	0.115718	-0.0111087	0.139012	0.216463	0.10597	0.0872673	0.0702487	0.0775922	0.0493115	0.15164	0.0455739	0.154888	0.0883678	0.0952587	0.146707	0.0457277	0.16076	0.122493	0.146599	0.136079	0.132368	0.0452065	0.0632465	0.118167	0.0490564	0.0441641	0.111109	0.150466	0.228846	-0.0408755	0.118914	0.0734457	0.149815	0.112876	0.0453542	0.078587	0.0452651	0.100769	0.100106	0.0784498
SpyGol	0.0841162	-0.102961	0.0184585	-0.0247814	0.024261	0.0318779	-0.0420092	0.0825205	0.0521571	0.00689655	0.124605	-0.0298293	0.0250395	-0.0414786	0.0393564	0.101076	0.0745473	0.133622	0.0267736	-0.102766	0.0329928	0.110579	0.0862714	0.121378	0.0878461	0.0266828	0.0219908	0.12127	0.0703405	0.018495	-0.103133	0.0254379	0.0788725	-0.0392637	0.0628094	0.0462622	0.0505575	0.0594105	-0.00172842	0.0285143	-0.119166	0.0894247	0.0117789	-0.102985	0.0280019	-0.103075	-0.0451935	-0.0146581	-0.0092761
Spyon	0.127482	-0.0979244	0.0466705	0.0292806	0.144879	0.0523646	0.117533	-0.0185174	0.14336	0.0894828	-0.00050063	0.113668	0.0862326	0.118063	0.17394	0.0235113	0.206457	0.100626	0.0858868	-0.0977296	0.0915117	0.139979	0.110918	0.158206	0.0269202	0.0225081	-0.0731046	0.15899	0.0370474	0.0473013	-0.0986912	0.0806885	0.0975765	-0.0386844	0.0298135	0.0931932	0.0564851	0.163984	-0.076025	0.0926787	-0.0802572	0.161017	0.0961479	-0.0979492	0.0648307	-0.0980383	0.0953323	0.023062	0.0920291
SumCha	0.103224	0.0445054	0.56348	0.00353686	0.118541	0.11249	0.0409803	-0.0187083	0.0789898	0.0803781	0.061705	0.0724735	0.0539521	-0.024154	0.0492528	0.048279	-0.000831509	0.0493292	0.0660856	0.0444031	0.0812185	0.0366855	0.107162	0.0608551	0.0502023	0.0544069	0.005443	0.0613415	0.132234	0.562922	0.0443328	-0.00864035	0.0944144	0.0401603	0.0174404	0.133412	0.08155	0.0134472	-0.00668827	0.0473246	-0.0150803	0.153992	-0.0386413	0.0444805	0.130305	0.0446886	-0.0965051	0.418049	0.152155
SumFre	0.0196376	-0.0741415	-0.00769087	0.0147342	-0.0232814	0.135276	-0.110945	0.168091	-0.0310405	-0.0599591	0.142133	-0.0547901	0.0681206	-0.118734	-0.00432344	0.171196	0.0302733	0.045373	0.0134007	-0.0742439	-0.0656554	0.0924518	0.12341	0.0191639	0.126767	0.0177668	0.0924075	0.0193532	0.101537	-0.00735722	-0.0749084	-0.0330982	0.0345985	-0.0808636	0.24346	-0.00365725	0.0282708	0.037718	-0.0887887	-0.0208109	-0.0683594	0.0570357	-0.0625049	-0.0744635	0.0229486	-0.0745526	-0.0374705	-0.123409	0.0121148
SumRed	0.150196	-0.155435	0.164762	0.199072	0.104008	0.254543	0.119745	0.0766953	0.191627	0.115762	0.180582	0.0181254	0.0715085	0.0855117	0.103653	0.0649441	0.311177	0.178605	0.169214	-0.155537	0.201581	0.106536	0.0124042	0.141402	0.353297	0.159319	0.0883673	0.141592	0.0977934	0.164501	-0.15531	0.105482	0.000251315	0.100503	0.0629267	0.0879772	0.08633	0.0595278	-0.055391	0.108559	-0.0744796	0.10529	0.10668	-0.15546	0.00761751	-0.155251	0.153107	0.155416	0.0776021
Sungol	-0.0909388	0.414883	-0.0546822	-0.0447365	-0.0304578	-0.0290807	-0.175764	0.154675	-0.00672147	-0.0617872	-0.0911568	-0.0280941	0.044008	-0.137498	-0.00347743	0.217799	-0.143888	0.108913	-0.0315108	0.415078	-0.0517359	0.0600197	0.101971	-0.0272332	0.127613	0.0352519	0.00708688	-0.0264497	0.0732642	-0.0549428	0.414413	0.15672	0.0280163	0.0667628	0.0544423	-0.0943262	0.10221	-0.0244268	0.253753	-0.104052	0.12235	0.0219294	-0.148717	0.415155	0.0915394	0.414769	-0.173897	-0.0497666	-0.123123
Sunris	0.0389895	-0.151653	0.039591	0.135109	-0.0235398	0.0809402	0.0248807	0.157136	0.14876	-0.0310991	0.167427	0.0305239	0.102032	0.0277884	0.0182969	0.126071	0.189275	0.168125	0.0517687	-0.151755	0.0609592	0.0553497	0.0283682	0.0168257	0.0768889	0.0418728	0.151574	0.0176091	0.0207569	0.0393304	-0.151528	-0.0297911	0.06227	0.150042	0.030162	0.0914619	0.130521	0.0321113	0.149248	-0.0374113	-0.16667	-0.021367	0.0513333	-0.151975	-0.0545627	-0.151767	-0.0409972	-0.0208613	0.111691
Surpri	0.139526	-0.044877	0.168057	0.0835164	0.24933	0.134233	0.0532151	-0.0284609	0.279306	0.0911272	0.121777	0.108478	0.233469	0.0543399	0.118536	0.0269385	0.0330935	-0.0715487	0.270561	-0.0446823	0.257764	0.0676393	0.111968	0.134298	0.0383698	0.215205	0.0925536	0.13419	0.0802895	0.168093	-0.0450497	0.101646	0.144681	-0.00138482	0.0433429	0.203883	0.296425	0.0304359	-0.160547	0.181678	-0.0426605	0.181975	0.0297504	-0.0446048	0.0721205	-0.0443968	0.0408199	0.164653	0.113581
TavBia	0.228348	-0.0823338	0.138325	0.143517	0.175326	0.127083	0.146494	0.00628403	0.270076	0.0908112	0.0424256	0.103706	0.253061	0.101267	0.076028	0.0789168	0.151925	0.00687386	0.241127	-0.0824362	0.25834	0.0670262	0.0653004	0.182414	0.00804411	0.163486	0.0966946	0.181711	0.0618489	0.138956	-0.0825064	0.0603267	0.152091	-0.00467202	0.0174741	0.20951	0.212319	0.135303	-0.0553833	0.186413	-0.0299029	0.123125	0.174729	-0.0823587	0.0293155	-0.0821506	0.0613028	0.12779	0.168828
Tioga	0.102529	-0.0679085	0.10937	0.0301781	0.1434	0.083569	0.131801	0.0539875	0.196552	0.0779009	-0.0370411	0.111891	0.104958	0.143325	0.162061	-0.00589815	0.117622	-0.0170302	0.0951038	-0.0674166	0.182736	0.20981	0.0936907	0.244973	0.0596102	0.045393	0.0511003	0.244865	0.0670633	0.109704	-0.0686754	0.0637584	0.130564	0.00975327	0.115689	0.0926051	0.115916	0.196377	-0.133959	0.154487	-0.000324125	0.19341	0.13686	-0.0676363	0.046712	-0.0677253	0.0929614	0.1232	0.0450892
Topaz	0.0465123	-0.116497	-0.0143914	0.0350721	0.0306318	0.095594	0.143232	0.0594758	0.0127705	-0.000103355	0.118496	-0.0225671	-0.0271236	0.170801	0.0347335	-0.0316082	0.147177	0.117708	0.0729593	-0.1166	0.0554084	0.0239489	0.0492617	0.113189	0.0442996	-0.0174579	0.00251158	0.113378	0.00718371	-0.0137607	-0.116373	-0.066243	-0.00716301	-0.0019918	0.014509	-0.0261055	0.0129536	0.00397895	0.0682274	0.211081	-0.0373249	0.000120735	0.224058	-0.116819	-0.0648675	-0.116611	0.129351	-0.0540448	0.122185
Tsugar	0.0823407	-0.131478	-0.00441307	0.0385137	-0.0449623	0.171534	0.0251485	0.183551	-0.00102129	-0.0647037	0.204836	-0.034279	0.0372289	0.0197366	0.073236	0.142384	0.224009	0.308934	0.0229181	-0.13158	0.00893272	0.0562118	-0.0156358	0.0494802	0.157381	-0.00480537	0.00654741	0.0499666	0.0644052	-0.00497081	-0.131947	-0.061613	0.0102435	-0.0255887	0.0244873	0.0510234	0.00153886	0.001478	0.146248	0.0412979	-0.0107075	0.042783	0.0563551	-0.1318	-0.0587518	-0.131591	0.0133476	-0.0604084	0.122061
Tunda	0.118663	-0.110606	0.118373	0.144067	0.176173	0.16923	0.557969	0.0781438	0.130976	0.217937	0.107154	0.0296762	0.049187	0.420336	0.194537	0.0164754	0.143264	0.170249	0.228008	-0.110411	0.16886	0.0874831	0.0605016	0.170781	0.116748	0.0419165	0.0874388	0.171267	0.049919	0.117518	-0.110481	0.0302722	-0.00840242	-0.0335381	-0.0310023	0.0496108	0.0607401	0.0464171	-0.0390861	0.31027	-0.0477753	0.10139	0.402283	-0.110631	0.0372931	-0.11072	0.348876	0.107838	0.21246
Vesna	0.0387439	-0.111786	0.0595499	0.0225496	0.0481191	0.0928767	0.0228523	0.116778	0.0136187	-0.0185684	0.171638	-0.0095367	0.0129453	0.0735973	0.0340961	-0.00401856	0.0562134	0.255532	0.0598426	-0.111294	0.0182244	0.0464874	-0.0425935	-0.00362461	0.0490105	0.0511352	-0.0233816	-0.00343538	0.0395273	0.0598835	-0.112553	-0.0181517	-0.0241424	-0.0382844	0.0224882	0.0109921	0.0527254	-0.0204286	-0.0129312	0.111203	0.00482385	0.0532632	0.111999	-0.111514	0.0468089	-0.1119	0.0449237	0.0403982	0.121548
Viking	0.131611	-0.0417984	0.101014	0.458597	0.242306	0.382144	0.214662	0.020078	0.194732	0.131941	0.129313	0.113934	0.117697	0.13586	0.143602	-0.0395105	0.402529	-0.0649046	0.222534	-0.0421979	0.197555	0.134303	0.0787973	0.126383	0.156436	0.252156	-0.0606563	0.125978	0.0307768	0.100159	-0.0416739	0.0996736	0.0342576	0.284855	0.188151	0.124063	0.154209	0.0807576	-0.144098	0.237051	-0.0541411	0.0920529	0.11335	-0.0421205	0.095998	-0.0422095	0.117586	0.141584	0.242047
Webste	0.0944581	-0.0358675	0.422196	0.0830179	0.154345	0.148591	0.17959	-0.0188572	0.115982	0.0430884	-0.0260961	0.105603	0.0995607	0.126935	0.100507	0.00534396	0.178484	0.0375924	0.0953522	-0.0356728	0.117319	0.0811057	0.0250058	0.0737799	-0.00194366	0.0533667	0.000540142	0.0739691	0.030468	0.421935	-0.0363373	0.0212206	0.0797064	-0.0194138	0.030068	0.0536328	0.102497	0.136606	-0.0478406	0.104521	0.0251801	0.109275	0.106802	-0.0355953	0.109654	-0.0356844	0.0938041	0.318363	0.261051
WelDel	-0.0357563	0.86257	0.0516061	-0.0644298	-0.0406431	-0.156928	-0.164853	-0.0477515	-0.0192838	-0.0713783	-0.165521	0.129894	-0.0160945	-0.115891	-0.0395127	-0.0773302	-0.170713	-0.168686	0.00138726	0.863062	-0.0209177	0.00912804	-0.0226075	-0.0157282	-0.121164	-0.0313874	-0.0972875	-0.0149447	0.0185099	0.0507512	0.862397	0.0776016	0.000597686	0.368263	-0.0139798	-0.125607	0.0468614	0.0108483	0.308638	-0.0901697	0.28123	-0.0334191	-0.163062	0.862842	0.203473	0.862753	-0.155558	0.0484992	-0.0827969
Wellin	0.196333	-0.0513574	0.32559	0.328999	0.206303	0.333067	0.170339	-0.0584143	0.198841	0.0394836	0.0826129	0.119231	0.112892	0.157499	0.0900682	-0.0888844	0.318986	-0.0364314	0.242688	-0.0514598	0.250987	0.0561078	0.0407142	0.107019	0.184315	0.258048	0.00763189	0.106614	0.0250805	0.324438	-0.0509358	0.0618876	0.0481717	0.157337	0.0763804	0.0425999	0.173174	0.0952659	-0.0945287	0.174604	-0.0298276	0.0821968	0.0904206	-0.0513823	0.058212	-0.0511742	0.10773	0.248202	0.22298
WinSpu	0.144759	-0.107389	0.0318579	0.385579	0.216828	0.328736	0.182647	0.0412487	0.108937	0.095469	0.0337126	0.0926156	0.0910304	0.196251	0.11337	-0.0121002	0.367543	-0.0695839	0.222609	-0.107788	0.149198	0.118927	0.00488748	0.146068	0.293486	0.0837599	0.0401443	0.146257	0.0881969	0.0315973	-0.107264	0.0721155	0.0836553	0.225505	0.0381767	0.11463	0.178351	0.101928	-0.123521	0.232075	-0.017817	0.029731	0.216231	-0.107711	0.0164428	-0.1078	0.166389	0.0159747	0.24331
Winsto	0.135106	-0.127738	0.157992	0.0164035	0.176274	0.0849478	0.269858	0.1139	0.130483	0.159504	0.0246544	0.141794	0.150608	0.317334	0.239801	-0.0562193	0.0577926	0.0800234	0.150857	-0.127246	0.111616	0.190687	0.197281	0.302212	0.0704971	0.113328	0.13716	0.302104	0.203635	0.158326	-0.12791	0.0146257	0.0745971	-0.0934564	0.0802243	0.159946	0.174344	0.119314	-0.193193	0.416446	-0.0756039	0.1936	0.686437	-0.127465	0.0356116	-0.127852	0.282421	0.0889234	0.102328
WinWin	0.138966	0.429669	0.189485	0.0339312	0.0378104	0.00323531	-0.033511	0.0565521	0.0131152	0.0180689	-0.0840966	0.0743437	0.0519596	-0.00386198	0.0537972	-0.0603818	-0.0634378	-0.0991466	0.119656	0.429566	0.0403025	0.0302362	0.0709995	0.0187506	-0.0281516	0.0746989	-0.0678598	0.0189398	0.0743819	0.188036	0.43009	0.0719683	0.0324024	0.166229	0.105477	-0.0367545	0.176718	0.012049	0.00201581	0.0435493	0.191807	0.100597	-0.0287487	0.429644	0.557957	0.429555	-0.0447177	0.184298	0.0568647
WorPer	0.0941554	-0.11788	0.0864373	0.143626	0.221193	0.192857	0.285064	0.022735	0.191149	0.0918116	0.104337	0.15492	0.124217	0.274007	0.128728	-0.0217001	0.227207	0.00876562	0.233213	-0.118279	0.237947	0.0766432	0.0166807	0.217286	0.10769	0.0937703	0.00885415	0.217476	0.067009	0.0861767	-0.118647	0.0978737	0.0722727	0.0634789	-0.0225289	0.121669	0.171722	0.109859	-0.0849869	0.249513	-0.0823852	0.0780708	0.239018	-0.118202	0.0383383	-0.118588	0.209381	0.1175	0.169234
[truncated: 488 more columns]
