# Supplementary material for: Genomic prediction of fruit texture and training population optimization towards the application of genomic selection in apple
Source: Hortic Res. 2020 Sep 1;7:148. doi: 10.1038/s41438-020-00370-5 (PMC7459338; doi:10.1038/s41438-020-00370-5)
Supplement: Supplementary file 4 — Table S3. Assignments of individuals to genetic clusters [file 41438_2020_370_MOESM4_ESM.xlsx]

## Sheet: Feuil1
Table S3: Cluster assignments for the entire population (537 individuals) given by a discriminant analysis of principal components. Parental cultivars given as 'Delearly' = "Delear", 'Golden Delicious'="GolDel", 'Fuji' = "FuMoHo", 'Pink Lady' = "CriPin", 'Pinova' = "Pinova", 'Royal Gala' = "RoyGal"
Name	Cluster
Abbond	1
AceSpu	2
AdaApf	4
Akane	3
Alice	4
Alka	3
Alkmen	6
Almago	5
Amasia	4
AnaRen	4
Angold	5
Anna	4
Annurc	4
Apollo	6
AraCox	1
Ariwa	5
Arkans	3
Arlet	5
Assump	4
AuvSpu	2
Babine	4
Baldwi	1
Baujad	4
Baunen	4
BeaBat	3
Beacon	4
BelCha	5
Belren	4
BelTre	5
BenDav	4
Bigred	2
Blairm	4
Boskoo	4
Boutab	3
Brina	1
Cakans	4
Calama	4
CalBia	1
Cameo	2
Carola	6
Catari	2
Challe	4
CheCox	6
CleDel	2
Cleopa	2
CleRed	2
Clivia	6
Commer	4
Coop01	1
Coop03	3
Coop06	1
Coop07	4
Coop08	1
Coop09	2
Coop11	1
Coop15	1
Coop16	2
Coop26	2
Coop28	1
Coop29	5
Coop36	5
CoOrPi	6
CorRed	1
Cortla	3
Cranda	1
CriGol	4
CriPin	5
CriRed	5
Criter	5
Cronce	4
DanKan	4
Delblu	5
Delbru	6
Delcor	6
Delear	5
DelEst	5
Delici	2
Delori	5
Delpri	4
Delshe	5
Diwa	5
Domain	4
DurVer	1
EaReSt	2
EarGol	5
EarSmi	5
EdelBo	4
EdeSpu	2
Elstar	5
Emilia	1
Empire	3
Enterp	1
Fantas	3
Festiv	1
Fiamma	1
FjDe_001	1
FjDe_003	1
FjDe_005	2
FjDe_006	2
FjDe_008	5
FjDe_009	2
FjDe_010	5
FjDe_011	5
FjDe_013	5
FjDe_014	5
FjDe_016	5
FjDe_017	2
FjDe_018	1
FjDe_019	5
FjDe_020	1
FjDe_022	5
FjDe_023	2
FjDe_026	2
FjDe_027	2
FjDe_029	5
FjDe_030	5
FjDe_032	5
FjDe_034	5
FjDe_036	2
FjDe_038	5
FjDe_039	5
FjDe_040	1
FjDe_041	2
FjDe_043	2
FjDe_044	5
FjDe_045	5
FjDe_047	2
FjDe_050	2
FjDe_051	2
FjDe_052	2
FjDe_053	2
FjDe_054	5
FjDe_057	5
FjDe_058	2
FjDe_059	5
FjDe_060	2
FjDe_061	2
FjDe_063	1
FjDe_064	2
FjDe_082	1
FjDe_086	5
FjDe_087	5
FjDe_088	5
FjDe_089	2
FjDe_092	1
FjPi_001	5
FjPi_002	5
FjPi_003	2
FjPi_004	2
FjPi_005	5
FjPi_006	2
FjPi_007	5
FjPi_008	5
FjPi_009	5
FjPi_010	2
FjPi_015	5
FjPi_016	5
FjPi_017	5
FjPi_018	5
FjPi_019	2
FjPi_022	5
FjPi_023	2
FjPi_025	2
FjPi_026	2
FjPi_028	2
FjPi_029	2
FjPi_032	1
FjPi_036	2
FjPi_039	5
FjPi_042	5
FjPi_043	2
FjPi_044	5
FjPi_045	5
FjPi_046	5
FjPi_048	2
FjPi_049	5
FjPi_050	5
FjPi_052	5
FjPi_054	2
FjPi_055	2
FjPi_056	2
FjPi_058	5
FjPi_059	2
FjPi_061	2
FjPi_063	5
FjPi_064	5
FjPi_065	2
FjPi_070	5
FjPi_071	5
FjPi_073	2
FjPi_075	5
FjPi_077	5
FjPi_080	5
FjPi_084	2
FjPi_085	5
FjPi_087	2
FjPi_092	2
FjPi_093	5
FjPi_095	2
FjPi_097	2
FjPi_099	5
FjPi_100	5
FjPi_103	5
FjPi_104	5
FjPi_106	2
FjPi_107	5
FjPi_108	2
FjPi_109	5
FjPi_110	2
FjPi_111	5
FjPi_112	5
FjPi_113	5
FjPi_114	5
FjPi_119	2
FjPi_120	2
FjPL_001	5
FjPL_002	2
FjPL_003	2
FjPL_004	2
FjPL_005	2
FjPL_006	2
FjPL_007	2
FjPL_008	2
FjPL_009	2
FjPL_010	5
FjPL_011	2
FjPL_012	2
FjPL_013	5
FjPL_014	5
FjPL_015	5
FjPL_016	2
FjPL_017	2
FjPL_018	5
FjPL_019	2
FjPL_020	2
FjPL_022	2
FjPL_023	2
FjPL_024	2
FjPL_025	2
FjPL_027	2
FjPL_029	2
FjPL_030	2
FjPL_031	2
FjPL_032	2
FjPL_033	2
FjPL_034	5
FjPL_035	5
FjPL_037	2
FjPL_039	2
FjPL_040	2
FjPL_041	5
FjPL_042	2
FjPL_043	2
FjPL_044	2
FjPL_045	5
FjPL_046	5
FjPL_047	2
FjPL_048	2
FjPL_050	2
FjPL_051	5
FjPL_052	2
FjPL_053	2
FjPL_054	5
FjPL_055	5
FjPL_056	5
FjPL_058	5
FjPL_059	2
FjPL_061	5
FjPL_062	5
FjPL_063	5
FjPL_064	5
FjPL_065	2
FjPL_066	2
FjPL_067	5
FjPL_069	5
FjPL_070	5
FjPL_071	2
FjPL_072	5
FjPL_073	2
FjPL_074	5
FjPL_075	2
FjPL_076	2
FjPL_077	2
FjPL_078	2
FjPL_080	5
FjPL_081	2
FjPL_083	5
FjPL_084	2
FjPL_085	5
FjPL_086	2
FjPL_088	2
FjPL_089	2
FjPL_090	2
FjPL_091	5
FjPL_093	5
Florin	1
Fragon	4
Freedom	6
Freibe	6
Fujion	2
FuMoHo	2
Gaia	5
GalBeau	1
Galici	5
GaPi_003	5
GaPi_007	5
GaPi_008	5
GaPi_010	5
GaPi_011	5
GaPi_012	5
GaPi_014	5
GaPi_016	5
GaPi_017	5
GaPi_019	5
GaPi_020	5
GaPi_021	5
GaPi_022	5
GaPi_023	5
GaPi_024	5
GaPi_025	5
GaPi_026	5
GaPi_027	5
GaPi_028	5
GaPi_030	5
GaPi_033	5
GaPi_034	5
GaPi_035	5
GaPi_036	5
GaPi_038	5
GaPi_040	5
GaPi_042	5
GaPi_044	5
GaPi_045	5
GaPi_046	5
GaPi_047	5
GaPi_048	5
GaPi_049	5
GaPi_051	5
GaPi_054	5
GaPi_057	5
GaPL_004	5
GaPL_011	5
GaPL_019	5
GaPL_027	5
GaPL_030	5
GaPL_036	5
GaPL_041	5
GaPL_042	5
GaPL_044	5
GaPL_045	5
GaPL_051	5
GaPL_052	5
GaPL_055	5
GaPL_056	5
GaPL_058	5
GDFj_002	5
GDFj_005	5
GDFj_012	5
GDFj_014	2
GDFj_018	5
GDFj_019	5
GDFj_020	5
GDFj_021	5
GDFj_029	5
GDFj_032	5
GDFj_033	5
GDFj_035	5
GDFj_041	5
GDFj_044	5
GDFj_045	5
GDFj_052	2
GDFj_054	5
GDFj_059	2
GDFj_060	5
GDFj_063	5
GDFj_064	5
GDFj_065	2
GDFj_071	5
GDFj_073	5
GDFj_081	2
GDFj_084	2
GDFj_092	5
Geneva	4
GinGol	5
Gloste	2
Goldch	5
GolDel	5
GolJon	5
GolOra	5
Goro	5
GreDal	1
Greens	5
GriGol	5
Harals	1
Hatsua	5
HeaStr	2
Holida	3
HonGol	5
Idagol	1
IlrPig	4
IngMar	6
Jamba	3
JamGri	4
JerMac	5
JerMin	2
Joanto	4
Jolly	1
Jonade	5
Jonafr	1
Jonago	5
Jonast	5
Jonath	1
Jonica	5
JonMac	3
Judeli	5
Katia	3
Kendal	3
Kinsei	3
LalDel	2
Libert	3
Limini	4
Limonc	4
Lobo	6
Lodi	4
Lygol	5
Macoun	3
MagGol	5
Magr	4
Mairac	5
Maygol	5
MC38	2
McInto	3
Megumi	1
MelFor	1
Melody	4
Melros	2
Meran	5
MerRig	4
Mi2071	5
Monroe	1
MorRed	2
Moseba	2
Murray	3
Mutsu	5
Nabell	6
Nevson	5
NewGol	2
NewPip	1
Niagar	3
Nicogr	5
NorSpy	1
NovEas	3
Odin	5
Okanag	4
Okanom	2
OldCox	6
Orin	5
Orion	1
Orlean	2
OzaGol	5
PacGol	1
ParWin	2
Patriz	3
Petrel	4
Pilot	6
Pinova	5
PinPer	4
Piros	6
PirPir	6
PreRig	4
Priam	1
PriGol	2
Prima	1
Primie	5
Prisci	2
Rafzub	6
Rarita	4
Reanda	6
RedApp	4
RedBar	5
RedEar	1
RedFre	1
RedHar	1
RedMir	2
RedSek	1
Reggen	3
Remoc	4
Resist	1
Rewend	6
RicRed	2
RosRis	6
RosRos	4
RoyGal	5
Rubico	5
Rubin	5
RubinF	2
Rubino	5
Rubis	3
RubraZ	1
Ruby	2
SanFir	1
SanLug	4
Sansa	6
Saturn	5
Selena	3
Sella	4
Septem	4
Serian	4
Shenan	6
Shizuk	5
Smeral	5
Sobera	4
Sparta	3
Spence	3
SpoBea	4
SpyGol	5
Spyon	1
SumCha	4
SumFre	5
SumRed	3
Sungol	2
Sunris	5
Surpri	4
TavBia	4
Tioga	1
Topaz	5
Tsugar	5
Tunda	6
Vesna	5
Viking	3
Webste	1
WelDel	2
Wellin	3
WinSpu	3
Winsto	6
WinWin	2
WorPer	4
