# Supplementary material for: Genomic prediction of fruit texture and training population optimization towards the application of genomic selection in apple
Source: Hortic Res. 2020 Sep 1;7:148. doi: 10.1038/s41438-020-00370-5 (PMC7459338; doi:10.1038/s41438-020-00370-5)
Supplement: Supplementary file 7 — Table S6. Accuracies obtained in family predictions using two models and three TS scenarios [file 41438_2020_370_MOESM7_ESM.xlsx]

## Sheet: all_scenarios_accuracies_no_clu
Table S6: Accuracies obtained in family predictions using two models and three TRS scenarios; CI: confidence interval (high and low borders)
Family	Trait	Accuracy	CI low	CI high	Scenario	Model
FjDe	APMean	0.1722	0.0594818	0.28482	TS_coll_sibs	no clusters
GaPL	ALD	0.6488	0.204576	0.871453	TS_coll	no clusters
GaPi	ALD	0.4401	0.130395	0.671524	TS_coll	no clusters
FjDe	PC2	0.1285	0.00250186	0.254418	TS_coll_half-sibs	no clusters
FjDe	YM	0.1032	-0.0147529	0.221197	TS_coll_sibs	no clusters
FjDe	APMean	0.1021	0.0732125	0.131076	TS_coll_half-sibs	no clusters
FjPi	ALD	0.2539	0.0201341	0.461356	TS_coll	no clusters
FjDe	YM	0.0877	0.0622195	0.113162	TS_coll_half-sibs	no clusters
FjDe	ALD	0.0624	-0.219776	0.33492	TS_coll	no clusters
FjDe	APMax	0.0614	-0.0602197	0.183036	TS_coll_sibs	no clusters
FjDe	FNP	0.0562	-0.0858049	0.198185	TS_coll_sibs	no clusters
FjPL	ALD	-0.0189	-0.237585	0.2017	TS_coll	no clusters
FjDe	ALD	0.0503	-0.0520422	0.15266	TS_coll_half-sibs	no clusters
FjDe	ANP	0.0483	-0.0271929	0.12373	TS_coll_half-sibs	no clusters
GDFj	ALD	-0.1525	-0.503322	0.241538	TS_coll	no clusters
FjDe	ALD	0.0349	-0.0661686	0.13604	TS_coll_sibs	no clusters
FjDe	APMax	0.004	-0.00719731	0.0151994	TS_coll_half-sibs	no clusters
FjDe	PC2	-0.0042	-0.136928	0.128573	TS_coll_sibs	no clusters
FjDe	FLD	-0.0113	-0.126277	0.103751	TS_coll_sibs	no clusters
FjDe	ANP	-0.0154	-0.113782	0.0830779	TS_coll_sibs	no clusters
GaPL	ANP	0.6814	0.259838	0.884815	TS_coll	no clusters
FjDe	PC1	-0.0564	-0.199954	0.0870997	TS_coll_sibs	no clusters
FjDe	FNP	-0.0581	-0.118784	0.00268241	TS_coll_half-sibs	no clusters
GaPi	ALD	0.3846	0.286481	0.482741	TS_coll_sibs	no clusters
FjDe	FLD	-0.1022	-0.123009	-0.0813289	TS_coll_half-sibs	no clusters
FjDe	PC1	-0.1307	-0.156902	-0.104416	TS_coll_half-sibs	no clusters
FjDe	FF	-0.1321	-0.253494	-0.0107055	TS_coll_sibs	no clusters
FjPi	ANP	0.243	0.00852571	0.452167	TS_coll	no clusters
FjDe	Area	-0.1512	-0.181285	-0.1212	TS_coll_half-sibs	no clusters
FjDe	ANP	0.0386	-0.242381	0.313551	TS_coll	no clusters
FjDe	FMean	-0.158	-0.190207	-0.12572	TS_coll_half-sibs	no clusters
FjDe	FMax	-0.1589	-0.283487	-0.0342674	TS_coll_sibs	no clusters
FjDe	FF	-0.1639	-0.217279	-0.110425	TS_coll_half-sibs	no clusters
FjDe	Area	-0.1678	-0.300818	-0.0348061	TS_coll_sibs	no clusters
FjDe	FMean	-0.1707	-0.30628	-0.0351255	TS_coll_sibs	no clusters
FjDe	FMax	-0.1765	-0.222487	-0.13043	TS_coll_half-sibs	no clusters
FjPL	ANP	-0.0649	-0.280641	0.15703	TS_coll	no clusters
FjDe	FI	-0.1936	-0.318344	-0.0689173	TS_coll_sibs	no clusters
GDFj	ANP	-0.2089	-0.545635	0.185823	TS_coll	no clusters
GaPL	APMax	0.5891	0.110097	0.846062	TS_coll	no clusters
FjDe	FI	-0.2141	-0.245126	-0.183145	TS_coll_half-sibs	no clusters
GaPi	ALD	0.413	0.381133	0.444872	TS_coll_half-sibs	no clusters
FjDe	ALD	-0.0899	-0.359271	0.19327	TS_coll	6 clusters
FjDe	APMax	-0.0268	-0.30286	0.253467	TS_coll	6 clusters
FjDe	APMean	0.1132	-0.170537	0.379573	TS_coll	6 clusters
FjDe	ANP	-0.0825	-0.352739	0.20046	TS_coll	6 clusters
FjDe	Area	-0.1681	-0.426529	0.115615	TS_coll	6 clusters
FjDe	FF	-0.1211	-0.38638	0.162782	TS_coll	6 clusters
FjDe	FLD	-0.0996	-0.367768	0.183827	TS_coll	6 clusters
FjDe	FI	-0.2853	-0.522146	-0.00750492	TS_coll	6 clusters
FjDe	FMax	-0.179	-0.435608	0.104598	TS_coll	6 clusters
FjDe	FMean	-0.1789	-0.435591	0.10462	TS_coll	6 clusters
FjDe	FNP	-0.1376	-0.400641	0.146311	TS_coll	6 clusters
FjDe	YM	0.1127	-0.171029	0.379139	TS_coll	6 clusters
FjDe	PC1	-0.158	-0.418002	0.125841	TS_coll	6 clusters
FjDe	PC2	-0.064	-0.336312	0.218282	TS_coll	6 clusters
FjDe	ALD	-0.0737	-0.176186	0.0287411	TS_coll_sibs	6 clusters
FjDe	APMax	0.0011	-0.128405	0.130662	TS_coll_sibs	6 clusters
FjDe	APMean	0.1322	0.0122956	0.25202	TS_coll_sibs	6 clusters
FjDe	ANP	-0.0925	-0.198379	0.0134614	TS_coll_sibs	6 clusters
FjDe	Area	-0.1734	-0.304058	-0.042708	TS_coll_sibs	6 clusters
FjDe	FF	-0.1389	-0.259875	-0.0179334	TS_coll_sibs	6 clusters
FjDe	FLD	-0.0336	-0.155713	0.0886099	TS_coll_sibs	6 clusters
FjDe	FI	-0.1992	-0.318662	-0.0798226	TS_coll_sibs	6 clusters
FjDe	FMax	-0.1646	-0.287061	-0.0420959	TS_coll_sibs	6 clusters
FjDe	FMean	-0.1757	-0.309195	-0.0421816	TS_coll_sibs	6 clusters
FjDe	FNP	-0.0233	-0.166441	0.119764	TS_coll_sibs	6 clusters
FjDe	PC1	-0.0779	-0.22659	0.0708066	TS_coll_sibs	6 clusters
FjDe	PC2	-0.11	-0.206272	-0.0137465	TS_coll_sibs	6 clusters
FjDe	YM	0.1105	-0.0025616	0.223648	TS_coll_sibs	6 clusters
FjDe	ALD	-0.0732	-0.139406	-0.00708205	TS_coll_half-sibs	6 clusters
FjDe	APMax	-0.0428	-0.0649619	-0.0205609	TS_coll_half-sibs	6 clusters
FjDe	APMean	0.071	0.0480296	0.0939125	TS_coll_half-sibs	6 clusters
FjDe	ANP	-0.0527	-0.085897	-0.0195773	TS_coll_half-sibs	6 clusters
FjDe	Area	-0.1356	-0.149171	-0.121946	TS_coll_half-sibs	6 clusters
FjDe	FF	-0.1406	-0.16999	-0.11116	TS_coll_half-sibs	6 clusters
FjDe	FLD	-0.1038	-0.12972	-0.077887	TS_coll_half-sibs	6 clusters
FjDe	FI	-0.2086	-0.236828	-0.18033	TS_coll_half-sibs	6 clusters
FjDe	FMax	-0.1553	-0.186073	-0.124606	TS_coll_half-sibs	6 clusters
FjDe	FMean	-0.1423	-0.157913	-0.126661	TS_coll_half-sibs	6 clusters
FjDe	FNP	-0.1389	-0.166499	-0.111289	TS_coll_half-sibs	6 clusters
FjDe	PC1	-0.1418	-0.169051	-0.114614	TS_coll_half-sibs	6 clusters
FjDe	PC2	-0.0546	-0.13724	0.0279964	TS_coll_half-sibs	6 clusters
FjDe	YM	0.0934	0.0631229	0.123706	TS_coll_half-sibs	6 clusters
FjPi	FNP	0.5441	0.478632	0.609562	TS_coll_sibs	no clusters
FjPi	APMax	0.4288	0.358771	0.498792	TS_coll_sibs	no clusters
FjPi	APMax	0.3183	0.0900774	0.514785	TS_coll	no clusters
FjPi	ANP	0.3863	0.306181	0.466355	TS_coll_sibs	no clusters
FjPi	FLD	0.3814	0.289432	0.473374	TS_coll_sibs	no clusters
FjPi	APMean	0.3759	0.286599	0.465246	TS_coll_sibs	no clusters
FjPi	ALD	0.3724	0.29789	0.44682	TS_coll_sibs	no clusters
FjPi	YM	0.3715	0.277237	0.46579	TS_coll_sibs	no clusters
FjPi	PC1	0.3633	0.281286	0.445297	TS_coll_sibs	no clusters
FjPi	FNP	0.325	0.205755	0.444325	TS_coll_half-sibs	no clusters
GDFj	APMax	0.2283	-0.166102	0.559769	TS_coll	no clusters
FjPL	APMax	0.0868	-0.135488	0.300793	TS_coll	no clusters
FjDe	APMax	0.0529	-0.22883	0.326429	TS_coll	no clusters
GaPL	APMean	0.4943	-0.02402	0.803199	TS_coll	no clusters
FjPi	FMean	0.2555	0.170355	0.340729	TS_coll_sibs	no clusters
GaPi	ANP	0.401	0.0834797	0.644625	TS_coll	no clusters
FjPi	PC2	0.2498	0.153522	0.345981	TS_coll_sibs	no clusters
FjPi	APMean	0.2191	-0.0167231	0.431852	TS_coll	no clusters
FjPi	Area	0.2363	0.153098	0.319557	TS_coll_sibs	no clusters
FjPi	YM	0.2234	0.186855	0.259915	TS_coll_half-sibs	no clusters
FjDe	APMean	0.1681	-0.11571	0.42645	TS_coll	no clusters
FjPL	APMean	-0.0803	-0.294781	0.141958	TS_coll	no clusters
GDFj	APMean	-0.1239	-0.481252	0.268772	TS_coll	no clusters
GaPL	Area	0.6891	0.273349	0.887932	TS_coll	no clusters
FjPi	FI	0.2034	0.12516	0.281678	TS_coll_sibs	no clusters
GaPi	ANP	0.3742	0.280171	0.468249	TS_coll_sibs	no clusters
FjPi	PC1	0.1936	0.164953	0.222313	TS_coll_half-sibs	no clusters
FjPi	FMax	0.1863	0.0986058	0.273994	TS_coll_sibs	no clusters
FjPi	FLD	0.1745	0.126114	0.222859	TS_coll_half-sibs	no clusters
FjPi	Area	0.2145	-0.0215522	0.427914	TS_coll	no clusters
FjPi	APMax	0.1709	0.0468033	0.294948	TS_coll_half-sibs	no clusters
FjPi	FF	0.1681	0.0718898	0.264368	TS_coll_sibs	no clusters
FjPi	ALD	0.167	0.0409513	0.292965	TS_coll_half-sibs	no clusters
FjPi	APMean	0.1521	0.0495267	0.254705	TS_coll_half-sibs	no clusters
FjPi	Area	0.1413	0.105198	0.177447	TS_coll_half-sibs	no clusters
FjPi	ANP	0.1406	-0.00805545	0.28935	TS_coll_half-sibs	no clusters
FjPi	FMean	0.1388	0.100478	0.177218	TS_coll_half-sibs	no clusters
GDFj	Area	-0.0167	-0.394179	0.365668	TS_coll	no clusters
FjPi	FI	0.1124	0.0303024	0.194556	TS_coll_half-sibs	no clusters
FjPi	FMax	0.1094	0.0708438	0.147986	TS_coll_half-sibs	no clusters
FjPi	FF	0.0998	0.0395405	0.160103	TS_coll_half-sibs	no clusters
FjPi	PC2	0.0964	-0.0786265	0.271341	TS_coll_half-sibs	no clusters
FjPi	ALD	0.2171	-0.0188206	0.430143	TS_coll	6 clusters
FjPi	APMax	0.2887	0.0576197	0.490394	TS_coll	6 clusters
FjPi	APMean	0.1874	-0.0498037	0.404528	TS_coll	6 clusters
FjPi	ANP	0.2103	-0.0259737	0.424293	TS_coll	6 clusters
FjPi	Area	0.2265	-0.00890753	0.438189	TS_coll	6 clusters
FjPi	FF	0.1757	-0.0618737	0.394352	TS_coll	6 clusters
FjPi	FLD	0.2984	0.0682362	0.498447	TS_coll	6 clusters
FjPi	FI	0.2019	-0.0347615	0.417054	TS_coll	6 clusters
FjPi	FMax	0.1895	-0.0475843	0.406386	TS_coll	6 clusters
FjPi	FMean	0.2231	-0.012521	0.435265	TS_coll	6 clusters
FjPi	FNP	0.3734	0.151772	0.559324	TS_coll	6 clusters
FjPi	YM	0.1845	-0.0527353	0.402066	TS_coll	6 clusters
FjPi	PC1	0.273	0.0405906	0.47732	TS_coll	6 clusters
FjPi	PC2	0.1402	-0.0980016	0.36321	TS_coll	6 clusters
FjPi	ALD	0.3458	0.26592	0.425621	TS_coll_sibs	6 clusters
FjPi	APMax	0.4118	0.33902	0.484534	TS_coll_sibs	6 clusters
FjPi	APMean	0.353	0.259678	0.446333	TS_coll_sibs	6 clusters
FjPi	ANP	0.3602	0.274466	0.446029	TS_coll_sibs	6 clusters
FjPi	Area	0.2363	0.149422	0.323122	TS_coll_sibs	6 clusters
FjPi	FF	0.1942	0.102117	0.286367	TS_coll_sibs	6 clusters
FjPi	FLD	0.3838	0.288418	0.479177	TS_coll_sibs	6 clusters
FjPi	FI	0.1938	0.116802	0.270822	TS_coll_sibs	6 clusters
FjPi	FMax	0.1931	0.108348	0.277769	TS_coll_sibs	6 clusters
FjPi	FMean	0.2581	0.173965	0.342203	TS_coll_sibs	6 clusters
FjPi	FNP	0.5404	0.466303	0.614442	TS_coll_sibs	6 clusters
FjPi	PC1	0.3702	0.289126	0.451279	TS_coll_sibs	6 clusters
FjPi	PC2	0.1754	0.086221	0.264661	TS_coll_sibs	6 clusters
FjPi	YM	0.355	0.2557	0.454389	TS_coll_sibs	6 clusters
FjPi	ALD	0.1458	0.0248354	0.266793	TS_coll_half-sibs	6 clusters
FjPi	APMax	0.1623	0.050732	0.27394	TS_coll_half-sibs	6 clusters
FjPi	APMean	0.1402	0.0610717	0.219261	TS_coll_half-sibs	6 clusters
FjPi	ANP	0.1337	0.0153763	0.252034	TS_coll_half-sibs	6 clusters
FjPi	Area	0.1475	0.102272	0.192716	TS_coll_half-sibs	6 clusters
FjPi	FF	0.1156	0.0411012	0.190102	TS_coll_half-sibs	6 clusters
FjPi	FLD	0.1759	0.121408	0.23034	TS_coll_half-sibs	6 clusters
FjPi	FI	0.1104	0.0237935	0.1971	TS_coll_half-sibs	6 clusters
FjPi	FMax	0.1188	0.0687718	0.168756	TS_coll_half-sibs	6 clusters
FjPi	FMean	0.1448	0.0963868	0.193288	TS_coll_half-sibs	6 clusters
FjPi	FNP	0.3106	0.20669	0.414497	TS_coll_half-sibs	6 clusters
FjPi	PC1	0.1959	0.169006	0.22274	TS_coll_half-sibs	6 clusters
FjPi	PC2	0.1041	-0.00411601	0.212384	TS_coll_half-sibs	6 clusters
FjPi	YM	0.2023	0.152623	0.251883	TS_coll_half-sibs	6 clusters
FjPL	Area	-0.0449	-0.262017	0.176575	TS_coll	no clusters
FjDe	Area	-0.1902	-0.44495	0.0931239	TS_coll	no clusters
FjPL	APMax	0.0204	-0.0752532	0.11608	TS_coll_sibs	no clusters
FjPL	FNP	0.0136	-0.0751171	0.102277	TS_coll_sibs	no clusters
FjPL	APMax	0.0121	-0.0308842	0.0550113	TS_coll_half-sibs	no clusters
GaPL	FF	0.6887	0.272676	0.887778	TS_coll	no clusters
FjPL	PC1	0.0044	-0.0410605	0.0497777	TS_coll_half-sibs	no clusters
GaPi	ANP	0.3611	0.34453	0.377715	TS_coll_half-sibs	no clusters
FjPL	ALD	-0.0014	-0.0620679	0.059306	TS_coll_half-sibs	no clusters
FjPL	FMax	-0.0022	-0.0918159	0.0873734	TS_coll_sibs	no clusters
FjPL	FNP	-0.0039	-0.0579988	0.0502965	TS_coll_half-sibs	no clusters
FjPL	FF	-0.0064	-0.0389096	0.0261249	TS_coll_half-sibs	no clusters
FjPi	FF	0.1364	-0.101816	0.35986	TS_coll	no clusters
GDFj	FF	0.0107	-0.370805	0.389148	TS_coll	no clusters
FjPL	FLD	-0.0098	-0.108353	0.0886616	TS_coll_sibs	no clusters
FjPL	ALD	-0.0126	-0.0900953	0.0647962	TS_coll_sibs	no clusters
FjPL	FMax	-0.0142	-0.081355	0.0530204	TS_coll_half-sibs	no clusters
FjPL	FI	-0.0148	-0.0822365	0.0525758	TS_coll_half-sibs	no clusters
FjPL	FLD	-0.0159	-0.0471415	0.0152673	TS_coll_half-sibs	no clusters
FjPL	PC1	-0.0164	-0.122514	0.0896217	TS_coll_sibs	no clusters
FjPL	FI	-0.0167	-0.12555	0.0920654	TS_coll_sibs	no clusters
FjPL	FF	-0.0082	-0.227503	0.211902	TS_coll	no clusters
FjDe	FF	-0.1559	-0.41619	0.128	TS_coll	no clusters
FjPL	ANP	-0.0267	-0.0964933	0.0431371	TS_coll_half-sibs	no clusters
FjPL	FMean	-0.0271	-0.086242	0.0319851	TS_coll_half-sibs	no clusters
FjPL	Area	-0.0344	-0.0921785	0.0233325	TS_coll_half-sibs	no clusters
FjPL	Area	-0.0355	-0.137065	0.0660048	TS_coll_sibs	no clusters
GaPL	FI	0.6305	0.17466	0.863782	TS_coll	no clusters
FjPL	FMean	-0.044	-0.134416	0.0464856	TS_coll_sibs	no clusters
GaPi	APMax	0.5142	0.223424	0.720954	TS_coll	no clusters
FjPL	PC2	-0.0484	-0.146032	0.0492946	TS_coll_sibs	no clusters
FjPL	ANP	-0.0575	-0.151244	0.0362479	TS_coll_sibs	no clusters
FjPi	FI	0.1987	-0.0380616	0.41432	TS_coll	no clusters
FjPL	FF	-0.0664	-0.15497	0.0221607	TS_coll_sibs	no clusters
FjPL	YM	-0.0681	-0.161605	0.0254344	TS_coll_sibs	no clusters
FjPL	PC2	-0.0728	-0.180967	0.0354316	TS_coll_half-sibs	no clusters
FjPL	FI	-0.0066	-0.225966	0.213449	TS_coll	no clusters
FjPL	YM	-0.0847	-0.101225	-0.0682108	TS_coll_half-sibs	no clusters
FjPL	APMean	-0.0877	-0.160842	-0.0145432	TS_coll_half-sibs	no clusters
GDFj	FI	-0.1017	-0.46377	0.289526	TS_coll	no clusters
FjDe	FI	-0.2906	-0.526362	-0.0133183	TS_coll	no clusters
FjPL	APMean	-0.1221	-0.208347	-0.0357634	TS_coll_sibs	no clusters
FjPL	ALD	-0.0296	-0.247742	0.191325	TS_coll	6 clusters
FjPL	APMax	0.0753	-0.146852	0.29021	TS_coll	6 clusters
FjPL	APMean	-0.1155	-0.326926	0.106924	TS_coll	6 clusters
FjPL	ANP	-0.0345	-0.252282	0.186654	TS_coll	6 clusters
FjPL	Area	-0.0661	-0.281767	0.155836	TS_coll	6 clusters
FjPL	FF	-0.0353	-0.253063	0.18585	TS_coll	6 clusters
FjPL	FLD	-0.0083	-0.227623	0.211782	TS_coll	6 clusters
FjPL	FI	-0.0204	-0.239029	0.200231	TS_coll	6 clusters
FjPL	FMax	-0.035	-0.252754	0.186168	TS_coll	6 clusters
FjPL	FMean	-0.0573	-0.273618	0.16444	TS_coll	6 clusters
FjPL	FNP	0.0202	-0.200417	0.238846	TS_coll	6 clusters
FjPL	YM	-0.1301	-0.340088	0.0922625	TS_coll	6 clusters
FjPL	PC1	-0.0215	-0.240037	0.199204	TS_coll	6 clusters
FjPL	PC2	-0.0203	-0.238948	0.200314	TS_coll	6 clusters
FjPL	ALD	-0.024	-0.109331	0.0614137	TS_coll_sibs	6 clusters
FjPL	APMax	0.0082	-0.0854444	0.101834	TS_coll_sibs	6 clusters
FjPL	APMean	-0.1404	-0.239232	-0.0416436	TS_coll_sibs	6 clusters
FjPL	ANP	-0.0421	-0.136162	0.051958	TS_coll_sibs	6 clusters
FjPL	Area	-0.0572	-0.159302	0.0448743	TS_coll_sibs	6 clusters
FjPL	FF	-0.0911	-0.180379	-0.00174418	TS_coll_sibs	6 clusters
FjPL	FLD	-0.0168	-0.10869	0.0751605	TS_coll_sibs	6 clusters
FjPL	FI	-0.0439	-0.150837	0.063064	TS_coll_sibs	6 clusters
FjPL	FMax	-0.0311	-0.12225	0.0600531	TS_coll_sibs	6 clusters
FjPL	FMean	-0.0685	-0.158225	0.0211491	TS_coll_sibs	6 clusters
FjPL	FNP	-0.0157	-0.109209	0.077855	TS_coll_sibs	6 clusters
FjPL	PC1	-0.0401	-0.143599	0.0634581	TS_coll_sibs	6 clusters
FjPL	PC2	-0.0697	-0.154129	0.014814	TS_coll_sibs	6 clusters
FjPL	YM	-0.0744	-0.169513	0.0206946	TS_coll_sibs	6 clusters
FjPL	ALD	0.0143	-0.0596843	0.0882517	TS_coll_half-sibs	6 clusters
FjPL	APMax	0.0178	-0.0104177	0.0459202	TS_coll_half-sibs	6 clusters
FjPL	APMean	-0.0949	-0.166219	-0.0235388	TS_coll_half-sibs	6 clusters
FjPL	ANP	0.0156	-0.0759602	0.107066	TS_coll_half-sibs	6 clusters
FjPL	Area	-0.049	-0.111732	0.013686	TS_coll_half-sibs	6 clusters
FjPL	FF	-0.0249	-0.0599971	0.0102815	TS_coll_half-sibs	6 clusters
FjPL	FLD	-0.0203	-0.0527544	0.0121781	TS_coll_half-sibs	6 clusters
FjPL	FI	-0.0283	-0.0956974	0.0391576	TS_coll_half-sibs	6 clusters
FjPL	FMax	-0.0278	-0.0982382	0.0426481	TS_coll_half-sibs	6 clusters
FjPL	FMean	-0.0421	-0.105171	0.0209939	TS_coll_half-sibs	6 clusters
FjPL	FNP	-0.0155	-0.0600286	0.0289412	TS_coll_half-sibs	6 clusters
FjPL	PC1	-0.0111	-0.0572901	0.0351649	TS_coll_half-sibs	6 clusters
FjPL	PC2	-0.038	-0.153371	0.0773201	TS_coll_half-sibs	6 clusters
FjPL	YM	-0.098	-0.119735	-0.0762341	TS_coll_half-sibs	6 clusters
GaPL	FLD	0.5649	0.0740438	0.835405	TS_coll	no clusters
GaPi	APMax	0.4575	0.375771	0.539309	TS_coll_sibs	no clusters
GaPi	APMax	0.5085	0.486155	0.530871	TS_coll_half-sibs	no clusters
GaPi	APMean	0.4225	0.109073	0.659473	TS_coll	no clusters
GaPi	APMean	0.4031	0.321455	0.484698	TS_coll_sibs	no clusters
FjPi	FLD	0.2972	0.0668733	0.497417	TS_coll	no clusters
GaPi	APMean	0.4215	0.412493	0.430589	TS_coll_half-sibs	no clusters
GaPi	Area	0.3985	0.0804591	0.642844	TS_coll	no clusters
GaPi	Area	0.4047	0.320453	0.488958	TS_coll_sibs	no clusters
FjPL	FLD	0.0018	-0.21799	0.221443	TS_coll	no clusters
GaPi	Area	0.4173	0.416356	0.418251	TS_coll_half-sibs	no clusters
GDFj	FLD	-0.052	-0.423614	0.334658	TS_coll	no clusters
GaPi	FF	0.4786	0.178081	0.697478	TS_coll	no clusters
GaPi	FF	0.4458	0.36484	0.526809	TS_coll_sibs	no clusters
GaPi	FF	0.5054	0.466567	0.544153	TS_coll_half-sibs	no clusters
GaPi	FI	0.2951	-0.0370401	0.568507	TS_coll	no clusters
GaPi	FI	0.31	0.210626	0.409461	TS_coll_sibs	no clusters
GaPi	FI	0.3352	0.293707	0.376776	TS_coll_half-sibs	no clusters
GaPi	FLD	0.2998	-0.0318986	0.571981	TS_coll	no clusters
FjDe	FLD	-0.0735	-0.34482	0.209097	TS_coll	no clusters
GaPL	FMax	0.646	0.19988	0.87027	TS_coll	no clusters
GaPi	FLD	0.3101	0.22086	0.399256	TS_coll_sibs	no clusters
GaPi	FLD	0.2642	0.159728	0.36869	TS_coll_half-sibs	no clusters
FjPi	FMax	0.1736	-0.0640067	0.392542	TS_coll	no clusters
GaPi	FMax	0.39	0.0704684	0.63691	TS_coll	no clusters
GaPi	FMax	0.3894	0.301751	0.477032	TS_coll_sibs	no clusters
GaPi	FMax	0.4083	0.391313	0.42527	TS_coll_half-sibs	no clusters
GaPi	FMean	0.399	0.0811495	0.643251	TS_coll	no clusters
FjPL	FMax	-0.019	-0.237771	0.201511	TS_coll	no clusters
GaPi	FMean	0.3928	0.298635	0.48704	TS_coll_sibs	no clusters
GaPi	FMean	0.4177	0.411577	0.423882	TS_coll_half-sibs	no clusters
GaPi	FNP	0.3563	0.0314153	0.613053	TS_coll	no clusters
GaPi	FNP	0.3296	0.223181	0.436006	TS_coll_sibs	no clusters
GDFj	FMax	-0.0613	-0.431271	0.326312	TS_coll	no clusters
FjDe	FMax	-0.2086	-0.460221	0.0740526	TS_coll	no clusters
GaPi	FNP	0.4258	0.313531	0.53804	TS_coll_half-sibs	no clusters
GaPi	PC1	0.5077	0.215039	0.716697	TS_coll	no clusters
GaPi	PC1	0.4607	0.380877	0.540538	TS_coll_sibs	no clusters
GaPi	PC1	0.49	0.485259	0.494783	TS_coll_half-sibs	no clusters
GaPL	FMean	0.6867	0.269125	0.886963	TS_coll	no clusters
GaPi	PC2	0.0761	-0.258903	0.394771	TS_coll	no clusters
GaPi	PC2	0.0971	0.0035065	0.190619	TS_coll_sibs	no clusters
GaPi	ALD	0.4116	0.0960626	0.651978	TS_coll	6 clusters
GaPi	ALD	0.3709	0.270899	0.470805	TS_coll_sibs	6 clusters
GaPi	ALD	0.3949	0.378752	0.411006	TS_coll_half-sibs	6 clusters
GaPi	ANP	0.3664	0.043082	0.620293	TS_coll	6 clusters
GaPi	ANP	0.3507	0.257102	0.4443	TS_coll_sibs	6 clusters
GaPi	ANP	0.3394	0.309997	0.368869	TS_coll_half-sibs	6 clusters
GaPi	APMax	0.4976	0.202068	0.710038	TS_coll	6 clusters
GaPi	APMax	0.4517	0.370665	0.532804	TS_coll_sibs	6 clusters
GaPi	APMax	0.5005	0.489409	0.511578	TS_coll_half-sibs	6 clusters
GaPi	APMean	0.4431	0.134124	0.673602	TS_coll	6 clusters
GaPi	APMean	0.4343	0.347048	0.521557	TS_coll_sibs	6 clusters
GaPi	APMean	0.4392	0.436427	0.44194	TS_coll_half-sibs	6 clusters
GaPi	Area	0.4109	0.0952539	0.651509	TS_coll	6 clusters
GaPi	Area	0.4084	0.322029	0.494825	TS_coll_sibs	6 clusters
GaPi	Area	0.4266	0.425375	0.427743	TS_coll_half-sibs	6 clusters
GaPi	FF	0.488	0.18988	0.703696	TS_coll	6 clusters
GaPi	FF	0.4472	0.367585	0.526761	TS_coll_sibs	6 clusters
GaPi	FF	0.5163	0.476533	0.555971	TS_coll_half-sibs	6 clusters
GaPi	FI	0.2974	-0.0344952	0.57023	TS_coll	6 clusters
GaPi	FI	0.3032	0.202352	0.404055	TS_coll_sibs	6 clusters
GaPi	FI	0.3364	0.294755	0.378098	TS_coll_half-sibs	6 clusters
GaPi	FLD	0.3153	-0.0147321	0.583424	TS_coll	6 clusters
GaPi	FLD	0.3225	0.233116	0.411933	TS_coll_sibs	6 clusters
GaPi	FLD	0.2751	0.169167	0.380965	TS_coll_half-sibs	6 clusters
GaPi	FMax	0.3983	0.080235	0.642711	TS_coll	6 clusters
GaPi	FMax	0.3901	0.302182	0.477963	TS_coll_sibs	6 clusters
GaPi	FMax	0.4154	0.399096	0.431722	TS_coll_half-sibs	6 clusters
GaPi	FMean	0.4098	0.0939112	0.650728	TS_coll	6 clusters
GaPi	FMean	0.3964	0.301775	0.490938	TS_coll_sibs	6 clusters
GaPi	FMean	0.426	0.421069	0.430984	TS_coll_half-sibs	6 clusters
GaPi	FNP	0.3344	0.00662279	0.597336	TS_coll	6 clusters
GaPi	FNP	0.3293	0.214797	0.443789	TS_coll_sibs	6 clusters
GaPi	FNP	0.4068	0.297871	0.515685	TS_coll_half-sibs	6 clusters
GaPi	PC1	0.5237	0.235668	0.727104	TS_coll	6 clusters
GaPi	PC1	0.4697	0.390614	0.548759	TS_coll_sibs	6 clusters
GaPi	PC1	0.4983	0.482189	0.514346	TS_coll_half-sibs	6 clusters
GaPi	PC2	-0.0316	-0.35645	0.300036	TS_coll	6 clusters
GaPi	PC2	0.026	-0.0730283	0.125054	TS_coll_sibs	6 clusters
GaPi	PC2	0.089	-0.0512016	0.229243	TS_coll_half-sibs	6 clusters
GaPi	YM	0.1945	-0.143214	0.491599	TS_coll	6 clusters
GaPi	YM	0.2049	0.0833386	0.326373	TS_coll_sibs	6 clusters
GaPi	YM	0.1934	0.0432743	0.343475	TS_coll_half-sibs	6 clusters
FjPi	FMean	0.2092	-0.0271532	0.423325	TS_coll	no clusters
GaPL	PC1	0.7013	0.65919	0.743408	TS_coll_half-sibs	no clusters
FjPL	FMean	-0.0366	-0.254303	0.18457	TS_coll	no clusters
GDFj	FMean	-0.0438	-0.416889	0.34189	TS_coll	no clusters
FjDe	FMean	-0.2009	-0.453877	0.0820236	TS_coll	no clusters
GaPL	FF	0.684	0.604613	0.763389	TS_coll_sibs	no clusters
GaPL	FNP	0.5262	0.0190602	0.817969	TS_coll	no clusters
GaPL	PC1	0.6772	0.599953	0.754409	TS_coll_sibs	no clusters
FjPi	FNP	0.3956	0.177033	0.576906	TS_coll	no clusters
GaPL	FF	0.6623	0.601979	0.722588	TS_coll_half-sibs	no clusters
GaPL	FMean	0.6562	0.561364	0.751078	TS_coll_sibs	no clusters
GaPL	YM	0.6542	0.591515	0.716979	TS_coll_half-sibs	no clusters
GaPi	PC2	0.1683	0.0359579	0.300607	TS_coll_half-sibs	no clusters
GaPL	ANP	0.6478	0.504827	0.790862	TS_coll_sibs	no clusters
GDFj	FNP	0.0802	-0.309272	0.446573	TS_coll	no clusters
GaPL	Area	0.639	0.538566	0.739365	TS_coll_sibs	no clusters
GaPL	Area	0.6358	0.489189	0.782441	TS_coll_half-sibs	no clusters
FjPL	FNP	0.0417	-0.179687	0.25902	TS_coll	no clusters
GaPL	FMean	0.6248	0.474582	0.775106	TS_coll_half-sibs	no clusters
GaPL	ALD	0.6242	0.460062	0.788255	TS_coll_sibs	no clusters
GaPL	YM	0.6066	0.501022	0.712197	TS_coll_sibs	no clusters
GaPL	FMax	0.6008	0.481596	0.719999	TS_coll_half-sibs	no clusters
GaPL	FMax	0.5923	0.479179	0.705447	TS_coll_sibs	no clusters
FjDe	FNP	-0.0336	-0.309085	0.24703	TS_coll	no clusters
GaPL	FI	0.5789	0.465048	0.692802	TS_coll_sibs	no clusters
GaPL	ALD	0.5769	0.462975	0.690843	TS_coll_half-sibs	no clusters
GaPL	ANP	0.5693	0.415653	0.722896	TS_coll_half-sibs	no clusters
GaPL	PC1	0.7256	0.339526	0.902427	TS_coll	no clusters
GaPL	FLD	0.5617	0.457802	0.665599	TS_coll_sibs	no clusters
GaPi	YM	0.1589	-0.179016	0.463222	TS_coll	no clusters
GaPL	FI	0.5256	0.287363	0.763899	TS_coll_half-sibs	no clusters
GaPL	APMax	0.5198	0.42512	0.614549	TS_coll_half-sibs	no clusters
GaPL	APMax	0.5108	0.371465	0.650193	TS_coll_sibs	no clusters
GaPL	FNP	0.5013	0.342905	0.659785	TS_coll_sibs	no clusters
GaPL	FLD	0.4946	0.305484	0.683781	TS_coll_half-sibs	no clusters
FjPi	PC1	0.2757	0.0434992	0.479567	TS_coll	no clusters
GaPL	APMean	0.4399	0.259447	0.620377	TS_coll_sibs	no clusters
GaPL	APMean	0.3976	0.171071	0.624216	TS_coll_half-sibs	no clusters
GaPL	FNP	0.3837	0.0593915	0.707985	TS_coll_half-sibs	no clusters
FjPL	PC1	0.0117	-0.208594	0.230783	TS_coll	no clusters
GaPL	PC2	0.1444	-0.00722841	0.295976	TS_coll_sibs	no clusters
GaPL	PC2	0.1278	-0.219535	0.475231	TS_coll_half-sibs	no clusters
GaPL	ALD	0.6392	0.1888	0.867448	TS_coll	6 clusters
GaPL	APMax	0.5874	0.107536	0.845324	TS_coll	6 clusters
GaPL	APMean	0.5116	-0.000954664	0.811235	TS_coll	6 clusters
GaPL	ANP	0.666	0.233355	0.878537	TS_coll	6 clusters
GaPL	Area	0.7018	0.295876	0.893007	TS_coll	6 clusters
GaPL	FF	0.6989	0.290714	0.891857	TS_coll	6 clusters
GaPL	FLD	0.5891	0.109994	0.846032	TS_coll	6 clusters
GaPL	FI	0.6437	0.19607	0.869305	TS_coll	6 clusters
GaPL	FMax	0.6597	0.222717	0.875951	TS_coll	6 clusters
GaPL	FMean	0.6992	0.291281	0.891984	TS_coll	6 clusters
GaPL	FNP	0.543	0.0426142	0.825622	TS_coll	6 clusters
GaPL	YM	0.6772	0.252625	0.883127	TS_coll	6 clusters
GaPL	PC1	0.7298	0.347355	0.904062	TS_coll	6 clusters
GaPL	PC2	0.155	-0.388074	0.618181	TS_coll	6 clusters
GaPL	ALD	0.6258	0.455838	0.795798	TS_coll_sibs	6 clusters
GaPL	APMax	0.5106	0.377087	0.644154	TS_coll_sibs	6 clusters
GaPL	APMean	0.4526	0.278833	0.626303	TS_coll_sibs	6 clusters
GaPL	ANP	0.6388	0.494521	0.783007	TS_coll_sibs	6 clusters
GaPL	Area	0.6552	0.556658	0.75384	TS_coll_sibs	6 clusters
GaPL	FF	0.6946	0.620254	0.768953	TS_coll_sibs	6 clusters
GaPL	FLD	0.5843	0.483524	0.685075	TS_coll_sibs	6 clusters
GaPL	FI	0.5931	0.481286	0.704973	TS_coll_sibs	6 clusters
GaPL	FMax	0.6087	0.497812	0.71961	TS_coll_sibs	6 clusters
GaPL	FMean	0.6725	0.579614	0.765361	TS_coll_sibs	6 clusters
GaPL	FNP	0.5229	0.376028	0.669692	TS_coll_sibs	6 clusters
GaPL	PC1	0.6854	0.610711	0.760001	TS_coll_sibs	6 clusters
GaPL	PC2	0.1436	-0.00205865	0.289194	TS_coll_sibs	6 clusters
GaPL	YM	0.6195	0.515699	0.723276	TS_coll_sibs	6 clusters
GaPL	ALD	0.5802	0.463476	0.696838	TS_coll_half-sibs	6 clusters
GaPL	APMax	0.5173	0.410914	0.623604	TS_coll_half-sibs	6 clusters
GaPL	APMean	0.4327	0.233781	0.631616	TS_coll_half-sibs	6 clusters
GaPL	ANP	0.5718	0.415783	0.727717	TS_coll_half-sibs	6 clusters
GaPL	Area	0.6532	0.510799	0.795604	TS_coll_half-sibs	6 clusters
GaPL	FF	0.6781	0.619607	0.736655	TS_coll_half-sibs	6 clusters
GaPL	FLD	0.5102	0.320653	0.699828	TS_coll_half-sibs	6 clusters
GaPL	FI	0.545	0.309836	0.780124	TS_coll_half-sibs	6 clusters
GaPL	FMax	0.6211	0.505917	0.736279	TS_coll_half-sibs	6 clusters
GaPL	FMean	0.6422	0.496198	0.788185	TS_coll_half-sibs	6 clusters
GaPL	FNP	0.3662	0.0175348	0.714854	TS_coll_half-sibs	6 clusters
GaPL	PC1	0.7094	0.672312	0.746479	TS_coll_half-sibs	6 clusters
GaPL	PC2	0.1629	-0.235888	0.561751	TS_coll_half-sibs	6 clusters
GaPL	YM	0.6703	0.606842	0.733788	TS_coll_half-sibs	6 clusters
GDFj	YM	0.3014	0.170854	0.431943	TS_coll_sibs	no clusters
GDFj	PC1	-0.0289	-0.404452	0.355034	TS_coll	no clusters
FjDe	PC1	-0.1404	-0.402991	0.143566	TS_coll	no clusters
GDFj	APMax	0.1778	0.0396107	0.316018	TS_coll_sibs	no clusters
GDFj	FNP	0.1177	-0.0367561	0.272149	TS_coll_sibs	no clusters
GDFj	APMax	0.1072	0.0580929	0.156286	TS_coll_half-sibs	no clusters
GDFj	YM	0.1062	-0.00182673	0.214285	TS_coll_half-sibs	no clusters
FjPi	PC2	0.2075	-0.0288363	0.421941	TS_coll	no clusters
GDFj	Area	0.0299	-0.147008	0.206832	TS_coll_sibs	no clusters
GDFj	PC1	0.0243	-0.148428	0.197103	TS_coll_sibs	no clusters
GDFj	FF	0.0115	-0.169229	0.192134	TS_coll_sibs	no clusters
GaPL	PC2	0.1563	-0.386934	0.619009	TS_coll	no clusters
GDFj	FLD	-0.0058	-0.182618	0.171095	TS_coll_sibs	no clusters
GDFj	FMean	-0.0121	-0.172749	0.148532	TS_coll_sibs	no clusters
FjDe	PC2	0.1437	-0.140247	0.405824	TS_coll	no clusters
GaPi	YM	0.1661	0.0410089	0.291105	TS_coll_sibs	no clusters
GDFj	FMax	-0.0399	-0.215057	0.135157	TS_coll_sibs	no clusters
FjPL	PC2	-0.1	-0.312857	0.122391	TS_coll	no clusters
GDFj	PC2	-0.1163	-0.475273	0.275949	TS_coll	no clusters
GDFj	FI	-0.053	-0.228421	0.122338	TS_coll_sibs	no clusters
GaPL	YM	0.6662	0.233748	0.878632	TS_coll	no clusters
GDFj	FF	-0.0615	-0.10578	-0.0171718	TS_coll_half-sibs	no clusters
GDFj	APMean	-0.0787	-0.111824	-0.0455012	TS_coll_half-sibs	no clusters
GDFj	Area	-0.0806	-0.129961	-0.031217	TS_coll_half-sibs	no clusters
GDFj	FI	-0.0846	-0.137256	-0.0319405	TS_coll_half-sibs	no clusters
GDFj	PC2	-0.0866	-0.217434	0.0442919	TS_coll_sibs	no clusters
GDFj	ALD	-0.0909	-0.232351	0.0505056	TS_coll_sibs	no clusters
GDFj	FMean	-0.0919	-0.139122	-0.0447772	TS_coll_half-sibs	no clusters
GDFj	YM	0.2712	-0.121327	0.590364	TS_coll	no clusters
GDFj	FMax	-0.106	-0.144055	-0.0678891	TS_coll_half-sibs	no clusters
GDFj	APMean	-0.1071	-0.242778	0.0285114	TS_coll_sibs	no clusters
FjPi	YM	0.2634	0.0303274	0.469347	TS_coll	no clusters
GaPi	YM	0.1688	0.0336257	0.303939	TS_coll_half-sibs	no clusters
GDFj	ANP	-0.1363	-0.283664	0.0109812	TS_coll_sibs	no clusters
GDFj	PC1	-0.137	-0.181455	-0.0925284	TS_coll_half-sibs	no clusters
GDFj	FNP	-0.1479	-0.18987	-0.105847	TS_coll_half-sibs	no clusters
FjDe	YM	0.0901	-0.193081	0.359442	TS_coll	no clusters
GDFj	PC2	-0.1547	-0.340003	0.0306733	TS_coll_half-sibs	no clusters
GDFj	FLD	-0.1548	-0.172492	-0.137113	TS_coll_half-sibs	no clusters
FjPL	YM	-0.1037	-0.316168	0.11877	TS_coll	no clusters
GDFj	ALD	-0.246	-0.420365	-0.0716159	TS_coll_half-sibs	no clusters
GDFj	ANP	-0.2497	-0.457156	-0.0421626	TS_coll_half-sibs	no clusters
GDFj	ALD	-0.2072	-0.544387	0.187537	TS_coll	6 clusters
GDFj	APMax	0.1809	-0.213836	0.524816	TS_coll	6 clusters
GDFj	APMean	-0.1069	-0.467923	0.284658	TS_coll	6 clusters
GDFj	ANP	-0.2265	-0.558474	0.167934	TS_coll	6 clusters
GDFj	Area	-0.0239	-0.400237	0.359421	TS_coll	6 clusters
GDFj	FF	0.013	-0.368849	0.39107	TS_coll	6 clusters
GDFj	FLD	-0.0514	-0.423125	0.335186	TS_coll	6 clusters
GDFj	FI	-0.1235	-0.480916	0.269178	TS_coll	6 clusters
GDFj	FMax	-0.068	-0.436733	0.320286	TS_coll	6 clusters
GDFj	FMean	-0.0532	-0.424654	0.33353	TS_coll	6 clusters
GDFj	FNP	0.0268	-0.356892	0.402671	TS_coll	6 clusters
GDFj	YM	0.301	-0.0891739	0.611141	TS_coll	6 clusters
GDFj	PC1	-0.0542	-0.425476	0.332638	TS_coll	6 clusters
GDFj	PC2	-0.0187	-0.395891	0.36391	TS_coll	6 clusters
GDFj	ALD	-0.1267	-0.278529	0.0250548	TS_coll_sibs	6 clusters
GDFj	APMax	0.1221	-0.0243825	0.268645	TS_coll_sibs	6 clusters
GDFj	APMean	-0.1446	-0.276967	-0.0122025	TS_coll_sibs	6 clusters
GDFj	ANP	-0.139	-0.294638	0.0165513	TS_coll_sibs	6 clusters
GDFj	Area	0.025	-0.152851	0.202911	TS_coll_sibs	6 clusters
GDFj	FF	0.0164	-0.167285	0.200164	TS_coll_sibs	6 clusters
GDFj	FLD	-0.0119	-0.189143	0.165401	TS_coll_sibs	6 clusters
GDFj	FI	-0.0785	-0.25337	0.0963213	TS_coll_sibs	6 clusters
GDFj	FMax	-0.049	-0.226497	0.12845	TS_coll_sibs	6 clusters
GDFj	FMean	-0.0163	-0.181325	0.148781	TS_coll_sibs	6 clusters
GDFj	FNP	0.0649	-0.0970354	0.226842	TS_coll_sibs	6 clusters
GDFj	PC1	0.0049	-0.171362	0.181114	TS_coll_sibs	6 clusters
GDFj	PC2	0.003	-0.105158	0.111225	TS_coll_sibs	6 clusters
GDFj	YM	0.3134	0.187759	0.439016	TS_coll_sibs	6 clusters
GDFj	ALD	-0.2689	-0.44717	-0.0905446	TS_coll_half-sibs	6 clusters
GDFj	APMax	0.0879	0.0245831	0.151241	TS_coll_half-sibs	6 clusters
GDFj	APMean	-0.0744	-0.113315	-0.0355214	TS_coll_half-sibs	6 clusters
GDFj	ANP	-0.2655	-0.483552	-0.0474414	TS_coll_half-sibs	6 clusters
GDFj	Area	-0.0538	-0.096447	-0.0110875	TS_coll_half-sibs	6 clusters
GDFj	FF	-0.0357	-0.0785909	0.00721831	TS_coll_half-sibs	6 clusters
GDFj	FLD	-0.1372	-0.164457	-0.109902	TS_coll_half-sibs	6 clusters
GDFj	FI	-0.0578	-0.10565	-0.0100253	TS_coll_half-sibs	6 clusters
GDFj	FMax	-0.0766	-0.111943	-0.0413	TS_coll_half-sibs	6 clusters
GDFj	FMean	-0.0649	-0.104735	-0.0250967	TS_coll_half-sibs	6 clusters
GDFj	FNP	-0.1649	-0.199008	-0.130787	TS_coll_half-sibs	6 clusters
GDFj	PC1	-0.1249	-0.155325	-0.0944363	TS_coll_half-sibs	6 clusters
GDFj	PC2	-0.172	-0.368603	0.0246356	TS_coll_half-sibs	6 clusters
GDFj	YM	0.1178	-0.00255841	0.238165	TS_coll_half-sibs	6 clusters
