# Supplementary material for: Genomic prediction of fruit texture and training population optimization towards the application of genomic selection in apple
Source: Hortic Res. 2020 Sep 1;7:148. doi: 10.1038/s41438-020-00370-5 (PMC7459338; doi:10.1038/s41438-020-00370-5)
Supplement: Supplementary file 8 — Table S7. Accuracies obtained in family predictions with TS optimization with four methods [file 41438_2020_370_MOESM8_ESM.xlsx]

## Sheet: TRS optimization
Table S7: Accuracies obtained in family predictions with training set optimization using four different methods.
TRS size	Accuracy	Family	Trait	Method
10	0.02	FjDe	ALD	Mean relationship
11	0.014	FjDe	ALD	Mean relationship
12	0.017	FjDe	ALD	Mean relationship
13	0.02	FjDe	ALD	Mean relationship
14	0.022	FjDe	ALD	Mean relationship
15	0.022	FjDe	ALD	Mean relationship
16	0.024	FjDe	ALD	Mean relationship
17	0.024	FjDe	ALD	Mean relationship
18	0.025	FjDe	ALD	Mean relationship
19	0.024	FjDe	ALD	Mean relationship
20	0.025	FjDe	ALD	Mean relationship
21	-0.108	FjDe	ALD	Mean relationship
22	-0.183	FjDe	ALD	Mean relationship
23	-0.133	FjDe	ALD	Mean relationship
24	-0.143	FjDe	ALD	Mean relationship
25	-0.202	FjDe	ALD	Mean relationship
26	-0.192	FjDe	ALD	Mean relationship
27	-0.23	FjDe	ALD	Mean relationship
28	-0.111	FjDe	ALD	Mean relationship
29	-0.09	FjDe	ALD	Mean relationship
30	-0.079	FjDe	ALD	Mean relationship
31	-0.079	FjDe	ALD	Mean relationship
32	-0.079	FjDe	ALD	Mean relationship
33	-0.097	FjDe	ALD	Mean relationship
34	-0.082	FjDe	ALD	Mean relationship
35	-0.095	FjDe	ALD	Mean relationship
36	-0.069	FjDe	ALD	Mean relationship
37	-0.074	FjDe	ALD	Mean relationship
38	-0.108	FjDe	ALD	Mean relationship
39	-0.104	FjDe	ALD	Mean relationship
40	-0.104	FjDe	ALD	Mean relationship
41	-0.103	FjDe	ALD	Mean relationship
42	-0.119	FjDe	ALD	Mean relationship
43	-0.118	FjDe	ALD	Mean relationship
44	-0.02	FjDe	ALD	Mean relationship
45	-0.004	FjDe	ALD	Mean relationship
46	-0.019	FjDe	ALD	Mean relationship
47	-0.013	FjDe	ALD	Mean relationship
48	-0.001	FjDe	ALD	Mean relationship
49	-0.001	FjDe	ALD	Mean relationship
50	0.003	FjDe	ALD	Mean relationship
51	0.016	FjDe	ALD	Mean relationship
52	0.15	FjDe	ALD	Mean relationship
53	0.149	FjDe	ALD	Mean relationship
54	0.15	FjDe	ALD	Mean relationship
55	0.165	FjDe	ALD	Mean relationship
56	0.177	FjDe	ALD	Mean relationship
57	0.108	FjDe	ALD	Mean relationship
58	0.113	FjDe	ALD	Mean relationship
59	0.111	FjDe	ALD	Mean relationship
60	0.102	FjDe	ALD	Mean relationship
61	0.145	FjDe	ALD	Mean relationship
62	0.141	FjDe	ALD	Mean relationship
63	0.145	FjDe	ALD	Mean relationship
64	0.147	FjDe	ALD	Mean relationship
65	0.144	FjDe	ALD	Mean relationship
66	0.156	FjDe	ALD	Mean relationship
67	0.169	FjDe	ALD	Mean relationship
68	0.174	FjDe	ALD	Mean relationship
69	0.166	FjDe	ALD	Mean relationship
70	0.167	FjDe	ALD	Mean relationship
71	0.2	FjDe	ALD	Mean relationship
72	0.19	FjDe	ALD	Mean relationship
73	0.187	FjDe	ALD	Mean relationship
74	0.188	FjDe	ALD	Mean relationship
75	0.18	FjDe	ALD	Mean relationship
76	0.222	FjDe	ALD	Mean relationship
77	0.227	FjDe	ALD	Mean relationship
78	0.222	FjDe	ALD	Mean relationship
79	0.205	FjDe	ALD	Mean relationship
80	0.205	FjDe	ALD	Mean relationship
81	0.11	FjDe	ALD	Mean relationship
82	0.131	FjDe	ALD	Mean relationship
83	0.145	FjDe	ALD	Mean relationship
84	0.13	FjDe	ALD	Mean relationship
85	0.134	FjDe	ALD	Mean relationship
86	0.123	FjDe	ALD	Mean relationship
87	0.128	FjDe	ALD	Mean relationship
88	0.12	FjDe	ALD	Mean relationship
89	0.092	FjDe	ALD	Mean relationship
90	0.098	FjDe	ALD	Mean relationship
91	0.099	FjDe	ALD	Mean relationship
92	0.099	FjDe	ALD	Mean relationship
93	0.089	FjDe	ALD	Mean relationship
94	0.095	FjDe	ALD	Mean relationship
95	0.101	FjDe	ALD	Mean relationship
96	0.108	FjDe	ALD	Mean relationship
97	0.118	FjDe	ALD	Mean relationship
98	0.071	FjDe	ALD	Mean relationship
99	-0.007	FjDe	ALD	Mean relationship
100	-0.007	FjDe	ALD	Mean relationship
101	0.012	FjDe	ALD	Mean relationship
102	0.012	FjDe	ALD	Mean relationship
103	0.023	FjDe	ALD	Mean relationship
104	0.021	FjDe	ALD	Mean relationship
105	0.02	FjDe	ALD	Mean relationship
106	0.01	FjDe	ALD	Mean relationship
107	0.026	FjDe	ALD	Mean relationship
108	0.03	FjDe	ALD	Mean relationship
109	0.028	FjDe	ALD	Mean relationship
110	0.015	FjDe	ALD	Mean relationship
111	0.015	FjDe	ALD	Mean relationship
112	0.007	FjDe	ALD	Mean relationship
113	0.016	FjDe	ALD	Mean relationship
114	0.015	FjDe	ALD	Mean relationship
115	0.015	FjDe	ALD	Mean relationship
116	0.002	FjDe	ALD	Mean relationship
117	-0.006	FjDe	ALD	Mean relationship
118	-0.012	FjDe	ALD	Mean relationship
119	-0.019	FjDe	ALD	Mean relationship
120	-0.021	FjDe	ALD	Mean relationship
121	-0.04	FjDe	ALD	Mean relationship
122	-0.04	FjDe	ALD	Mean relationship
123	-0.025	FjDe	ALD	Mean relationship
124	-0.017	FjDe	ALD	Mean relationship
125	-0.053	FjDe	ALD	Mean relationship
126	-0.043	FjDe	ALD	Mean relationship
127	-0.042	FjDe	ALD	Mean relationship
128	-0.019	FjDe	ALD	Mean relationship
129	-0.027	FjDe	ALD	Mean relationship
130	-0.029	FjDe	ALD	Mean relationship
131	-0.039	FjDe	ALD	Mean relationship
132	-0.039	FjDe	ALD	Mean relationship
133	-0.041	FjDe	ALD	Mean relationship
134	-0.009	FjDe	ALD	Mean relationship
135	-0.026	FjDe	ALD	Mean relationship
136	-0.03	FjDe	ALD	Mean relationship
137	-0.026	FjDe	ALD	Mean relationship
138	-0.027	FjDe	ALD	Mean relationship
139	-0.035	FjDe	ALD	Mean relationship
140	-0.067	FjDe	ALD	Mean relationship
141	-0.058	FjDe	ALD	Mean relationship
142	-0.083	FjDe	ALD	Mean relationship
143	-0.092	FjDe	ALD	Mean relationship
144	-0.092	FjDe	ALD	Mean relationship
145	-0.093	FjDe	ALD	Mean relationship
146	-0.093	FjDe	ALD	Mean relationship
147	-0.093	FjDe	ALD	Mean relationship
148	-0.096	FjDe	ALD	Mean relationship
149	-0.096	FjDe	ALD	Mean relationship
150	-0.089	FjDe	ALD	Mean relationship
151	-0.087	FjDe	ALD	Mean relationship
152	-0.087	FjDe	ALD	Mean relationship
153	-0.086	FjDe	ALD	Mean relationship
154	-0.086	FjDe	ALD	Mean relationship
155	-0.078	FjDe	ALD	Mean relationship
156	-0.084	FjDe	ALD	Mean relationship
157	-0.083	FjDe	ALD	Mean relationship
158	-0.084	FjDe	ALD	Mean relationship
159	-0.093	FjDe	ALD	Mean relationship
160	-0.094	FjDe	ALD	Mean relationship
161	-0.073	FjDe	ALD	Mean relationship
162	-0.071	FjDe	ALD	Mean relationship
163	-0.058	FjDe	ALD	Mean relationship
164	-0.064	FjDe	ALD	Mean relationship
165	-0.076	FjDe	ALD	Mean relationship
166	-0.082	FjDe	ALD	Mean relationship
167	-0.081	FjDe	ALD	Mean relationship
168	-0.076	FjDe	ALD	Mean relationship
169	-0.078	FjDe	ALD	Mean relationship
170	-0.069	FjDe	ALD	Mean relationship
171	-0.069	FjDe	ALD	Mean relationship
172	-0.07	FjDe	ALD	Mean relationship
173	-0.054	FjDe	ALD	Mean relationship
174	-0.054	FjDe	ALD	Mean relationship
175	-0.053	FjDe	ALD	Mean relationship
176	-0.051	FjDe	ALD	Mean relationship
177	-0.036	FjDe	ALD	Mean relationship
178	-0.028	FjDe	ALD	Mean relationship
179	-0.027	FjDe	ALD	Mean relationship
180	-0.012	FjDe	ALD	Mean relationship
181	-0.013	FjDe	ALD	Mean relationship
182	-0.017	FjDe	ALD	Mean relationship
183	-0.007	FjDe	ALD	Mean relationship
184	-0.003	FjDe	ALD	Mean relationship
185	-0.005	FjDe	ALD	Mean relationship
186	-0.01	FjDe	ALD	Mean relationship
187	-0.004	FjDe	ALD	Mean relationship
188	0.023	FjDe	ALD	Mean relationship
189	0.019	FjDe	ALD	Mean relationship
190	0.012	FjDe	ALD	Mean relationship
191	0.019	FjDe	ALD	Mean relationship
192	-0.002	FjDe	ALD	Mean relationship
193	-0.003	FjDe	ALD	Mean relationship
194	-0.013	FjDe	ALD	Mean relationship
195	-0.012	FjDe	ALD	Mean relationship
196	-0.013	FjDe	ALD	Mean relationship
197	-0.013	FjDe	ALD	Mean relationship
198	-0.003	FjDe	ALD	Mean relationship
199	0.007	FjDe	ALD	Mean relationship
200	0.012	FjDe	ALD	Mean relationship
201	0.023	FjDe	ALD	Mean relationship
202	0.026	FjDe	ALD	Mean relationship
203	0.024	FjDe	ALD	Mean relationship
204	0.024	FjDe	ALD	Mean relationship
205	0.03	FjDe	ALD	Mean relationship
206	0.029	FjDe	ALD	Mean relationship
207	0.026	FjDe	ALD	Mean relationship
208	0.027	FjDe	ALD	Mean relationship
209	0.028	FjDe	ALD	Mean relationship
210	0.041	FjDe	ALD	Mean relationship
211	0.039	FjDe	ALD	Mean relationship
212	0.036	FjDe	ALD	Mean relationship
213	0.031	FjDe	ALD	Mean relationship
214	0.029	FjDe	ALD	Mean relationship
215	0.03	FjDe	ALD	Mean relationship
216	0.031	FjDe	ALD	Mean relationship
217	0.032	FjDe	ALD	Mean relationship
218	0.035	FjDe	ALD	Mean relationship
219	0.035	FjDe	ALD	Mean relationship
220	0.062	FjDe	ALD	Mean relationship
221	0.061	FjDe	ALD	Mean relationship
222	0.062	FjDe	ALD	Mean relationship
223	0.059	FjDe	ALD	Mean relationship
224	0.08	FjDe	ALD	Mean relationship
225	0.066	FjDe	ALD	Mean relationship
226	0.081	FjDe	ALD	Mean relationship
227	0.075	FjDe	ALD	Mean relationship
228	0.077	FjDe	ALD	Mean relationship
229	0.075	FjDe	ALD	Mean relationship
230	0.07	FjDe	ALD	Mean relationship
231	0.063	FjDe	ALD	Mean relationship
232	0.06	FjDe	ALD	Mean relationship
233	0.064	FjDe	ALD	Mean relationship
234	0.061	FjDe	ALD	Mean relationship
235	0.056	FjDe	ALD	Mean relationship
236	0.058	FjDe	ALD	Mean relationship
237	0.05	FjDe	ALD	Mean relationship
238	0.05	FjDe	ALD	Mean relationship
239	0.047	FjDe	ALD	Mean relationship
240	0.049	FjDe	ALD	Mean relationship
241	0.05	FjDe	ALD	Mean relationship
242	0.05	FjDe	ALD	Mean relationship
243	0.059	FjDe	ALD	Mean relationship
244	0.041	FjDe	ALD	Mean relationship
245	0.04	FjDe	ALD	Mean relationship
246	0.005	FjDe	ALD	Mean relationship
247	0.01	FjDe	ALD	Mean relationship
248	0.009	FjDe	ALD	Mean relationship
249	0.01	FjDe	ALD	Mean relationship
250	-0.001	FjDe	ALD	Mean relationship
251	0.035	FjDe	ALD	Mean relationship
252	0.04	FjDe	ALD	Mean relationship
253	0.069	FjDe	ALD	Mean relationship
254	0.069	FjDe	ALD	Mean relationship
255	0.065	FjDe	ALD	Mean relationship
256	0.047	FjDe	ALD	Mean relationship
257	0.048	FjDe	ALD	Mean relationship
258	0.045	FjDe	ALD	Mean relationship
259	0.062	FjDe	ALD	Mean relationship
10	-0.004	FjPi	ALD	Mean relationship
11	0.017	FjPi	ALD	Mean relationship
12	0.066	FjPi	ALD	Mean relationship
13	0.074	FjPi	ALD	Mean relationship
14	0.094	FjPi	ALD	Mean relationship
15	0.08	FjPi	ALD	Mean relationship
16	0.147	FjPi	ALD	Mean relationship
17	0.135	FjPi	ALD	Mean relationship
18	0.113	FjPi	ALD	Mean relationship
19	0.102	FjPi	ALD	Mean relationship
20	0.067	FjPi	ALD	Mean relationship
21	0.05	FjPi	ALD	Mean relationship
22	0.098	FjPi	ALD	Mean relationship
23	0.117	FjPi	ALD	Mean relationship
24	0.087	FjPi	ALD	Mean relationship
25	0.096	FjPi	ALD	Mean relationship
26	0.094	FjPi	ALD	Mean relationship
27	0.075	FjPi	ALD	Mean relationship
28	0.102	FjPi	ALD	Mean relationship
29	0.093	FjPi	ALD	Mean relationship
30	0.097	FjPi	ALD	Mean relationship
31	0.1	FjPi	ALD	Mean relationship
32	0.09	FjPi	ALD	Mean relationship
33	0.091	FjPi	ALD	Mean relationship
34	0.065	FjPi	ALD	Mean relationship
35	0.049	FjPi	ALD	Mean relationship
36	0.056	FjPi	ALD	Mean relationship
37	0.041	FjPi	ALD	Mean relationship
38	0.054	FjPi	ALD	Mean relationship
39	0.057	FjPi	ALD	Mean relationship
40	0.084	FjPi	ALD	Mean relationship
41	0.082	FjPi	ALD	Mean relationship
42	0.12	FjPi	ALD	Mean relationship
43	0.129	FjPi	ALD	Mean relationship
44	0.15	FjPi	ALD	Mean relationship
45	0.154	FjPi	ALD	Mean relationship
46	0.149	FjPi	ALD	Mean relationship
47	0.154	FjPi	ALD	Mean relationship
48	0.151	FjPi	ALD	Mean relationship
49	0.149	FjPi	ALD	Mean relationship
50	0.146	FjPi	ALD	Mean relationship
51	0.149	FjPi	ALD	Mean relationship
52	0.152	FjPi	ALD	Mean relationship
53	0.15	FjPi	ALD	Mean relationship
54	0.148	FjPi	ALD	Mean relationship
55	0.146	FjPi	ALD	Mean relationship
56	0.145	FjPi	ALD	Mean relationship
57	0.156	FjPi	ALD	Mean relationship
58	0.13	FjPi	ALD	Mean relationship
59	0.129	FjPi	ALD	Mean relationship
60	0.142	FjPi	ALD	Mean relationship
61	0.142	FjPi	ALD	Mean relationship
62	0.137	FjPi	ALD	Mean relationship
63	0.152	FjPi	ALD	Mean relationship
64	0.057	FjPi	ALD	Mean relationship
65	0.069	FjPi	ALD	Mean relationship
66	0.081	FjPi	ALD	Mean relationship
67	0.083	FjPi	ALD	Mean relationship
68	0.082	FjPi	ALD	Mean relationship
69	0.086	FjPi	ALD	Mean relationship
70	0.081	FjPi	ALD	Mean relationship
71	0.111	FjPi	ALD	Mean relationship
72	0.136	FjPi	ALD	Mean relationship
73	0.138	FjPi	ALD	Mean relationship
74	0.139	FjPi	ALD	Mean relationship
75	0.14	FjPi	ALD	Mean relationship
76	0.125	FjPi	ALD	Mean relationship
77	0.157	FjPi	ALD	Mean relationship
78	0.133	FjPi	ALD	Mean relationship
79	0.139	FjPi	ALD	Mean relationship
80	0.13	FjPi	ALD	Mean relationship
81	0.157	FjPi	ALD	Mean relationship
82	0.157	FjPi	ALD	Mean relationship
83	0.175	FjPi	ALD	Mean relationship
84	0.175	FjPi	ALD	Mean relationship
85	0.162	FjPi	ALD	Mean relationship
86	0.166	FjPi	ALD	Mean relationship
87	0.167	FjPi	ALD	Mean relationship
88	0.163	FjPi	ALD	Mean relationship
89	0.119	FjPi	ALD	Mean relationship
90	0.117	FjPi	ALD	Mean relationship
91	0.104	FjPi	ALD	Mean relationship
92	0.105	FjPi	ALD	Mean relationship
93	0.073	FjPi	ALD	Mean relationship
94	0.065	FjPi	ALD	Mean relationship
95	0.055	FjPi	ALD	Mean relationship
96	0.043	FjPi	ALD	Mean relationship
97	0.042	FjPi	ALD	Mean relationship
98	0.03	FjPi	ALD	Mean relationship
99	0.038	FjPi	ALD	Mean relationship
100	0.033	FjPi	ALD	Mean relationship
101	0.032	FjPi	ALD	Mean relationship
102	0.033	FjPi	ALD	Mean relationship
103	0.036	FjPi	ALD	Mean relationship
104	0.06	FjPi	ALD	Mean relationship
105	0.09	FjPi	ALD	Mean relationship
106	0.067	FjPi	ALD	Mean relationship
107	0.091	FjPi	ALD	Mean relationship
108	0.091	FjPi	ALD	Mean relationship
109	0.091	FjPi	ALD	Mean relationship
110	0.091	FjPi	ALD	Mean relationship
111	0.093	FjPi	ALD	Mean relationship
112	0.092	FjPi	ALD	Mean relationship
113	0.09	FjPi	ALD	Mean relationship
114	0.092	FjPi	ALD	Mean relationship
115	0.089	FjPi	ALD	Mean relationship
116	0.09	FjPi	ALD	Mean relationship
117	0.099	FjPi	ALD	Mean relationship
118	0.105	FjPi	ALD	Mean relationship
119	0.11	FjPi	ALD	Mean relationship
120	0.12	FjPi	ALD	Mean relationship
121	0.139	FjPi	ALD	Mean relationship
122	0.133	FjPi	ALD	Mean relationship
123	0.133	FjPi	ALD	Mean relationship
124	0.138	FjPi	ALD	Mean relationship
125	0.139	FjPi	ALD	Mean relationship
126	0.146	FjPi	ALD	Mean relationship
127	0.154	FjPi	ALD	Mean relationship
128	0.153	FjPi	ALD	Mean relationship
129	0.151	FjPi	ALD	Mean relationship
130	0.15	FjPi	ALD	Mean relationship
131	0.151	FjPi	ALD	Mean relationship
132	0.147	FjPi	ALD	Mean relationship
133	0.177	FjPi	ALD	Mean relationship
134	0.173	FjPi	ALD	Mean relationship
135	0.187	FjPi	ALD	Mean relationship
136	0.177	FjPi	ALD	Mean relationship
137	0.184	FjPi	ALD	Mean relationship
138	0.173	FjPi	ALD	Mean relationship
139	0.171	FjPi	ALD	Mean relationship
140	0.172	FjPi	ALD	Mean relationship
141	0.173	FjPi	ALD	Mean relationship
142	0.207	FjPi	ALD	Mean relationship
143	0.206	FjPi	ALD	Mean relationship
144	0.206	FjPi	ALD	Mean relationship
145	0.218	FjPi	ALD	Mean relationship
146	0.205	FjPi	ALD	Mean relationship
147	0.196	FjPi	ALD	Mean relationship
148	0.213	FjPi	ALD	Mean relationship
149	0.216	FjPi	ALD	Mean relationship
150	0.218	FjPi	ALD	Mean relationship
151	0.231	FjPi	ALD	Mean relationship
152	0.233	FjPi	ALD	Mean relationship
153	0.237	FjPi	ALD	Mean relationship
154	0.241	FjPi	ALD	Mean relationship
155	0.263	FjPi	ALD	Mean relationship
156	0.269	FjPi	ALD	Mean relationship
157	0.266	FjPi	ALD	Mean relationship
158	0.266	FjPi	ALD	Mean relationship
159	0.26	FjPi	ALD	Mean relationship
160	0.245	FjPi	ALD	Mean relationship
161	0.254	FjPi	ALD	Mean relationship
162	0.249	FjPi	ALD	Mean relationship
163	0.28	FjPi	ALD	Mean relationship
164	0.273	FjPi	ALD	Mean relationship
165	0.259	FjPi	ALD	Mean relationship
166	0.251	FjPi	ALD	Mean relationship
167	0.25	FjPi	ALD	Mean relationship
168	0.25	FjPi	ALD	Mean relationship
169	0.253	FjPi	ALD	Mean relationship
170	0.256	FjPi	ALD	Mean relationship
171	0.26	FjPi	ALD	Mean relationship
172	0.265	FjPi	ALD	Mean relationship
173	0.264	FjPi	ALD	Mean relationship
174	0.265	FjPi	ALD	Mean relationship
175	0.276	FjPi	ALD	Mean relationship
176	0.28	FjPi	ALD	Mean relationship
177	0.283	FjPi	ALD	Mean relationship
178	0.314	FjPi	ALD	Mean relationship
179	0.315	FjPi	ALD	Mean relationship
180	0.317	FjPi	ALD	Mean relationship
181	0.318	FjPi	ALD	Mean relationship
182	0.318	FjPi	ALD	Mean relationship
183	0.327	FjPi	ALD	Mean relationship
184	0.331	FjPi	ALD	Mean relationship
185	0.348	FjPi	ALD	Mean relationship
186	0.334	FjPi	ALD	Mean relationship
187	0.333	FjPi	ALD	Mean relationship
188	0.349	FjPi	ALD	Mean relationship
189	0.358	FjPi	ALD	Mean relationship
190	0.331	FjPi	ALD	Mean relationship
191	0.332	FjPi	ALD	Mean relationship
192	0.323	FjPi	ALD	Mean relationship
193	0.32	FjPi	ALD	Mean relationship
194	0.322	FjPi	ALD	Mean relationship
195	0.325	FjPi	ALD	Mean relationship
196	0.325	FjPi	ALD	Mean relationship
197	0.33	FjPi	ALD	Mean relationship
198	0.332	FjPi	ALD	Mean relationship
199	0.351	FjPi	ALD	Mean relationship
200	0.343	FjPi	ALD	Mean relationship
201	0.34	FjPi	ALD	Mean relationship
202	0.332	FjPi	ALD	Mean relationship
203	0.325	FjPi	ALD	Mean relationship
204	0.317	FjPi	ALD	Mean relationship
205	0.315	FjPi	ALD	Mean relationship
206	0.327	FjPi	ALD	Mean relationship
207	0.325	FjPi	ALD	Mean relationship
208	0.31	FjPi	ALD	Mean relationship
209	0.307	FjPi	ALD	Mean relationship
210	0.273	FjPi	ALD	Mean relationship
211	0.246	FjPi	ALD	Mean relationship
212	0.243	FjPi	ALD	Mean relationship
213	0.25	FjPi	ALD	Mean relationship
214	0.25	FjPi	ALD	Mean relationship
215	0.245	FjPi	ALD	Mean relationship
216	0.238	FjPi	ALD	Mean relationship
217	0.236	FjPi	ALD	Mean relationship
218	0.226	FjPi	ALD	Mean relationship
219	0.236	FjPi	ALD	Mean relationship
220	0.236	FjPi	ALD	Mean relationship
221	0.231	FjPi	ALD	Mean relationship
222	0.225	FjPi	ALD	Mean relationship
223	0.223	FjPi	ALD	Mean relationship
224	0.235	FjPi	ALD	Mean relationship
225	0.237	FjPi	ALD	Mean relationship
226	0.246	FjPi	ALD	Mean relationship
227	0.243	FjPi	ALD	Mean relationship
228	0.244	FjPi	ALD	Mean relationship
229	0.235	FjPi	ALD	Mean relationship
230	0.227	FjPi	ALD	Mean relationship
231	0.232	FjPi	ALD	Mean relationship
232	0.231	FjPi	ALD	Mean relationship
233	0.241	FjPi	ALD	Mean relationship
234	0.22	FjPi	ALD	Mean relationship
235	0.218	FjPi	ALD	Mean relationship
236	0.212	FjPi	ALD	Mean relationship
237	0.21	FjPi	ALD	Mean relationship
238	0.205	FjPi	ALD	Mean relationship
239	0.204	FjPi	ALD	Mean relationship
240	0.209	FjPi	ALD	Mean relationship
241	0.24	FjPi	ALD	Mean relationship
242	0.239	FjPi	ALD	Mean relationship
243	0.23	FjPi	ALD	Mean relationship
244	0.232	FjPi	ALD	Mean relationship
245	0.234	FjPi	ALD	Mean relationship
246	0.233	FjPi	ALD	Mean relationship
247	0.25	FjPi	ALD	Mean relationship
248	0.249	FjPi	ALD	Mean relationship
249	0.258	FjPi	ALD	Mean relationship
250	0.256	FjPi	ALD	Mean relationship
251	0.266	FjPi	ALD	Mean relationship
252	0.266	FjPi	ALD	Mean relationship
253	0.265	FjPi	ALD	Mean relationship
254	0.266	FjPi	ALD	Mean relationship
255	0.239	FjPi	ALD	Mean relationship
256	0.243	FjPi	ALD	Mean relationship
257	0.243	FjPi	ALD	Mean relationship
258	0.254	FjPi	ALD	Mean relationship
259	0.254	FjPi	ALD	Mean relationship
10	-0.084	FjPL	ALD	Mean relationship
11	-0.094	FjPL	ALD	Mean relationship
12	-0.106	FjPL	ALD	Mean relationship
13	-0.106	FjPL	ALD	Mean relationship
14	-0.099	FjPL	ALD	Mean relationship
15	-0.094	FjPL	ALD	Mean relationship
16	-0.087	FjPL	ALD	Mean relationship
17	-0.083	FjPL	ALD	Mean relationship
18	-0.078	FjPL	ALD	Mean relationship
19	-0.074	FjPL	ALD	Mean relationship
20	-0.072	FjPL	ALD	Mean relationship
21	-0.066	FjPL	ALD	Mean relationship
22	-0.087	FjPL	ALD	Mean relationship
23	-0.086	FjPL	ALD	Mean relationship
24	-0.094	FjPL	ALD	Mean relationship
25	-0.132	FjPL	ALD	Mean relationship
26	-0.134	FjPL	ALD	Mean relationship
27	-0.11	FjPL	ALD	Mean relationship
28	-0.154	FjPL	ALD	Mean relationship
29	-0.158	FjPL	ALD	Mean relationship
30	-0.169	FjPL	ALD	Mean relationship
31	-0.171	FjPL	ALD	Mean relationship
32	-0.156	FjPL	ALD	Mean relationship
33	-0.173	FjPL	ALD	Mean relationship
34	-0.225	FjPL	ALD	Mean relationship
35	-0.195	FjPL	ALD	Mean relationship
36	-0.149	FjPL	ALD	Mean relationship
37	-0.179	FjPL	ALD	Mean relationship
38	-0.172	FjPL	ALD	Mean relationship
39	-0.138	FjPL	ALD	Mean relationship
40	-0.135	FjPL	ALD	Mean relationship
41	-0.131	FjPL	ALD	Mean relationship
42	-0.123	FjPL	ALD	Mean relationship
43	-0.129	FjPL	ALD	Mean relationship
44	-0.153	FjPL	ALD	Mean relationship
45	-0.147	FjPL	ALD	Mean relationship
46	-0.134	FjPL	ALD	Mean relationship
47	-0.133	FjPL	ALD	Mean relationship
48	-0.131	FjPL	ALD	Mean relationship
49	-0.141	FjPL	ALD	Mean relationship
50	-0.136	FjPL	ALD	Mean relationship
51	-0.16	FjPL	ALD	Mean relationship
52	-0.161	FjPL	ALD	Mean relationship
53	-0.165	FjPL	ALD	Mean relationship
54	-0.171	FjPL	ALD	Mean relationship
55	-0.169	FjPL	ALD	Mean relationship
56	-0.129	FjPL	ALD	Mean relationship
57	-0.134	FjPL	ALD	Mean relationship
58	-0.072	FjPL	ALD	Mean relationship
59	-0.075	FjPL	ALD	Mean relationship
60	-0.087	FjPL	ALD	Mean relationship
61	-0.045	FjPL	ALD	Mean relationship
62	-0.047	FjPL	ALD	Mean relationship
63	-0.046	FjPL	ALD	Mean relationship
64	-0.071	FjPL	ALD	Mean relationship
65	-0.071	FjPL	ALD	Mean relationship
66	-0.056	FjPL	ALD	Mean relationship
67	-0.077	FjPL	ALD	Mean relationship
68	-0.068	FjPL	ALD	Mean relationship
69	-0.078	FjPL	ALD	Mean relationship
70	-0.079	FjPL	ALD	Mean relationship
71	-0.084	FjPL	ALD	Mean relationship
72	-0.084	FjPL	ALD	Mean relationship
73	-0.087	FjPL	ALD	Mean relationship
74	-0.088	FjPL	ALD	Mean relationship
75	-0.078	FjPL	ALD	Mean relationship
76	-0.074	FjPL	ALD	Mean relationship
77	-0.068	FjPL	ALD	Mean relationship
78	-0.068	FjPL	ALD	Mean relationship
79	-0.074	FjPL	ALD	Mean relationship
80	-0.078	FjPL	ALD	Mean relationship
81	-0.063	FjPL	ALD	Mean relationship
82	-0.056	FjPL	ALD	Mean relationship
83	-0.063	FjPL	ALD	Mean relationship
84	-0.062	FjPL	ALD	Mean relationship
85	-0.065	FjPL	ALD	Mean relationship
86	-0.047	FjPL	ALD	Mean relationship
87	-0.059	FjPL	ALD	Mean relationship
88	-0.06	FjPL	ALD	Mean relationship
89	-0.063	FjPL	ALD	Mean relationship
90	-0.065	FjPL	ALD	Mean relationship
91	-0.063	FjPL	ALD	Mean relationship
92	-0.054	FjPL	ALD	Mean relationship
93	-0.05	FjPL	ALD	Mean relationship
94	-0.105	FjPL	ALD	Mean relationship
95	-0.083	FjPL	ALD	Mean relationship
96	-0.081	FjPL	ALD	Mean relationship
97	-0.089	FjPL	ALD	Mean relationship
98	-0.082	FjPL	ALD	Mean relationship
99	-0.08	FjPL	ALD	Mean relationship
100	-0.07	FjPL	ALD	Mean relationship
101	-0.092	FjPL	ALD	Mean relationship
102	-0.101	FjPL	ALD	Mean relationship
103	-0.079	FjPL	ALD	Mean relationship
104	-0.083	FjPL	ALD	Mean relationship
105	-0.085	FjPL	ALD	Mean relationship
106	-0.096	FjPL	ALD	Mean relationship
107	-0.086	FjPL	ALD	Mean relationship
108	-0.091	FjPL	ALD	Mean relationship
109	-0.092	FjPL	ALD	Mean relationship
110	-0.091	FjPL	ALD	Mean relationship
111	-0.086	FjPL	ALD	Mean relationship
112	-0.096	FjPL	ALD	Mean relationship
113	-0.101	FjPL	ALD	Mean relationship
114	-0.101	FjPL	ALD	Mean relationship
115	-0.1	FjPL	ALD	Mean relationship
116	-0.119	FjPL	ALD	Mean relationship
117	-0.115	FjPL	ALD	Mean relationship
118	-0.107	FjPL	ALD	Mean relationship
119	-0.121	FjPL	ALD	Mean relationship
120	-0.119	FjPL	ALD	Mean relationship
121	-0.134	FjPL	ALD	Mean relationship
122	-0.135	FjPL	ALD	Mean relationship
123	-0.134	FjPL	ALD	Mean relationship
124	-0.126	FjPL	ALD	Mean relationship
125	-0.112	FjPL	ALD	Mean relationship
126	-0.116	FjPL	ALD	Mean relationship
127	-0.11	FjPL	ALD	Mean relationship
128	-0.071	FjPL	ALD	Mean relationship
129	-0.075	FjPL	ALD	Mean relationship
130	-0.072	FjPL	ALD	Mean relationship
131	-0.07	FjPL	ALD	Mean relationship
132	-0.067	FjPL	ALD	Mean relationship
133	-0.072	FjPL	ALD	Mean relationship
134	-0.063	FjPL	ALD	Mean relationship
135	-0.066	FjPL	ALD	Mean relationship
136	-0.066	FjPL	ALD	Mean relationship
137	-0.063	FjPL	ALD	Mean relationship
138	-0.066	FjPL	ALD	Mean relationship
139	-0.068	FjPL	ALD	Mean relationship
140	-0.076	FjPL	ALD	Mean relationship
141	-0.077	FjPL	ALD	Mean relationship
142	-0.078	FjPL	ALD	Mean relationship
143	-0.08	FjPL	ALD	Mean relationship
144	-0.076	FjPL	ALD	Mean relationship
145	-0.075	FjPL	ALD	Mean relationship
146	-0.076	FjPL	ALD	Mean relationship
147	-0.068	FjPL	ALD	Mean relationship
148	-0.065	FjPL	ALD	Mean relationship
149	-0.073	FjPL	ALD	Mean relationship
150	-0.07	FjPL	ALD	Mean relationship
151	-0.087	FjPL	ALD	Mean relationship
152	-0.089	FjPL	ALD	Mean relationship
153	-0.084	FjPL	ALD	Mean relationship
154	-0.084	FjPL	ALD	Mean relationship
155	-0.084	FjPL	ALD	Mean relationship
156	-0.065	FjPL	ALD	Mean relationship
157	-0.067	FjPL	ALD	Mean relationship
158	-0.068	FjPL	ALD	Mean relationship
159	-0.079	FjPL	ALD	Mean relationship
160	-0.079	FjPL	ALD	Mean relationship
161	-0.079	FjPL	ALD	Mean relationship
162	-0.08	FjPL	ALD	Mean relationship
163	-0.078	FjPL	ALD	Mean relationship
164	-0.078	FjPL	ALD	Mean relationship
165	-0.067	FjPL	ALD	Mean relationship
166	-0.062	FjPL	ALD	Mean relationship
167	-0.061	FjPL	ALD	Mean relationship
168	-0.062	FjPL	ALD	Mean relationship
169	-0.066	FjPL	ALD	Mean relationship
170	-0.068	FjPL	ALD	Mean relationship
171	-0.066	FjPL	ALD	Mean relationship
172	-0.071	FjPL	ALD	Mean relationship
173	-0.073	FjPL	ALD	Mean relationship
174	-0.069	FjPL	ALD	Mean relationship
175	-0.068	FjPL	ALD	Mean relationship
176	-0.068	FjPL	ALD	Mean relationship
177	-0.057	FjPL	ALD	Mean relationship
178	-0.067	FjPL	ALD	Mean relationship
179	-0.076	FjPL	ALD	Mean relationship
180	-0.076	FjPL	ALD	Mean relationship
181	-0.076	FjPL	ALD	Mean relationship
182	-0.078	FjPL	ALD	Mean relationship
183	-0.085	FjPL	ALD	Mean relationship
184	-0.087	FjPL	ALD	Mean relationship
185	-0.087	FjPL	ALD	Mean relationship
186	-0.093	FjPL	ALD	Mean relationship
187	-0.1	FjPL	ALD	Mean relationship
188	-0.101	FjPL	ALD	Mean relationship
189	-0.101	FjPL	ALD	Mean relationship
190	-0.103	FjPL	ALD	Mean relationship
191	-0.068	FjPL	ALD	Mean relationship
192	-0.075	FjPL	ALD	Mean relationship
193	-0.075	FjPL	ALD	Mean relationship
194	-0.075	FjPL	ALD	Mean relationship
195	-0.07	FjPL	ALD	Mean relationship
196	-0.065	FjPL	ALD	Mean relationship
197	-0.067	FjPL	ALD	Mean relationship
198	-0.069	FjPL	ALD	Mean relationship
199	-0.072	FjPL	ALD	Mean relationship
200	-0.051	FjPL	ALD	Mean relationship
201	-0.036	FjPL	ALD	Mean relationship
202	-0.038	FjPL	ALD	Mean relationship
203	-0.045	FjPL	ALD	Mean relationship
204	-0.046	FjPL	ALD	Mean relationship
205	-0.047	FjPL	ALD	Mean relationship
206	-0.043	FjPL	ALD	Mean relationship
207	-0.04	FjPL	ALD	Mean relationship
208	-0.041	FjPL	ALD	Mean relationship
209	-0.038	FjPL	ALD	Mean relationship
210	-0.039	FjPL	ALD	Mean relationship
211	-0.039	FjPL	ALD	Mean relationship
212	-0.043	FjPL	ALD	Mean relationship
213	-0.042	FjPL	ALD	Mean relationship
214	-0.041	FjPL	ALD	Mean relationship
215	-0.042	FjPL	ALD	Mean relationship
216	-0.044	FjPL	ALD	Mean relationship
217	-0.046	FjPL	ALD	Mean relationship
218	-0.043	FjPL	ALD	Mean relationship
219	-0.043	FjPL	ALD	Mean relationship
220	-0.044	FjPL	ALD	Mean relationship
221	-0.043	FjPL	ALD	Mean relationship
222	-0.044	FjPL	ALD	Mean relationship
223	-0.041	FjPL	ALD	Mean relationship
224	-0.041	FjPL	ALD	Mean relationship
225	-0.036	FjPL	ALD	Mean relationship
226	-0.034	FjPL	ALD	Mean relationship
227	-0.041	FjPL	ALD	Mean relationship
228	-0.032	FjPL	ALD	Mean relationship
229	-0.03	FjPL	ALD	Mean relationship
230	-0.033	FjPL	ALD	Mean relationship
231	-0.033	FjPL	ALD	Mean relationship
232	-0.034	FjPL	ALD	Mean relationship
233	-0.037	FjPL	ALD	Mean relationship
234	-0.041	FjPL	ALD	Mean relationship
235	-0.035	FjPL	ALD	Mean relationship
236	-0.023	FjPL	ALD	Mean relationship
237	-0.038	FjPL	ALD	Mean relationship
238	-0.04	FjPL	ALD	Mean relationship
239	-0.036	FjPL	ALD	Mean relationship
240	-0.025	FjPL	ALD	Mean relationship
241	-0.027	FjPL	ALD	Mean relationship
242	-0.039	FjPL	ALD	Mean relationship
243	-0.035	FjPL	ALD	Mean relationship
244	-0.035	FjPL	ALD	Mean relationship
245	-0.036	FjPL	ALD	Mean relationship
246	-0.034	FjPL	ALD	Mean relationship
247	-0.034	FjPL	ALD	Mean relationship
248	-0.035	FjPL	ALD	Mean relationship
249	-0.029	FjPL	ALD	Mean relationship
250	-0.016	FjPL	ALD	Mean relationship
251	-0.018	FjPL	ALD	Mean relationship
252	-0.02	FjPL	ALD	Mean relationship
253	-0.022	FjPL	ALD	Mean relationship
254	-0.022	FjPL	ALD	Mean relationship
255	-0.024	FjPL	ALD	Mean relationship
256	-0.024	FjPL	ALD	Mean relationship
257	-0.019	FjPL	ALD	Mean relationship
258	-0.018	FjPL	ALD	Mean relationship
259	-0.019	FjPL	ALD	Mean relationship
10	0.122	GDFj	ALD	Mean relationship
11	0.112	GDFj	ALD	Mean relationship
12	0.14	GDFj	ALD	Mean relationship
13	0.156	GDFj	ALD	Mean relationship
14	0.146	GDFj	ALD	Mean relationship
15	0.147	GDFj	ALD	Mean relationship
16	0.155	GDFj	ALD	Mean relationship
17	0.105	GDFj	ALD	Mean relationship
18	0.122	GDFj	ALD	Mean relationship
19	-0.001	GDFj	ALD	Mean relationship
20	-0.011	GDFj	ALD	Mean relationship
21	0.015	GDFj	ALD	Mean relationship
22	0.01	GDFj	ALD	Mean relationship
23	0.074	GDFj	ALD	Mean relationship
24	0.073	GDFj	ALD	Mean relationship
25	0.121	GDFj	ALD	Mean relationship
26	0.136	GDFj	ALD	Mean relationship
27	0.102	GDFj	ALD	Mean relationship
28	0.096	GDFj	ALD	Mean relationship
29	0.095	GDFj	ALD	Mean relationship
30	0.083	GDFj	ALD	Mean relationship
31	0.089	GDFj	ALD	Mean relationship
32	0.107	GDFj	ALD	Mean relationship
33	0.06	GDFj	ALD	Mean relationship
34	0.074	GDFj	ALD	Mean relationship
35	0.05	GDFj	ALD	Mean relationship
36	0.058	GDFj	ALD	Mean relationship
37	0.062	GDFj	ALD	Mean relationship
38	0.045	GDFj	ALD	Mean relationship
39	0.039	GDFj	ALD	Mean relationship
40	0.042	GDFj	ALD	Mean relationship
41	0.037	GDFj	ALD	Mean relationship
42	0.039	GDFj	ALD	Mean relationship
43	0.039	GDFj	ALD	Mean relationship
44	0.041	GDFj	ALD	Mean relationship
45	0.043	GDFj	ALD	Mean relationship
46	0.043	GDFj	ALD	Mean relationship
47	0.045	GDFj	ALD	Mean relationship
48	0.044	GDFj	ALD	Mean relationship
49	0.044	GDFj	ALD	Mean relationship
50	0.046	GDFj	ALD	Mean relationship
51	0.107	GDFj	ALD	Mean relationship
52	0.123	GDFj	ALD	Mean relationship
53	0.116	GDFj	ALD	Mean relationship
54	0.126	GDFj	ALD	Mean relationship
55	0.133	GDFj	ALD	Mean relationship
56	0.177	GDFj	ALD	Mean relationship
57	0.144	GDFj	ALD	Mean relationship
58	0.163	GDFj	ALD	Mean relationship
59	0.161	GDFj	ALD	Mean relationship
60	0.16	GDFj	ALD	Mean relationship
61	0.142	GDFj	ALD	Mean relationship
62	0.135	GDFj	ALD	Mean relationship
63	0.146	GDFj	ALD	Mean relationship
64	0.145	GDFj	ALD	Mean relationship
65	0.144	GDFj	ALD	Mean relationship
66	0.211	GDFj	ALD	Mean relationship
67	0.179	GDFj	ALD	Mean relationship
68	0.167	GDFj	ALD	Mean relationship
69	0.162	GDFj	ALD	Mean relationship
70	0.141	GDFj	ALD	Mean relationship
71	0.15	GDFj	ALD	Mean relationship
72	0.134	GDFj	ALD	Mean relationship
73	0.078	GDFj	ALD	Mean relationship
74	0.056	GDFj	ALD	Mean relationship
75	0.048	GDFj	ALD	Mean relationship
76	0.035	GDFj	ALD	Mean relationship
77	0.005	GDFj	ALD	Mean relationship
78	-0.074	GDFj	ALD	Mean relationship
79	-0.037	GDFj	ALD	Mean relationship
80	-0.037	GDFj	ALD	Mean relationship
81	-0.014	GDFj	ALD	Mean relationship
82	-0.009	GDFj	ALD	Mean relationship
83	-0.016	GDFj	ALD	Mean relationship
84	-0.014	GDFj	ALD	Mean relationship
85	-0.06	GDFj	ALD	Mean relationship
86	-0.068	GDFj	ALD	Mean relationship
87	-0.117	GDFj	ALD	Mean relationship
88	-0.099	GDFj	ALD	Mean relationship
89	-0.099	GDFj	ALD	Mean relationship
90	-0.1	GDFj	ALD	Mean relationship
91	-0.103	GDFj	ALD	Mean relationship
92	-0.109	GDFj	ALD	Mean relationship
93	-0.098	GDFj	ALD	Mean relationship
94	-0.084	GDFj	ALD	Mean relationship
95	-0.097	GDFj	ALD	Mean relationship
96	-0.094	GDFj	ALD	Mean relationship
97	-0.092	GDFj	ALD	Mean relationship
98	-0.092	GDFj	ALD	Mean relationship
99	-0.103	GDFj	ALD	Mean relationship
100	-0.103	GDFj	ALD	Mean relationship
101	-0.104	GDFj	ALD	Mean relationship
102	-0.117	GDFj	ALD	Mean relationship
103	-0.103	GDFj	ALD	Mean relationship
104	-0.096	GDFj	ALD	Mean relationship
105	-0.1	GDFj	ALD	Mean relationship
106	-0.094	GDFj	ALD	Mean relationship
107	-0.097	GDFj	ALD	Mean relationship
108	-0.097	GDFj	ALD	Mean relationship
109	-0.098	GDFj	ALD	Mean relationship
110	-0.102	GDFj	ALD	Mean relationship
111	-0.111	GDFj	ALD	Mean relationship
112	-0.098	GDFj	ALD	Mean relationship
113	-0.113	GDFj	ALD	Mean relationship
114	-0.114	GDFj	ALD	Mean relationship
115	-0.11	GDFj	ALD	Mean relationship
116	-0.119	GDFj	ALD	Mean relationship
117	-0.124	GDFj	ALD	Mean relationship
118	-0.113	GDFj	ALD	Mean relationship
119	-0.131	GDFj	ALD	Mean relationship
120	-0.132	GDFj	ALD	Mean relationship
121	-0.138	GDFj	ALD	Mean relationship
122	-0.138	GDFj	ALD	Mean relationship
123	-0.138	GDFj	ALD	Mean relationship
124	-0.142	GDFj	ALD	Mean relationship
125	-0.141	GDFj	ALD	Mean relationship
126	-0.14	GDFj	ALD	Mean relationship
127	-0.141	GDFj	ALD	Mean relationship
128	-0.139	GDFj	ALD	Mean relationship
129	-0.135	GDFj	ALD	Mean relationship
130	-0.135	GDFj	ALD	Mean relationship
131	-0.135	GDFj	ALD	Mean relationship
132	-0.124	GDFj	ALD	Mean relationship
133	-0.115	GDFj	ALD	Mean relationship
134	-0.11	GDFj	ALD	Mean relationship
135	-0.105	GDFj	ALD	Mean relationship
136	-0.104	GDFj	ALD	Mean relationship
137	-0.096	GDFj	ALD	Mean relationship
138	-0.094	GDFj	ALD	Mean relationship
139	-0.087	GDFj	ALD	Mean relationship
140	-0.091	GDFj	ALD	Mean relationship
141	-0.091	GDFj	ALD	Mean relationship
142	-0.093	GDFj	ALD	Mean relationship
143	-0.096	GDFj	ALD	Mean relationship
144	-0.093	GDFj	ALD	Mean relationship
145	-0.089	GDFj	ALD	Mean relationship
146	-0.093	GDFj	ALD	Mean relationship
147	-0.097	GDFj	ALD	Mean relationship
148	-0.095	GDFj	ALD	Mean relationship
149	-0.101	GDFj	ALD	Mean relationship
150	-0.103	GDFj	ALD	Mean relationship
151	-0.104	GDFj	ALD	Mean relationship
152	-0.105	GDFj	ALD	Mean relationship
153	-0.104	GDFj	ALD	Mean relationship
154	-0.103	GDFj	ALD	Mean relationship
155	-0.105	GDFj	ALD	Mean relationship
156	-0.079	GDFj	ALD	Mean relationship
157	-0.08	GDFj	ALD	Mean relationship
158	-0.121	GDFj	ALD	Mean relationship
159	-0.141	GDFj	ALD	Mean relationship
160	-0.133	GDFj	ALD	Mean relationship
161	-0.136	GDFj	ALD	Mean relationship
162	-0.117	GDFj	ALD	Mean relationship
163	-0.115	GDFj	ALD	Mean relationship
164	-0.124	GDFj	ALD	Mean relationship
165	-0.121	GDFj	ALD	Mean relationship
166	-0.131	GDFj	ALD	Mean relationship
167	-0.13	GDFj	ALD	Mean relationship
168	-0.128	GDFj	ALD	Mean relationship
169	-0.13	GDFj	ALD	Mean relationship
170	-0.132	GDFj	ALD	Mean relationship
171	-0.132	GDFj	ALD	Mean relationship
172	-0.156	GDFj	ALD	Mean relationship
173	-0.151	GDFj	ALD	Mean relationship
174	-0.152	GDFj	ALD	Mean relationship
175	-0.152	GDFj	ALD	Mean relationship
176	-0.154	GDFj	ALD	Mean relationship
177	-0.147	GDFj	ALD	Mean relationship
178	-0.15	GDFj	ALD	Mean relationship
179	-0.144	GDFj	ALD	Mean relationship
180	-0.144	GDFj	ALD	Mean relationship
181	-0.147	GDFj	ALD	Mean relationship
182	-0.145	GDFj	ALD	Mean relationship
183	-0.152	GDFj	ALD	Mean relationship
184	-0.159	GDFj	ALD	Mean relationship
185	-0.164	GDFj	ALD	Mean relationship
186	-0.163	GDFj	ALD	Mean relationship
187	-0.165	GDFj	ALD	Mean relationship
188	-0.165	GDFj	ALD	Mean relationship
189	-0.16	GDFj	ALD	Mean relationship
190	-0.167	GDFj	ALD	Mean relationship
191	-0.175	GDFj	ALD	Mean relationship
192	-0.187	GDFj	ALD	Mean relationship
193	-0.201	GDFj	ALD	Mean relationship
194	-0.202	GDFj	ALD	Mean relationship
195	-0.204	GDFj	ALD	Mean relationship
196	-0.201	GDFj	ALD	Mean relationship
197	-0.202	GDFj	ALD	Mean relationship
198	-0.203	GDFj	ALD	Mean relationship
199	-0.202	GDFj	ALD	Mean relationship
200	-0.201	GDFj	ALD	Mean relationship
201	-0.199	GDFj	ALD	Mean relationship
202	-0.198	GDFj	ALD	Mean relationship
203	-0.199	GDFj	ALD	Mean relationship
204	-0.208	GDFj	ALD	Mean relationship
205	-0.206	GDFj	ALD	Mean relationship
206	-0.205	GDFj	ALD	Mean relationship
207	-0.208	GDFj	ALD	Mean relationship
208	-0.205	GDFj	ALD	Mean relationship
209	-0.223	GDFj	ALD	Mean relationship
210	-0.221	GDFj	ALD	Mean relationship
211	-0.222	GDFj	ALD	Mean relationship
212	-0.226	GDFj	ALD	Mean relationship
213	-0.228	GDFj	ALD	Mean relationship
214	-0.228	GDFj	ALD	Mean relationship
215	-0.228	GDFj	ALD	Mean relationship
216	-0.23	GDFj	ALD	Mean relationship
217	-0.231	GDFj	ALD	Mean relationship
218	-0.232	GDFj	ALD	Mean relationship
219	-0.232	GDFj	ALD	Mean relationship
220	-0.233	GDFj	ALD	Mean relationship
221	-0.226	GDFj	ALD	Mean relationship
222	-0.227	GDFj	ALD	Mean relationship
223	-0.226	GDFj	ALD	Mean relationship
224	-0.225	GDFj	ALD	Mean relationship
225	-0.219	GDFj	ALD	Mean relationship
226	-0.221	GDFj	ALD	Mean relationship
227	-0.214	GDFj	ALD	Mean relationship
228	-0.224	GDFj	ALD	Mean relationship
229	-0.223	GDFj	ALD	Mean relationship
230	-0.225	GDFj	ALD	Mean relationship
231	-0.226	GDFj	ALD	Mean relationship
232	-0.225	GDFj	ALD	Mean relationship
233	-0.226	GDFj	ALD	Mean relationship
234	-0.227	GDFj	ALD	Mean relationship
235	-0.22	GDFj	ALD	Mean relationship
236	-0.22	GDFj	ALD	Mean relationship
237	-0.218	GDFj	ALD	Mean relationship
238	-0.216	GDFj	ALD	Mean relationship
239	-0.215	GDFj	ALD	Mean relationship
240	-0.202	GDFj	ALD	Mean relationship
241	-0.203	GDFj	ALD	Mean relationship
242	-0.209	GDFj	ALD	Mean relationship
243	-0.207	GDFj	ALD	Mean relationship
244	-0.195	GDFj	ALD	Mean relationship
245	-0.199	GDFj	ALD	Mean relationship
246	-0.191	GDFj	ALD	Mean relationship
247	-0.179	GDFj	ALD	Mean relationship
248	-0.173	GDFj	ALD	Mean relationship
249	-0.163	GDFj	ALD	Mean relationship
250	-0.169	GDFj	ALD	Mean relationship
251	-0.171	GDFj	ALD	Mean relationship
252	-0.163	GDFj	ALD	Mean relationship
253	-0.163	GDFj	ALD	Mean relationship
254	-0.161	GDFj	ALD	Mean relationship
255	-0.161	GDFj	ALD	Mean relationship
256	-0.16	GDFj	ALD	Mean relationship
257	-0.153	GDFj	ALD	Mean relationship
258	-0.153	GDFj	ALD	Mean relationship
259	-0.152	GDFj	ALD	Mean relationship
10	0.249	GaPi	ALD	Mean relationship
11	0.24	GaPi	ALD	Mean relationship
12	0.226	GaPi	ALD	Mean relationship
13	0.203	GaPi	ALD	Mean relationship
14	0.17	GaPi	ALD	Mean relationship
15	0.332	GaPi	ALD	Mean relationship
16	0.323	GaPi	ALD	Mean relationship
17	0.324	GaPi	ALD	Mean relationship
18	0.307	GaPi	ALD	Mean relationship
19	0.306	GaPi	ALD	Mean relationship
20	0.322	GaPi	ALD	Mean relationship
21	0.329	GaPi	ALD	Mean relationship
22	0.335	GaPi	ALD	Mean relationship
23	0.317	GaPi	ALD	Mean relationship
24	0.235	GaPi	ALD	Mean relationship
25	0.253	GaPi	ALD	Mean relationship
26	0.306	GaPi	ALD	Mean relationship
27	0.327	GaPi	ALD	Mean relationship
28	0.328	GaPi	ALD	Mean relationship
29	0.331	GaPi	ALD	Mean relationship
30	0.311	GaPi	ALD	Mean relationship
31	0.301	GaPi	ALD	Mean relationship
32	0.313	GaPi	ALD	Mean relationship
33	0.34	GaPi	ALD	Mean relationship
34	0.339	GaPi	ALD	Mean relationship
35	0.303	GaPi	ALD	Mean relationship
36	0.295	GaPi	ALD	Mean relationship
37	0.321	GaPi	ALD	Mean relationship
38	0.32	GaPi	ALD	Mean relationship
39	0.318	GaPi	ALD	Mean relationship
40	0.307	GaPi	ALD	Mean relationship
41	0.302	GaPi	ALD	Mean relationship
42	0.293	GaPi	ALD	Mean relationship
43	0.292	GaPi	ALD	Mean relationship
44	0.331	GaPi	ALD	Mean relationship
45	0.34	GaPi	ALD	Mean relationship
46	0.337	GaPi	ALD	Mean relationship
47	0.334	GaPi	ALD	Mean relationship
48	0.341	GaPi	ALD	Mean relationship
49	0.356	GaPi	ALD	Mean relationship
50	0.36	GaPi	ALD	Mean relationship
51	0.364	GaPi	ALD	Mean relationship
52	0.365	GaPi	ALD	Mean relationship
53	0.371	GaPi	ALD	Mean relationship
54	0.37	GaPi	ALD	Mean relationship
55	0.351	GaPi	ALD	Mean relationship
56	0.347	GaPi	ALD	Mean relationship
57	0.343	GaPi	ALD	Mean relationship
58	0.304	GaPi	ALD	Mean relationship
59	0.31	GaPi	ALD	Mean relationship
60	0.313	GaPi	ALD	Mean relationship
61	0.303	GaPi	ALD	Mean relationship
62	0.347	GaPi	ALD	Mean relationship
63	0.349	GaPi	ALD	Mean relationship
64	0.349	GaPi	ALD	Mean relationship
65	0.342	GaPi	ALD	Mean relationship
66	0.337	GaPi	ALD	Mean relationship
67	0.33	GaPi	ALD	Mean relationship
68	0.334	GaPi	ALD	Mean relationship
69	0.333	GaPi	ALD	Mean relationship
70	0.318	GaPi	ALD	Mean relationship
71	0.305	GaPi	ALD	Mean relationship
72	0.303	GaPi	ALD	Mean relationship
73	0.312	GaPi	ALD	Mean relationship
74	0.326	GaPi	ALD	Mean relationship
75	0.327	GaPi	ALD	Mean relationship
76	0.308	GaPi	ALD	Mean relationship
77	0.3	GaPi	ALD	Mean relationship
78	0.311	GaPi	ALD	Mean relationship
79	0.292	GaPi	ALD	Mean relationship
80	0.299	GaPi	ALD	Mean relationship
81	0.295	GaPi	ALD	Mean relationship
82	0.292	GaPi	ALD	Mean relationship
83	0.292	GaPi	ALD	Mean relationship
84	0.291	GaPi	ALD	Mean relationship
85	0.315	GaPi	ALD	Mean relationship
86	0.319	GaPi	ALD	Mean relationship
87	0.323	GaPi	ALD	Mean relationship
88	0.328	GaPi	ALD	Mean relationship
89	0.324	GaPi	ALD	Mean relationship
90	0.325	GaPi	ALD	Mean relationship
91	0.327	GaPi	ALD	Mean relationship
92	0.319	GaPi	ALD	Mean relationship
93	0.332	GaPi	ALD	Mean relationship
94	0.33	GaPi	ALD	Mean relationship
95	0.328	GaPi	ALD	Mean relationship
96	0.332	GaPi	ALD	Mean relationship
97	0.332	GaPi	ALD	Mean relationship
98	0.327	GaPi	ALD	Mean relationship
99	0.327	GaPi	ALD	Mean relationship
100	0.328	GaPi	ALD	Mean relationship
101	0.326	GaPi	ALD	Mean relationship
102	0.329	GaPi	ALD	Mean relationship
103	0.341	GaPi	ALD	Mean relationship
104	0.329	GaPi	ALD	Mean relationship
105	0.325	GaPi	ALD	Mean relationship
106	0.351	GaPi	ALD	Mean relationship
107	0.344	GaPi	ALD	Mean relationship
108	0.355	GaPi	ALD	Mean relationship
109	0.357	GaPi	ALD	Mean relationship
110	0.345	GaPi	ALD	Mean relationship
111	0.345	GaPi	ALD	Mean relationship
112	0.347	GaPi	ALD	Mean relationship
113	0.343	GaPi	ALD	Mean relationship
114	0.343	GaPi	ALD	Mean relationship
115	0.342	GaPi	ALD	Mean relationship
116	0.344	GaPi	ALD	Mean relationship
117	0.365	GaPi	ALD	Mean relationship
118	0.371	GaPi	ALD	Mean relationship
119	0.377	GaPi	ALD	Mean relationship
120	0.381	GaPi	ALD	Mean relationship
121	0.379	GaPi	ALD	Mean relationship
122	0.391	GaPi	ALD	Mean relationship
123	0.403	GaPi	ALD	Mean relationship
124	0.409	GaPi	ALD	Mean relationship
125	0.412	GaPi	ALD	Mean relationship
126	0.416	GaPi	ALD	Mean relationship
127	0.422	GaPi	ALD	Mean relationship
128	0.422	GaPi	ALD	Mean relationship
129	0.43	GaPi	ALD	Mean relationship
130	0.427	GaPi	ALD	Mean relationship
131	0.426	GaPi	ALD	Mean relationship
132	0.438	GaPi	ALD	Mean relationship
133	0.443	GaPi	ALD	Mean relationship
134	0.444	GaPi	ALD	Mean relationship
135	0.43	GaPi	ALD	Mean relationship
136	0.43	GaPi	ALD	Mean relationship
137	0.43	GaPi	ALD	Mean relationship
138	0.432	GaPi	ALD	Mean relationship
139	0.432	GaPi	ALD	Mean relationship
140	0.429	GaPi	ALD	Mean relationship
141	0.429	GaPi	ALD	Mean relationship
142	0.42	GaPi	ALD	Mean relationship
143	0.422	GaPi	ALD	Mean relationship
144	0.426	GaPi	ALD	Mean relationship
145	0.429	GaPi	ALD	Mean relationship
146	0.433	GaPi	ALD	Mean relationship
147	0.428	GaPi	ALD	Mean relationship
148	0.438	GaPi	ALD	Mean relationship
149	0.44	GaPi	ALD	Mean relationship
150	0.453	GaPi	ALD	Mean relationship
151	0.454	GaPi	ALD	Mean relationship
152	0.452	GaPi	ALD	Mean relationship
153	0.453	GaPi	ALD	Mean relationship
154	0.45	GaPi	ALD	Mean relationship
155	0.447	GaPi	ALD	Mean relationship
156	0.456	GaPi	ALD	Mean relationship
157	0.443	GaPi	ALD	Mean relationship
158	0.441	GaPi	ALD	Mean relationship
159	0.443	GaPi	ALD	Mean relationship
160	0.428	GaPi	ALD	Mean relationship
161	0.424	GaPi	ALD	Mean relationship
162	0.43	GaPi	ALD	Mean relationship
163	0.431	GaPi	ALD	Mean relationship
164	0.432	GaPi	ALD	Mean relationship
165	0.43	GaPi	ALD	Mean relationship
166	0.422	GaPi	ALD	Mean relationship
167	0.418	GaPi	ALD	Mean relationship
168	0.426	GaPi	ALD	Mean relationship
169	0.42	GaPi	ALD	Mean relationship
170	0.415	GaPi	ALD	Mean relationship
171	0.412	GaPi	ALD	Mean relationship
172	0.415	GaPi	ALD	Mean relationship
173	0.416	GaPi	ALD	Mean relationship
174	0.42	GaPi	ALD	Mean relationship
175	0.423	GaPi	ALD	Mean relationship
176	0.422	GaPi	ALD	Mean relationship
177	0.422	GaPi	ALD	Mean relationship
178	0.44	GaPi	ALD	Mean relationship
179	0.44	GaPi	ALD	Mean relationship
180	0.441	GaPi	ALD	Mean relationship
181	0.444	GaPi	ALD	Mean relationship
182	0.444	GaPi	ALD	Mean relationship
183	0.444	GaPi	ALD	Mean relationship
184	0.45	GaPi	ALD	Mean relationship
185	0.45	GaPi	ALD	Mean relationship
186	0.449	GaPi	ALD	Mean relationship
187	0.441	GaPi	ALD	Mean relationship
188	0.442	GaPi	ALD	Mean relationship
189	0.44	GaPi	ALD	Mean relationship
190	0.441	GaPi	ALD	Mean relationship
191	0.441	GaPi	ALD	Mean relationship
192	0.436	GaPi	ALD	Mean relationship
193	0.436	GaPi	ALD	Mean relationship
194	0.437	GaPi	ALD	Mean relationship
195	0.436	GaPi	ALD	Mean relationship
196	0.44	GaPi	ALD	Mean relationship
197	0.438	GaPi	ALD	Mean relationship
198	0.438	GaPi	ALD	Mean relationship
199	0.439	GaPi	ALD	Mean relationship
200	0.44	GaPi	ALD	Mean relationship
201	0.44	GaPi	ALD	Mean relationship
202	0.439	GaPi	ALD	Mean relationship
203	0.445	GaPi	ALD	Mean relationship
204	0.441	GaPi	ALD	Mean relationship
205	0.44	GaPi	ALD	Mean relationship
206	0.441	GaPi	ALD	Mean relationship
207	0.447	GaPi	ALD	Mean relationship
208	0.446	GaPi	ALD	Mean relationship
209	0.45	GaPi	ALD	Mean relationship
210	0.443	GaPi	ALD	Mean relationship
211	0.443	GaPi	ALD	Mean relationship
212	0.451	GaPi	ALD	Mean relationship
213	0.449	GaPi	ALD	Mean relationship
214	0.45	GaPi	ALD	Mean relationship
215	0.451	GaPi	ALD	Mean relationship
216	0.451	GaPi	ALD	Mean relationship
217	0.454	GaPi	ALD	Mean relationship
218	0.447	GaPi	ALD	Mean relationship
219	0.446	GaPi	ALD	Mean relationship
220	0.444	GaPi	ALD	Mean relationship
221	0.433	GaPi	ALD	Mean relationship
222	0.434	GaPi	ALD	Mean relationship
223	0.432	GaPi	ALD	Mean relationship
224	0.438	GaPi	ALD	Mean relationship
225	0.435	GaPi	ALD	Mean relationship
226	0.425	GaPi	ALD	Mean relationship
227	0.425	GaPi	ALD	Mean relationship
228	0.429	GaPi	ALD	Mean relationship
229	0.425	GaPi	ALD	Mean relationship
230	0.432	GaPi	ALD	Mean relationship
231	0.433	GaPi	ALD	Mean relationship
232	0.439	GaPi	ALD	Mean relationship
233	0.44	GaPi	ALD	Mean relationship
234	0.433	GaPi	ALD	Mean relationship
235	0.43	GaPi	ALD	Mean relationship
236	0.43	GaPi	ALD	Mean relationship
237	0.437	GaPi	ALD	Mean relationship
238	0.446	GaPi	ALD	Mean relationship
239	0.439	GaPi	ALD	Mean relationship
240	0.435	GaPi	ALD	Mean relationship
241	0.436	GaPi	ALD	Mean relationship
242	0.435	GaPi	ALD	Mean relationship
243	0.436	GaPi	ALD	Mean relationship
244	0.437	GaPi	ALD	Mean relationship
245	0.438	GaPi	ALD	Mean relationship
246	0.438	GaPi	ALD	Mean relationship
247	0.439	GaPi	ALD	Mean relationship
248	0.439	GaPi	ALD	Mean relationship
249	0.439	GaPi	ALD	Mean relationship
250	0.439	GaPi	ALD	Mean relationship
251	0.44	GaPi	ALD	Mean relationship
252	0.44	GaPi	ALD	Mean relationship
253	0.441	GaPi	ALD	Mean relationship
254	0.44	GaPi	ALD	Mean relationship
255	0.441	GaPi	ALD	Mean relationship
256	0.44	GaPi	ALD	Mean relationship
257	0.441	GaPi	ALD	Mean relationship
258	0.44	GaPi	ALD	Mean relationship
259	0.44	GaPi	ALD	Mean relationship
10	0.424	GaPL	ALD	Mean relationship
11	0.396	GaPL	ALD	Mean relationship
12	0.399	GaPL	ALD	Mean relationship
13	0.418	GaPL	ALD	Mean relationship
14	0.404	GaPL	ALD	Mean relationship
15	0.536	GaPL	ALD	Mean relationship
16	0.518	GaPL	ALD	Mean relationship
17	0.518	GaPL	ALD	Mean relationship
18	0.551	GaPL	ALD	Mean relationship
19	0.58	GaPL	ALD	Mean relationship
20	0.623	GaPL	ALD	Mean relationship
21	0.619	GaPL	ALD	Mean relationship
22	0.619	GaPL	ALD	Mean relationship
23	0.62	GaPL	ALD	Mean relationship
24	0.586	GaPL	ALD	Mean relationship
25	0.592	GaPL	ALD	Mean relationship
26	0.581	GaPL	ALD	Mean relationship
27	0.538	GaPL	ALD	Mean relationship
28	0.543	GaPL	ALD	Mean relationship
29	0.478	GaPL	ALD	Mean relationship
30	0.45	GaPL	ALD	Mean relationship
31	0.461	GaPL	ALD	Mean relationship
32	0.446	GaPL	ALD	Mean relationship
33	0.449	GaPL	ALD	Mean relationship
34	0.372	GaPL	ALD	Mean relationship
35	0.353	GaPL	ALD	Mean relationship
36	0.345	GaPL	ALD	Mean relationship
37	0.35	GaPL	ALD	Mean relationship
38	0.348	GaPL	ALD	Mean relationship
39	0.425	GaPL	ALD	Mean relationship
40	0.396	GaPL	ALD	Mean relationship
41	0.475	GaPL	ALD	Mean relationship
42	0.41	GaPL	ALD	Mean relationship
43	0.48	GaPL	ALD	Mean relationship
44	0.484	GaPL	ALD	Mean relationship
45	0.522	GaPL	ALD	Mean relationship
46	0.526	GaPL	ALD	Mean relationship
47	0.531	GaPL	ALD	Mean relationship
48	0.569	GaPL	ALD	Mean relationship
49	0.556	GaPL	ALD	Mean relationship
50	0.57	GaPL	ALD	Mean relationship
51	0.563	GaPL	ALD	Mean relationship
52	0.584	GaPL	ALD	Mean relationship
53	0.529	GaPL	ALD	Mean relationship
54	0.582	GaPL	ALD	Mean relationship
55	0.579	GaPL	ALD	Mean relationship
56	0.628	GaPL	ALD	Mean relationship
57	0.628	GaPL	ALD	Mean relationship
58	0.583	GaPL	ALD	Mean relationship
59	0.622	GaPL	ALD	Mean relationship
60	0.62	GaPL	ALD	Mean relationship
61	0.604	GaPL	ALD	Mean relationship
62	0.59	GaPL	ALD	Mean relationship
63	0.558	GaPL	ALD	Mean relationship
64	0.558	GaPL	ALD	Mean relationship
65	0.525	GaPL	ALD	Mean relationship
66	0.574	GaPL	ALD	Mean relationship
67	0.58	GaPL	ALD	Mean relationship
68	0.561	GaPL	ALD	Mean relationship
69	0.563	GaPL	ALD	Mean relationship
70	0.636	GaPL	ALD	Mean relationship
71	0.636	GaPL	ALD	Mean relationship
72	0.614	GaPL	ALD	Mean relationship
73	0.62	GaPL	ALD	Mean relationship
74	0.587	GaPL	ALD	Mean relationship
75	0.58	GaPL	ALD	Mean relationship
76	0.582	GaPL	ALD	Mean relationship
77	0.601	GaPL	ALD	Mean relationship
78	0.61	GaPL	ALD	Mean relationship
79	0.608	GaPL	ALD	Mean relationship
80	0.608	GaPL	ALD	Mean relationship
81	0.614	GaPL	ALD	Mean relationship
82	0.595	GaPL	ALD	Mean relationship
83	0.596	GaPL	ALD	Mean relationship
84	0.594	GaPL	ALD	Mean relationship
85	0.595	GaPL	ALD	Mean relationship
86	0.595	GaPL	ALD	Mean relationship
87	0.592	GaPL	ALD	Mean relationship
88	0.602	GaPL	ALD	Mean relationship
89	0.595	GaPL	ALD	Mean relationship
90	0.614	GaPL	ALD	Mean relationship
91	0.626	GaPL	ALD	Mean relationship
92	0.625	GaPL	ALD	Mean relationship
93	0.634	GaPL	ALD	Mean relationship
94	0.685	GaPL	ALD	Mean relationship
95	0.697	GaPL	ALD	Mean relationship
96	0.704	GaPL	ALD	Mean relationship
97	0.682	GaPL	ALD	Mean relationship
98	0.671	GaPL	ALD	Mean relationship
99	0.675	GaPL	ALD	Mean relationship
100	0.688	GaPL	ALD	Mean relationship
101	0.674	GaPL	ALD	Mean relationship
102	0.674	GaPL	ALD	Mean relationship
103	0.678	GaPL	ALD	Mean relationship
104	0.68	GaPL	ALD	Mean relationship
105	0.69	GaPL	ALD	Mean relationship
106	0.7	GaPL	ALD	Mean relationship
107	0.693	GaPL	ALD	Mean relationship
108	0.691	GaPL	ALD	Mean relationship
109	0.672	GaPL	ALD	Mean relationship
110	0.697	GaPL	ALD	Mean relationship
111	0.693	GaPL	ALD	Mean relationship
112	0.688	GaPL	ALD	Mean relationship
113	0.688	GaPL	ALD	Mean relationship
114	0.676	GaPL	ALD	Mean relationship
115	0.676	GaPL	ALD	Mean relationship
116	0.68	GaPL	ALD	Mean relationship
117	0.681	GaPL	ALD	Mean relationship
118	0.681	GaPL	ALD	Mean relationship
119	0.688	GaPL	ALD	Mean relationship
120	0.685	GaPL	ALD	Mean relationship
121	0.674	GaPL	ALD	Mean relationship
122	0.677	GaPL	ALD	Mean relationship
123	0.673	GaPL	ALD	Mean relationship
124	0.679	GaPL	ALD	Mean relationship
125	0.68	GaPL	ALD	Mean relationship
126	0.678	GaPL	ALD	Mean relationship
127	0.69	GaPL	ALD	Mean relationship
128	0.688	GaPL	ALD	Mean relationship
129	0.687	GaPL	ALD	Mean relationship
130	0.667	GaPL	ALD	Mean relationship
131	0.635	GaPL	ALD	Mean relationship
132	0.646	GaPL	ALD	Mean relationship
133	0.647	GaPL	ALD	Mean relationship
134	0.648	GaPL	ALD	Mean relationship
135	0.655	GaPL	ALD	Mean relationship
136	0.656	GaPL	ALD	Mean relationship
137	0.661	GaPL	ALD	Mean relationship
138	0.66	GaPL	ALD	Mean relationship
139	0.657	GaPL	ALD	Mean relationship
140	0.658	GaPL	ALD	Mean relationship
141	0.657	GaPL	ALD	Mean relationship
142	0.669	GaPL	ALD	Mean relationship
143	0.665	GaPL	ALD	Mean relationship
144	0.655	GaPL	ALD	Mean relationship
145	0.658	GaPL	ALD	Mean relationship
146	0.657	GaPL	ALD	Mean relationship
147	0.662	GaPL	ALD	Mean relationship
148	0.669	GaPL	ALD	Mean relationship
149	0.654	GaPL	ALD	Mean relationship
150	0.641	GaPL	ALD	Mean relationship
151	0.643	GaPL	ALD	Mean relationship
152	0.644	GaPL	ALD	Mean relationship
153	0.644	GaPL	ALD	Mean relationship
154	0.651	GaPL	ALD	Mean relationship
155	0.663	GaPL	ALD	Mean relationship
156	0.648	GaPL	ALD	Mean relationship
157	0.648	GaPL	ALD	Mean relationship
158	0.646	GaPL	ALD	Mean relationship
159	0.633	GaPL	ALD	Mean relationship
160	0.635	GaPL	ALD	Mean relationship
161	0.629	GaPL	ALD	Mean relationship
162	0.627	GaPL	ALD	Mean relationship
163	0.626	GaPL	ALD	Mean relationship
164	0.624	GaPL	ALD	Mean relationship
165	0.625	GaPL	ALD	Mean relationship
166	0.609	GaPL	ALD	Mean relationship
167	0.623	GaPL	ALD	Mean relationship
168	0.619	GaPL	ALD	Mean relationship
169	0.622	GaPL	ALD	Mean relationship
170	0.624	GaPL	ALD	Mean relationship
171	0.669	GaPL	ALD	Mean relationship
172	0.669	GaPL	ALD	Mean relationship
173	0.683	GaPL	ALD	Mean relationship
174	0.684	GaPL	ALD	Mean relationship
175	0.683	GaPL	ALD	Mean relationship
176	0.679	GaPL	ALD	Mean relationship
177	0.675	GaPL	ALD	Mean relationship
178	0.678	GaPL	ALD	Mean relationship
179	0.678	GaPL	ALD	Mean relationship
180	0.665	GaPL	ALD	Mean relationship
181	0.668	GaPL	ALD	Mean relationship
182	0.667	GaPL	ALD	Mean relationship
183	0.669	GaPL	ALD	Mean relationship
184	0.669	GaPL	ALD	Mean relationship
185	0.666	GaPL	ALD	Mean relationship
186	0.665	GaPL	ALD	Mean relationship
187	0.666	GaPL	ALD	Mean relationship
188	0.655	GaPL	ALD	Mean relationship
189	0.652	GaPL	ALD	Mean relationship
190	0.652	GaPL	ALD	Mean relationship
191	0.671	GaPL	ALD	Mean relationship
192	0.673	GaPL	ALD	Mean relationship
193	0.672	GaPL	ALD	Mean relationship
194	0.672	GaPL	ALD	Mean relationship
195	0.646	GaPL	ALD	Mean relationship
196	0.645	GaPL	ALD	Mean relationship
197	0.643	GaPL	ALD	Mean relationship
198	0.651	GaPL	ALD	Mean relationship
199	0.64	GaPL	ALD	Mean relationship
200	0.65	GaPL	ALD	Mean relationship
201	0.649	GaPL	ALD	Mean relationship
202	0.658	GaPL	ALD	Mean relationship
203	0.658	GaPL	ALD	Mean relationship
204	0.667	GaPL	ALD	Mean relationship
205	0.669	GaPL	ALD	Mean relationship
206	0.658	GaPL	ALD	Mean relationship
207	0.665	GaPL	ALD	Mean relationship
208	0.664	GaPL	ALD	Mean relationship
209	0.661	GaPL	ALD	Mean relationship
210	0.665	GaPL	ALD	Mean relationship
211	0.669	GaPL	ALD	Mean relationship
212	0.671	GaPL	ALD	Mean relationship
213	0.675	GaPL	ALD	Mean relationship
214	0.673	GaPL	ALD	Mean relationship
215	0.666	GaPL	ALD	Mean relationship
216	0.662	GaPL	ALD	Mean relationship
217	0.659	GaPL	ALD	Mean relationship
218	0.656	GaPL	ALD	Mean relationship
219	0.657	GaPL	ALD	Mean relationship
220	0.658	GaPL	ALD	Mean relationship
221	0.66	GaPL	ALD	Mean relationship
222	0.662	GaPL	ALD	Mean relationship
223	0.662	GaPL	ALD	Mean relationship
224	0.663	GaPL	ALD	Mean relationship
225	0.662	GaPL	ALD	Mean relationship
226	0.662	GaPL	ALD	Mean relationship
227	0.662	GaPL	ALD	Mean relationship
228	0.662	GaPL	ALD	Mean relationship
229	0.662	GaPL	ALD	Mean relationship
230	0.663	GaPL	ALD	Mean relationship
231	0.662	GaPL	ALD	Mean relationship
232	0.661	GaPL	ALD	Mean relationship
233	0.652	GaPL	ALD	Mean relationship
234	0.672	GaPL	ALD	Mean relationship
235	0.678	GaPL	ALD	Mean relationship
236	0.679	GaPL	ALD	Mean relationship
237	0.676	GaPL	ALD	Mean relationship
238	0.676	GaPL	ALD	Mean relationship
239	0.671	GaPL	ALD	Mean relationship
240	0.67	GaPL	ALD	Mean relationship
241	0.659	GaPL	ALD	Mean relationship
242	0.652	GaPL	ALD	Mean relationship
243	0.653	GaPL	ALD	Mean relationship
244	0.651	GaPL	ALD	Mean relationship
245	0.656	GaPL	ALD	Mean relationship
246	0.653	GaPL	ALD	Mean relationship
247	0.654	GaPL	ALD	Mean relationship
248	0.664	GaPL	ALD	Mean relationship
249	0.69	GaPL	ALD	Mean relationship
250	0.673	GaPL	ALD	Mean relationship
251	0.676	GaPL	ALD	Mean relationship
252	0.676	GaPL	ALD	Mean relationship
253	0.639	GaPL	ALD	Mean relationship
254	0.638	GaPL	ALD	Mean relationship
255	0.64	GaPL	ALD	Mean relationship
256	0.656	GaPL	ALD	Mean relationship
257	0.657	GaPL	ALD	Mean relationship
258	0.65	GaPL	ALD	Mean relationship
259	0.649	GaPL	ALD	Mean relationship
10	0.022	FjDe	FNP	Mean relationship
11	0.018	FjDe	FNP	Mean relationship
12	0.025	FjDe	FNP	Mean relationship
13	0.029	FjDe	FNP	Mean relationship
14	0.031	FjDe	FNP	Mean relationship
15	0.03	FjDe	FNP	Mean relationship
16	0.035	FjDe	FNP	Mean relationship
17	0.038	FjDe	FNP	Mean relationship
18	0.044	FjDe	FNP	Mean relationship
19	0.044	FjDe	FNP	Mean relationship
20	0.047	FjDe	FNP	Mean relationship
21	-0.16	FjDe	FNP	Mean relationship
22	-0.284	FjDe	FNP	Mean relationship
23	-0.26	FjDe	FNP	Mean relationship
24	-0.263	FjDe	FNP	Mean relationship
25	-0.284	FjDe	FNP	Mean relationship
26	-0.289	FjDe	FNP	Mean relationship
27	-0.299	FjDe	FNP	Mean relationship
28	-0.185	FjDe	FNP	Mean relationship
29	-0.139	FjDe	FNP	Mean relationship
30	-0.104	FjDe	FNP	Mean relationship
31	-0.096	FjDe	FNP	Mean relationship
32	-0.088	FjDe	FNP	Mean relationship
33	-0.231	FjDe	FNP	Mean relationship
34	-0.264	FjDe	FNP	Mean relationship
35	-0.269	FjDe	FNP	Mean relationship
36	-0.254	FjDe	FNP	Mean relationship
37	-0.262	FjDe	FNP	Mean relationship
38	-0.23	FjDe	FNP	Mean relationship
39	-0.22	FjDe	FNP	Mean relationship
40	-0.229	FjDe	FNP	Mean relationship
41	-0.233	FjDe	FNP	Mean relationship
42	-0.261	FjDe	FNP	Mean relationship
43	-0.263	FjDe	FNP	Mean relationship
44	-0.209	FjDe	FNP	Mean relationship
45	-0.209	FjDe	FNP	Mean relationship
46	-0.201	FjDe	FNP	Mean relationship
47	-0.199	FjDe	FNP	Mean relationship
48	-0.2	FjDe	FNP	Mean relationship
49	-0.204	FjDe	FNP	Mean relationship
50	-0.197	FjDe	FNP	Mean relationship
51	-0.147	FjDe	FNP	Mean relationship
52	-0.032	FjDe	FNP	Mean relationship
53	-0.029	FjDe	FNP	Mean relationship
54	-0.027	FjDe	FNP	Mean relationship
55	-0.056	FjDe	FNP	Mean relationship
56	-0.048	FjDe	FNP	Mean relationship
57	-0.065	FjDe	FNP	Mean relationship
58	-0.065	FjDe	FNP	Mean relationship
59	-0.064	FjDe	FNP	Mean relationship
60	-0.086	FjDe	FNP	Mean relationship
61	-0.075	FjDe	FNP	Mean relationship
62	-0.071	FjDe	FNP	Mean relationship
63	-0.07	FjDe	FNP	Mean relationship
64	-0.069	FjDe	FNP	Mean relationship
65	-0.087	FjDe	FNP	Mean relationship
66	-0.081	FjDe	FNP	Mean relationship
67	-0.1	FjDe	FNP	Mean relationship
68	-0.095	FjDe	FNP	Mean relationship
69	-0.099	FjDe	FNP	Mean relationship
70	-0.099	FjDe	FNP	Mean relationship
71	-0.054	FjDe	FNP	Mean relationship
72	-0.053	FjDe	FNP	Mean relationship
73	-0.014	FjDe	FNP	Mean relationship
74	-0.01	FjDe	FNP	Mean relationship
75	-0.01	FjDe	FNP	Mean relationship
76	0.021	FjDe	FNP	Mean relationship
77	0.03	FjDe	FNP	Mean relationship
78	0.025	FjDe	FNP	Mean relationship
79	0.03	FjDe	FNP	Mean relationship
80	0.029	FjDe	FNP	Mean relationship
81	-0.054	FjDe	FNP	Mean relationship
82	-0.047	FjDe	FNP	Mean relationship
83	-0.042	FjDe	FNP	Mean relationship
84	-0.048	FjDe	FNP	Mean relationship
85	-0.038	FjDe	FNP	Mean relationship
86	-0.06	FjDe	FNP	Mean relationship
87	-0.058	FjDe	FNP	Mean relationship
88	-0.051	FjDe	FNP	Mean relationship
89	-0.08	FjDe	FNP	Mean relationship
90	-0.066	FjDe	FNP	Mean relationship
91	-0.061	FjDe	FNP	Mean relationship
92	-0.061	FjDe	FNP	Mean relationship
93	-0.067	FjDe	FNP	Mean relationship
94	-0.064	FjDe	FNP	Mean relationship
95	-0.043	FjDe	FNP	Mean relationship
96	-0.044	FjDe	FNP	Mean relationship
97	-0.041	FjDe	FNP	Mean relationship
98	-0.068	FjDe	FNP	Mean relationship
99	-0.146	FjDe	FNP	Mean relationship
100	-0.143	FjDe	FNP	Mean relationship
101	-0.101	FjDe	FNP	Mean relationship
102	-0.102	FjDe	FNP	Mean relationship
103	-0.101	FjDe	FNP	Mean relationship
104	-0.096	FjDe	FNP	Mean relationship
105	-0.094	FjDe	FNP	Mean relationship
106	-0.123	FjDe	FNP	Mean relationship
107	-0.12	FjDe	FNP	Mean relationship
108	-0.117	FjDe	FNP	Mean relationship
109	-0.116	FjDe	FNP	Mean relationship
110	-0.138	FjDe	FNP	Mean relationship
111	-0.136	FjDe	FNP	Mean relationship
112	-0.171	FjDe	FNP	Mean relationship
113	-0.171	FjDe	FNP	Mean relationship
114	-0.172	FjDe	FNP	Mean relationship
115	-0.171	FjDe	FNP	Mean relationship
116	-0.169	FjDe	FNP	Mean relationship
117	-0.166	FjDe	FNP	Mean relationship
118	-0.164	FjDe	FNP	Mean relationship
119	-0.169	FjDe	FNP	Mean relationship
120	-0.167	FjDe	FNP	Mean relationship
121	-0.177	FjDe	FNP	Mean relationship
122	-0.182	FjDe	FNP	Mean relationship
123	-0.18	FjDe	FNP	Mean relationship
124	-0.153	FjDe	FNP	Mean relationship
125	-0.131	FjDe	FNP	Mean relationship
126	-0.133	FjDe	FNP	Mean relationship
127	-0.136	FjDe	FNP	Mean relationship
128	-0.13	FjDe	FNP	Mean relationship
129	-0.134	FjDe	FNP	Mean relationship
130	-0.135	FjDe	FNP	Mean relationship
131	-0.144	FjDe	FNP	Mean relationship
132	-0.146	FjDe	FNP	Mean relationship
133	-0.136	FjDe	FNP	Mean relationship
134	-0.123	FjDe	FNP	Mean relationship
135	-0.123	FjDe	FNP	Mean relationship
136	-0.125	FjDe	FNP	Mean relationship
137	-0.133	FjDe	FNP	Mean relationship
138	-0.131	FjDe	FNP	Mean relationship
139	-0.145	FjDe	FNP	Mean relationship
140	-0.139	FjDe	FNP	Mean relationship
141	-0.125	FjDe	FNP	Mean relationship
142	-0.149	FjDe	FNP	Mean relationship
143	-0.15	FjDe	FNP	Mean relationship
144	-0.151	FjDe	FNP	Mean relationship
145	-0.151	FjDe	FNP	Mean relationship
146	-0.146	FjDe	FNP	Mean relationship
147	-0.156	FjDe	FNP	Mean relationship
148	-0.156	FjDe	FNP	Mean relationship
149	-0.169	FjDe	FNP	Mean relationship
150	-0.169	FjDe	FNP	Mean relationship
151	-0.166	FjDe	FNP	Mean relationship
152	-0.17	FjDe	FNP	Mean relationship
153	-0.174	FjDe	FNP	Mean relationship
154	-0.179	FjDe	FNP	Mean relationship
155	-0.169	FjDe	FNP	Mean relationship
156	-0.175	FjDe	FNP	Mean relationship
157	-0.172	FjDe	FNP	Mean relationship
158	-0.173	FjDe	FNP	Mean relationship
159	-0.172	FjDe	FNP	Mean relationship
160	-0.178	FjDe	FNP	Mean relationship
161	-0.165	FjDe	FNP	Mean relationship
162	-0.164	FjDe	FNP	Mean relationship
163	-0.158	FjDe	FNP	Mean relationship
164	-0.162	FjDe	FNP	Mean relationship
165	-0.191	FjDe	FNP	Mean relationship
166	-0.188	FjDe	FNP	Mean relationship
167	-0.188	FjDe	FNP	Mean relationship
168	-0.181	FjDe	FNP	Mean relationship
169	-0.182	FjDe	FNP	Mean relationship
170	-0.174	FjDe	FNP	Mean relationship
171	-0.175	FjDe	FNP	Mean relationship
172	-0.17	FjDe	FNP	Mean relationship
173	-0.158	FjDe	FNP	Mean relationship
174	-0.16	FjDe	FNP	Mean relationship
175	-0.154	FjDe	FNP	Mean relationship
176	-0.144	FjDe	FNP	Mean relationship
177	-0.142	FjDe	FNP	Mean relationship
178	-0.139	FjDe	FNP	Mean relationship
179	-0.141	FjDe	FNP	Mean relationship
180	-0.134	FjDe	FNP	Mean relationship
181	-0.13	FjDe	FNP	Mean relationship
182	-0.137	FjDe	FNP	Mean relationship
183	-0.14	FjDe	FNP	Mean relationship
184	-0.14	FjDe	FNP	Mean relationship
185	-0.141	FjDe	FNP	Mean relationship
186	-0.142	FjDe	FNP	Mean relationship
187	-0.13	FjDe	FNP	Mean relationship
188	-0.114	FjDe	FNP	Mean relationship
189	-0.123	FjDe	FNP	Mean relationship
190	-0.132	FjDe	FNP	Mean relationship
191	-0.152	FjDe	FNP	Mean relationship
192	-0.157	FjDe	FNP	Mean relationship
193	-0.155	FjDe	FNP	Mean relationship
194	-0.166	FjDe	FNP	Mean relationship
195	-0.166	FjDe	FNP	Mean relationship
196	-0.166	FjDe	FNP	Mean relationship
197	-0.164	FjDe	FNP	Mean relationship
198	-0.159	FjDe	FNP	Mean relationship
199	-0.148	FjDe	FNP	Mean relationship
200	-0.143	FjDe	FNP	Mean relationship
201	-0.143	FjDe	FNP	Mean relationship
202	-0.139	FjDe	FNP	Mean relationship
203	-0.136	FjDe	FNP	Mean relationship
204	-0.139	FjDe	FNP	Mean relationship
205	-0.119	FjDe	FNP	Mean relationship
206	-0.122	FjDe	FNP	Mean relationship
207	-0.134	FjDe	FNP	Mean relationship
208	-0.134	FjDe	FNP	Mean relationship
209	-0.134	FjDe	FNP	Mean relationship
210	-0.125	FjDe	FNP	Mean relationship
211	-0.124	FjDe	FNP	Mean relationship
212	-0.123	FjDe	FNP	Mean relationship
213	-0.149	FjDe	FNP	Mean relationship
214	-0.158	FjDe	FNP	Mean relationship
215	-0.155	FjDe	FNP	Mean relationship
216	-0.154	FjDe	FNP	Mean relationship
217	-0.155	FjDe	FNP	Mean relationship
218	-0.155	FjDe	FNP	Mean relationship
219	-0.154	FjDe	FNP	Mean relationship
220	-0.127	FjDe	FNP	Mean relationship
221	-0.126	FjDe	FNP	Mean relationship
222	-0.138	FjDe	FNP	Mean relationship
223	-0.143	FjDe	FNP	Mean relationship
224	-0.085	FjDe	FNP	Mean relationship
225	-0.092	FjDe	FNP	Mean relationship
226	-0.084	FjDe	FNP	Mean relationship
227	-0.08	FjDe	FNP	Mean relationship
228	-0.085	FjDe	FNP	Mean relationship
229	-0.091	FjDe	FNP	Mean relationship
230	-0.086	FjDe	FNP	Mean relationship
231	-0.088	FjDe	FNP	Mean relationship
232	-0.088	FjDe	FNP	Mean relationship
233	-0.088	FjDe	FNP	Mean relationship
234	-0.083	FjDe	FNP	Mean relationship
235	-0.083	FjDe	FNP	Mean relationship
236	-0.081	FjDe	FNP	Mean relationship
237	-0.079	FjDe	FNP	Mean relationship
238	-0.079	FjDe	FNP	Mean relationship
239	-0.082	FjDe	FNP	Mean relationship
240	-0.081	FjDe	FNP	Mean relationship
241	-0.081	FjDe	FNP	Mean relationship
242	-0.083	FjDe	FNP	Mean relationship
243	-0.078	FjDe	FNP	Mean relationship
244	-0.095	FjDe	FNP	Mean relationship
245	-0.096	FjDe	FNP	Mean relationship
246	-0.094	FjDe	FNP	Mean relationship
247	-0.093	FjDe	FNP	Mean relationship
248	-0.09	FjDe	FNP	Mean relationship
249	-0.09	FjDe	FNP	Mean relationship
250	-0.093	FjDe	FNP	Mean relationship
251	-0.047	FjDe	FNP	Mean relationship
252	-0.046	FjDe	FNP	Mean relationship
253	-0.048	FjDe	FNP	Mean relationship
254	-0.052	FjDe	FNP	Mean relationship
255	-0.053	FjDe	FNP	Mean relationship
256	-0.078	FjDe	FNP	Mean relationship
257	-0.071	FjDe	FNP	Mean relationship
258	-0.069	FjDe	FNP	Mean relationship
259	-0.034	FjDe	FNP	Mean relationship
10	0.147	FjPi	FNP	Mean relationship
11	0.118	FjPi	FNP	Mean relationship
12	0.125	FjPi	FNP	Mean relationship
13	0.13	FjPi	FNP	Mean relationship
14	0.132	FjPi	FNP	Mean relationship
15	0.117	FjPi	FNP	Mean relationship
16	0.197	FjPi	FNP	Mean relationship
17	0.196	FjPi	FNP	Mean relationship
18	0.179	FjPi	FNP	Mean relationship
19	0.165	FjPi	FNP	Mean relationship
20	0.103	FjPi	FNP	Mean relationship
21	0.11	FjPi	FNP	Mean relationship
22	0.209	FjPi	FNP	Mean relationship
23	0.232	FjPi	FNP	Mean relationship
24	0.203	FjPi	FNP	Mean relationship
25	0.228	FjPi	FNP	Mean relationship
26	0.26	FjPi	FNP	Mean relationship
27	0.251	FjPi	FNP	Mean relationship
28	0.26	FjPi	FNP	Mean relationship
29	0.279	FjPi	FNP	Mean relationship
30	0.299	FjPi	FNP	Mean relationship
31	0.313	FjPi	FNP	Mean relationship
32	0.307	FjPi	FNP	Mean relationship
33	0.312	FjPi	FNP	Mean relationship
34	0.241	FjPi	FNP	Mean relationship
35	0.241	FjPi	FNP	Mean relationship
36	0.251	FjPi	FNP	Mean relationship
37	0.24	FjPi	FNP	Mean relationship
38	0.259	FjPi	FNP	Mean relationship
39	0.262	FjPi	FNP	Mean relationship
40	0.253	FjPi	FNP	Mean relationship
41	0.181	FjPi	FNP	Mean relationship
42	0.202	FjPi	FNP	Mean relationship
43	0.202	FjPi	FNP	Mean relationship
44	0.208	FjPi	FNP	Mean relationship
45	0.207	FjPi	FNP	Mean relationship
46	0.206	FjPi	FNP	Mean relationship
47	0.211	FjPi	FNP	Mean relationship
48	0.21	FjPi	FNP	Mean relationship
49	0.209	FjPi	FNP	Mean relationship
50	0.208	FjPi	FNP	Mean relationship
51	0.21	FjPi	FNP	Mean relationship
52	0.211	FjPi	FNP	Mean relationship
53	0.21	FjPi	FNP	Mean relationship
54	0.209	FjPi	FNP	Mean relationship
55	0.209	FjPi	FNP	Mean relationship
56	0.209	FjPi	FNP	Mean relationship
57	0.228	FjPi	FNP	Mean relationship
58	0.196	FjPi	FNP	Mean relationship
59	0.199	FjPi	FNP	Mean relationship
60	0.238	FjPi	FNP	Mean relationship
61	0.236	FjPi	FNP	Mean relationship
62	0.236	FjPi	FNP	Mean relationship
63	0.279	FjPi	FNP	Mean relationship
64	0.222	FjPi	FNP	Mean relationship
65	0.243	FjPi	FNP	Mean relationship
66	0.241	FjPi	FNP	Mean relationship
67	0.241	FjPi	FNP	Mean relationship
68	0.241	FjPi	FNP	Mean relationship
69	0.273	FjPi	FNP	Mean relationship
70	0.271	FjPi	FNP	Mean relationship
71	0.305	FjPi	FNP	Mean relationship
72	0.326	FjPi	FNP	Mean relationship
73	0.324	FjPi	FNP	Mean relationship
74	0.318	FjPi	FNP	Mean relationship
75	0.312	FjPi	FNP	Mean relationship
76	0.35	FjPi	FNP	Mean relationship
77	0.365	FjPi	FNP	Mean relationship
78	0.336	FjPi	FNP	Mean relationship
79	0.339	FjPi	FNP	Mean relationship
80	0.338	FjPi	FNP	Mean relationship
81	0.367	FjPi	FNP	Mean relationship
82	0.344	FjPi	FNP	Mean relationship
83	0.348	FjPi	FNP	Mean relationship
84	0.347	FjPi	FNP	Mean relationship
85	0.322	FjPi	FNP	Mean relationship
86	0.326	FjPi	FNP	Mean relationship
87	0.365	FjPi	FNP	Mean relationship
88	0.361	FjPi	FNP	Mean relationship
89	0.362	FjPi	FNP	Mean relationship
90	0.359	FjPi	FNP	Mean relationship
91	0.343	FjPi	FNP	Mean relationship
92	0.352	FjPi	FNP	Mean relationship
93	0.364	FjPi	FNP	Mean relationship
94	0.357	FjPi	FNP	Mean relationship
95	0.353	FjPi	FNP	Mean relationship
96	0.334	FjPi	FNP	Mean relationship
97	0.334	FjPi	FNP	Mean relationship
98	0.328	FjPi	FNP	Mean relationship
99	0.33	FjPi	FNP	Mean relationship
100	0.341	FjPi	FNP	Mean relationship
101	0.334	FjPi	FNP	Mean relationship
102	0.335	FjPi	FNP	Mean relationship
103	0.307	FjPi	FNP	Mean relationship
104	0.32	FjPi	FNP	Mean relationship
105	0.331	FjPi	FNP	Mean relationship
106	0.322	FjPi	FNP	Mean relationship
107	0.344	FjPi	FNP	Mean relationship
108	0.344	FjPi	FNP	Mean relationship
109	0.346	FjPi	FNP	Mean relationship
110	0.352	FjPi	FNP	Mean relationship
111	0.35	FjPi	FNP	Mean relationship
112	0.378	FjPi	FNP	Mean relationship
113	0.346	FjPi	FNP	Mean relationship
114	0.35	FjPi	FNP	Mean relationship
115	0.342	FjPi	FNP	Mean relationship
116	0.331	FjPi	FNP	Mean relationship
117	0.333	FjPi	FNP	Mean relationship
118	0.334	FjPi	FNP	Mean relationship
119	0.362	FjPi	FNP	Mean relationship
120	0.362	FjPi	FNP	Mean relationship
121	0.402	FjPi	FNP	Mean relationship
122	0.408	FjPi	FNP	Mean relationship
123	0.415	FjPi	FNP	Mean relationship
124	0.415	FjPi	FNP	Mean relationship
125	0.417	FjPi	FNP	Mean relationship
126	0.416	FjPi	FNP	Mean relationship
127	0.42	FjPi	FNP	Mean relationship
128	0.43	FjPi	FNP	Mean relationship
129	0.429	FjPi	FNP	Mean relationship
130	0.425	FjPi	FNP	Mean relationship
131	0.417	FjPi	FNP	Mean relationship
132	0.423	FjPi	FNP	Mean relationship
133	0.434	FjPi	FNP	Mean relationship
134	0.43	FjPi	FNP	Mean relationship
135	0.438	FjPi	FNP	Mean relationship
136	0.421	FjPi	FNP	Mean relationship
137	0.421	FjPi	FNP	Mean relationship
138	0.413	FjPi	FNP	Mean relationship
139	0.409	FjPi	FNP	Mean relationship
140	0.403	FjPi	FNP	Mean relationship
141	0.405	FjPi	FNP	Mean relationship
142	0.406	FjPi	FNP	Mean relationship
143	0.406	FjPi	FNP	Mean relationship
144	0.404	FjPi	FNP	Mean relationship
145	0.39	FjPi	FNP	Mean relationship
146	0.391	FjPi	FNP	Mean relationship
147	0.369	FjPi	FNP	Mean relationship
148	0.387	FjPi	FNP	Mean relationship
149	0.394	FjPi	FNP	Mean relationship
150	0.396	FjPi	FNP	Mean relationship
151	0.408	FjPi	FNP	Mean relationship
152	0.434	FjPi	FNP	Mean relationship
153	0.432	FjPi	FNP	Mean relationship
154	0.43	FjPi	FNP	Mean relationship
155	0.432	FjPi	FNP	Mean relationship
156	0.435	FjPi	FNP	Mean relationship
157	0.432	FjPi	FNP	Mean relationship
158	0.433	FjPi	FNP	Mean relationship
159	0.422	FjPi	FNP	Mean relationship
160	0.414	FjPi	FNP	Mean relationship
161	0.43	FjPi	FNP	Mean relationship
162	0.426	FjPi	FNP	Mean relationship
163	0.447	FjPi	FNP	Mean relationship
164	0.44	FjPi	FNP	Mean relationship
165	0.418	FjPi	FNP	Mean relationship
166	0.41	FjPi	FNP	Mean relationship
167	0.408	FjPi	FNP	Mean relationship
168	0.403	FjPi	FNP	Mean relationship
169	0.381	FjPi	FNP	Mean relationship
170	0.373	FjPi	FNP	Mean relationship
171	0.373	FjPi	FNP	Mean relationship
172	0.36	FjPi	FNP	Mean relationship
173	0.36	FjPi	FNP	Mean relationship
174	0.358	FjPi	FNP	Mean relationship
175	0.358	FjPi	FNP	Mean relationship
176	0.351	FjPi	FNP	Mean relationship
177	0.348	FjPi	FNP	Mean relationship
178	0.393	FjPi	FNP	Mean relationship
179	0.393	FjPi	FNP	Mean relationship
180	0.392	FjPi	FNP	Mean relationship
181	0.392	FjPi	FNP	Mean relationship
182	0.384	FjPi	FNP	Mean relationship
183	0.414	FjPi	FNP	Mean relationship
184	0.423	FjPi	FNP	Mean relationship
185	0.428	FjPi	FNP	Mean relationship
186	0.428	FjPi	FNP	Mean relationship
187	0.426	FjPi	FNP	Mean relationship
188	0.443	FjPi	FNP	Mean relationship
189	0.456	FjPi	FNP	Mean relationship
190	0.442	FjPi	FNP	Mean relationship
191	0.444	FjPi	FNP	Mean relationship
192	0.441	FjPi	FNP	Mean relationship
193	0.441	FjPi	FNP	Mean relationship
194	0.454	FjPi	FNP	Mean relationship
195	0.459	FjPi	FNP	Mean relationship
196	0.459	FjPi	FNP	Mean relationship
197	0.477	FjPi	FNP	Mean relationship
198	0.496	FjPi	FNP	Mean relationship
199	0.503	FjPi	FNP	Mean relationship
200	0.493	FjPi	FNP	Mean relationship
201	0.49	FjPi	FNP	Mean relationship
202	0.48	FjPi	FNP	Mean relationship
203	0.494	FjPi	FNP	Mean relationship
204	0.501	FjPi	FNP	Mean relationship
205	0.507	FjPi	FNP	Mean relationship
206	0.517	FjPi	FNP	Mean relationship
207	0.518	FjPi	FNP	Mean relationship
208	0.511	FjPi	FNP	Mean relationship
209	0.511	FjPi	FNP	Mean relationship
210	0.47	FjPi	FNP	Mean relationship
211	0.451	FjPi	FNP	Mean relationship
212	0.421	FjPi	FNP	Mean relationship
213	0.422	FjPi	FNP	Mean relationship
214	0.42	FjPi	FNP	Mean relationship
215	0.418	FjPi	FNP	Mean relationship
216	0.361	FjPi	FNP	Mean relationship
217	0.362	FjPi	FNP	Mean relationship
218	0.351	FjPi	FNP	Mean relationship
219	0.353	FjPi	FNP	Mean relationship
220	0.345	FjPi	FNP	Mean relationship
221	0.344	FjPi	FNP	Mean relationship
222	0.344	FjPi	FNP	Mean relationship
223	0.344	FjPi	FNP	Mean relationship
224	0.348	FjPi	FNP	Mean relationship
225	0.35	FjPi	FNP	Mean relationship
226	0.376	FjPi	FNP	Mean relationship
227	0.372	FjPi	FNP	Mean relationship
228	0.372	FjPi	FNP	Mean relationship
229	0.379	FjPi	FNP	Mean relationship
230	0.376	FjPi	FNP	Mean relationship
231	0.39	FjPi	FNP	Mean relationship
232	0.389	FjPi	FNP	Mean relationship
233	0.392	FjPi	FNP	Mean relationship
234	0.395	FjPi	FNP	Mean relationship
235	0.394	FjPi	FNP	Mean relationship
236	0.375	FjPi	FNP	Mean relationship
237	0.373	FjPi	FNP	Mean relationship
238	0.368	FjPi	FNP	Mean relationship
239	0.365	FjPi	FNP	Mean relationship
240	0.37	FjPi	FNP	Mean relationship
241	0.397	FjPi	FNP	Mean relationship
242	0.396	FjPi	FNP	Mean relationship
243	0.396	FjPi	FNP	Mean relationship
244	0.393	FjPi	FNP	Mean relationship
245	0.396	FjPi	FNP	Mean relationship
246	0.398	FjPi	FNP	Mean relationship
247	0.413	FjPi	FNP	Mean relationship
248	0.41	FjPi	FNP	Mean relationship
249	0.408	FjPi	FNP	Mean relationship
250	0.41	FjPi	FNP	Mean relationship
251	0.417	FjPi	FNP	Mean relationship
252	0.417	FjPi	FNP	Mean relationship
253	0.416	FjPi	FNP	Mean relationship
254	0.414	FjPi	FNP	Mean relationship
255	0.403	FjPi	FNP	Mean relationship
256	0.399	FjPi	FNP	Mean relationship
257	0.4	FjPi	FNP	Mean relationship
[truncated: 10,458 more rows]
